# Supplementary material for: Early gene expression divergence between allopatric populations of the house mouse (Mus musculus domesticus)
Source: Ecol Evol. 2013 Jan 31;3(3):558–68. doi: 10.1002/ece3.447 (PMC3605846; doi:10.1002/ece3.447)
Supplement: Supplementary file 1 [file ece30003-0558-SD1.xlsx]

## Sheet: BRAIN
brain.gene.id	af.levene.pvalue	af.final.pvalue	af.limma.tstatistic	ag.levene.pvalue	ag.final.pvalue	ag.limma.tstatistic	ag.probe
ENSMUSG00000000001	0.435817	0.0545432	2.13198	0.0834034	0.126195	1.63121	A_51_P237695
ENSMUSG00000000056	0.272529	0.101703	1.77353	0.577895	0.0187557	2.67413	A_51_P335981
ENSMUSG00000000078	0.969654	0.329494	-1.01675	0.133739	0.245079	-1.21591	A_51_P451346
ENSMUSG00000000085	0.0983203	0.124416	-1.65313	0.379638	0.0221177	-2.58819	A_52_P31246
ENSMUSG00000000088	0.0114744	0.309524	NA	0.12769	0.045176	2.20952	A_51_P335900
ENSMUSG00000000131	0.900419	0.574086	0.577925	0.0777324	0.0298563	-2.43059	A_51_P116447
ENSMUSG00000000134	0.872338	0.712124	0.377946	0.706507	0.430783	-0.812445	A_51_P199671
ENSMUSG00000000142	0.43488	0.782374	-0.282551	0.324412	0.218032	1.29271	A_52_P54176
ENSMUSG00000000149	0.41019	0.313419	1.05261	0.496064	0.490633	-0.70881	A_51_P385906
ENSMUSG00000000167	0.83177	0.668507	0.439025	0.972834	0.307062	1.06201	A_52_P314723
ENSMUSG00000000168	0.0768011	0.0979337	1.7958	0.748034	0.30327	1.07071	A_52_P374642
ENSMUSG00000000171	0.031087	0.699134	NA	0.43265	0.135705	1.58786	A_51_P260871
ENSMUSG00000000184	0.241069	0.0548524	2.1288	0.123273	0.456719	0.766496	A_52_P514391
ENSMUSG00000000194	0.0732241	0.933716	-0.0849466	0.466813	0.0610872	-2.04499	A_52_P319606
ENSMUSG00000000197	0.636312	0.294508	-1.0966	0.10364	0.727584	0.355751	A_52_P294540
ENSMUSG00000000202	0.241241	0.825477	0.22542	0.0263499	0.0411255	NA	A_52_P381553
ENSMUSG00000000214	0.337016	0.0381931	-2.33055	0.576153	0.0150192	-2.78935	A_51_P486223
ENSMUSG00000000223	0.435247	0.825901	-0.224861	0.0447372	0.309524	NA	A_52_P92161
ENSMUSG00000000247	0.555369	0.178156	-1.431	0.880947	0.647667	-0.467519	A_51_P257419
ENSMUSG00000000263	0.191568	0.197789	1.36405	0.0479491	0.24026	NA	A_51_P445532
ENSMUSG00000000276	0.0884854	0.224513	-1.28123	0.945577	0.158996	-1.4918	A_52_P663096
ENSMUSG00000000278	0.800393	0.465633	-0.753777	0.00138732	0.588745	NA	A_51_P118415
ENSMUSG00000000290	6.26621e-09	0.00861013	NA	0.195657	0.104709	-1.74073	A_51_P262208
ENSMUSG00000000295	0.122084	0.00828245	-3.16089	0.00493772	0.025974	NA	A_51_P266717
ENSMUSG00000000296	0.0755558	0.0121034	2.95598	0.341558	0.00139027	4.01751	A_51_P482503
ENSMUSG00000000303	0.949922	0.4926	0.707961	0.219668	0.174862	1.43297	A_51_P137336
ENSMUSG00000000305	0.00543619	0.39275	NA	0.263883	0.041489	-2.25536	A_52_P402897
ENSMUSG00000000308	0.923569	0.158379	-1.50504	0.801432	0.146719	-1.54082	A_51_P495049
ENSMUSG00000000318	0.144209	0.624619	-0.5023	0.0390198	0.588745	NA	A_51_P141413
ENSMUSG00000000326	0.823704	0.234596	1.25205	0.515823	0.564513	0.590813	A_51_P129895
ENSMUSG00000000339	0.640649	0.00331956	-3.65816	0.00176317	0.132035	NA	A_52_P378406
ENSMUSG00000000340	0.489684	0.31354	1.05234	0.635659	0.230415	1.25666	A_52_P569348
ENSMUSG00000000355	0.998743	0.135972	1.59918	0.531658	0.90057	0.127339	A_51_P385749
ENSMUSG00000000374	0.351582	0.695279	0.401343	0.146245	0.270425	-1.14975	A_52_P463899
ENSMUSG00000000378	0.20922	0.00327908	3.66489	0.121028	0.839152	-0.206975	A_51_P314895
ENSMUSG00000000384	0.981455	0.235638	1.24909	0.316094	0.254694	-1.19021	A_52_P612993
ENSMUSG00000000392	0.769075	0.120196	-1.67393	0.739296	0.0133759	-2.84922	A_51_P394210
ENSMUSG00000000399	0.0313398	0.699134	NA	0.873433	0.993692	-0.00805544	A_51_P280492
ENSMUSG00000000402	0.941181	0.15408	1.52217	0.706375	0.0828896	1.8746	A_52_P655687
ENSMUSG00000000416	0.21566	0.311401	-1.05721	0.363814	0.581177	0.565401	A_52_P355004
ENSMUSG00000000420	0.238212	0.36864	0.934453	0.258204	0.737997	0.341561	A_51_P209518
ENSMUSG00000000439	0.716751	0.737041	0.343735	0.901991	0.702848	-0.389776	A_52_P307447
ENSMUSG00000000440	0.00171683	0.627932	NA	0.688548	0.629209	-0.494179	A_51_P106799
ENSMUSG00000000441	0.445195	0.59526	0.545838	0.223932	0.0958462	1.79179	A_52_P537647
ENSMUSG00000000489	0.0101627	0.260658	NA	0.918173	0.310225	-1.05481	A_52_P618427
ENSMUSG00000000531	0.648054	0.433087	-0.811355	0.907588	0.227328	-1.2655	A_51_P425642
ENSMUSG00000000532	0.152475	0.304502	-1.07309	0.934336	0.914223	0.109772	A_52_P373893
ENSMUSG00000000552	0.353915	0.545345	0.622514	0.678053	0.0808159	-1.88892	A_51_P152040
ENSMUSG00000000560	0.586095	0.0432748	-2.26133	0.940228	0.8859	0.146262	A_51_P417507
ENSMUSG00000000561	0.0277167	0.393939	NA	0.0451855	0.132035	NA	A_51_P111455
ENSMUSG00000000563	0.204835	0.34173	0.990304	0.0802383	0.0411222	2.26013	A_51_P168708
ENSMUSG00000000567	0.883886	0.367994	-0.93576	0.12761	0.111308	-1.70514	A_51_P451606
ENSMUSG00000000568	0.449552	0.189678	-1.39101	0.961258	0.166076	1.46496	A_52_P575646
ENSMUSG00000000581	0.250072	0.205979	-1.33774	0.965586	0.816799	0.236283	A_52_P339543
ENSMUSG00000000594	0.202421	0.402264	0.868554	0.0573359	0.385113	0.897958	A_51_P466180
ENSMUSG00000000600	0.144182	0.0663075	2.02144	0.232098	0.472905	0.738648	A_52_P666351
ENSMUSG00000000605	0.14505	0.30726	1.06671	0.041985	0.818182	NA	A_52_P85200
ENSMUSG00000000627	0.882824	0.562964	-0.595031	0.154649	0.15839	-1.49414	A_52_P243391
ENSMUSG00000000628	0.343439	0.346392	0.980409	0.17493	0.152331	1.518	A_51_P204080
ENSMUSG00000000631	0.536563	0.0480858	-2.20261	0.191124	0.0958049	-1.79204	A_51_P396375
ENSMUSG00000000682	0.259305	0.0196121	-2.69491	0.767697	0.00212454	-3.79648	A_51_P151126
ENSMUSG00000000693	0.406025	0.788215	-0.274755	0.209385	0.383474	-0.901151	A_52_P219233
ENSMUSG00000000708	0.938201	0.318541	1.04104	0.385255	0.155304	1.50619	A_51_P257762
ENSMUSG00000000753	0.645659	9.40363e-05	-5.75361	0.462212	0.000481152	-4.58141	A_51_P517075
ENSMUSG00000000759	0.773758	0.678763	0.424514	0.0762842	0.62538	0.499757	A_51_P201773
ENSMUSG00000000787	0.360059	0.491061	-0.710533	0.569433	0.00385013	3.48936	A_51_P418420
ENSMUSG00000000792	0.553527	0.0573062	2.10415	0.827486	0.428305	0.816927	A_51_P115738
ENSMUSG00000000804	0.250628	0.212239	-1.31821	0.37278	0.199858	1.34871	A_51_P412305
ENSMUSG00000000805	0.392636	0.151918	1.53094	0.575456	0.0929764	1.80922	A_51_P407028
ENSMUSG00000000823	0.134897	0.237285	-1.24444	0.226977	0.0412876	-2.25798	A_52_P588051
ENSMUSG00000000826	0.906619	0.00988716	-3.0652	0.240024	0.30053	-1.07705	A_52_P113129
ENSMUSG00000000827	0.873121	0.799472	0.25978	0.231746	0.16611	1.46484	A_51_P125157
ENSMUSG00000000838	0.915426	0.213588	1.31406	0.546756	0.574567	0.575434	A_51_P378079
ENSMUSG00000000861	0.15932	0.0131833	-2.90982	0.00811005	0.004329	NA	A_52_P82704
ENSMUSG00000000876	0.00641286	0.0021645	NA	0.683273	0.170118	1.45007	A_52_P625683
ENSMUSG00000000881	0.885401	0.672823	-0.432906	0.367355	0.626775	0.497724	A_51_P331900
ENSMUSG00000000884	0.488746	0.494116	-0.705432	0.657013	0.0277204	-2.46975	A_51_P519555
ENSMUSG00000000902	0.607087	0.125587	-1.64747	0.735604	0.0460775	-2.19885	A_51_P284898
ENSMUSG00000000915	0.419388	0.762138	-0.309708	0.28295	0.287233	-1.10845	A_51_P440460
ENSMUSG00000000934	0.179132	0.143035	-1.56814	0.218723	0.00933105	-3.03467	A_51_P332676
ENSMUSG00000000948	0.545313	0.0400976	-2.30363	0.80764	0.698445	0.395882	A_52_P354390
ENSMUSG00000000957	0.172561	0.189288	-1.39233	0.602896	0.108196	-1.72169	A_52_P304128
ENSMUSG00000000959	0.0957341	0.817256	-0.236249	0.105643	0.1023	-1.75422	A_52_P311708
ENSMUSG00000000976	0.245012	0.366085	0.939629	0.540722	0.341474	0.986399	A_51_P495181
ENSMUSG00000000983	0.410866	0.146179	1.55475	0.133927	0.166955	1.4617	A_51_P246166
ENSMUSG00000001016	0.711847	0.0253905	2.55452	0.514852	0.548572	0.615499	A_52_P218201
ENSMUSG00000001017	0.798531	0.155994	-1.5145	0.18792	0.634434	0.486595	A_52_P510647
ENSMUSG00000001018	0.847989	0.18011	1.42407	0.0647827	0.914202	0.109799	A_52_P588539
ENSMUSG00000001023	0.0192966	0.0124359	NA	0.00125342	0.025974	NA	A_51_P108812
ENSMUSG00000001025	0.109096	0.81803	0.235228	0.0730149	0.660373	-0.449368	A_51_P281089
ENSMUSG00000001029	0.809611	0.0864414	-1.86884	0.0955759	0.0206322	-2.62448	A_51_P267754
ENSMUSG00000001034	0.137877	0.787916	0.275154	0.234406	0.387326	0.893661	A_51_P359018
ENSMUSG00000001036	0.265378	0.93769	-0.079842	0.706368	0.255729	-1.18749	A_52_P554411
ENSMUSG00000001039	0.00118122	0.0021645	NA	0.777406	0.00919326	-3.04231	A_51_P472241
ENSMUSG00000001053	0.9047	0.500828	-0.694289	0.409925	0.35783	-0.952373	A_51_P208931
ENSMUSG00000001054	0.842683	0.411906	-0.850357	0.111569	0.11418	-1.69023	A_51_P244969
ENSMUSG00000001056	0.528936	0.524569	-0.655571	0.197328	0.000435912	-4.63486	A_52_P313813
ENSMUSG00000001062	0.141129	0.85437	0.187574	0.294747	0.51249	-0.672898	A_51_P454234
ENSMUSG00000001082	0.421943	0.875052	-0.160665	0.184432	0.0451386	-2.20997	A_51_P410022
ENSMUSG00000001089	0.467312	0.0393839	2.31357	0.352817	0.127415	1.6255	A_52_P359621
ENSMUSG00000001098	0.214249	0.413316	-0.847719	0.0621215	0.201484	-1.34354	A_51_P338397
ENSMUSG00000001100	0.985297	0.560026	-0.599581	0.309551	0.235236	-1.24304	A_51_P208637
ENSMUSG00000001103	0.997382	0.693318	0.404082	0.631711	0.281797	1.1216	A_51_P186510
ENSMUSG00000001105	0.791889	0.437744	-0.80295	0.952464	0.615319	0.514489	A_51_P346871
ENSMUSG00000001119	0.0736149	0.178962	-1.42814	0.976403	0.0721679	-1.95249	A_51_P474496
ENSMUSG00000001120	0.430495	0.000444536	-4.79861	0.153803	0.0394465	-2.28244	A_51_P340336
ENSMUSG00000001123	0.00850701	0.678071	NA	0.283082	0.340022	-0.989477	A_51_P500813
ENSMUSG00000001127	0.965225	0.78647	0.277082	0.781546	0.0756218	-1.92631	A_51_P301259
ENSMUSG00000001128	0.484839	0.00391814	3.56739	0.166581	0.0488645	2.16705	A_51_P408363
ENSMUSG00000001143	0.0160397	0.688404	NA	0.0336856	0.393939	NA	A_51_P231920
ENSMUSG00000001150	0.484931	0.998853	-0.00146801	0.183482	0.0714813	-1.95783	A_51_P363763
ENSMUSG00000001151	0.299149	0.481165	0.727196	0.806252	0.133816	-1.59626	A_52_P89425
ENSMUSG00000001157	0.248719	0.299439	1.08493	0.257163	0.145697	1.54505	A_51_P123017
ENSMUSG00000001158	0.626293	0.0241126	-2.58265	0.0067304	0.818182	NA	A_51_P346884
ENSMUSG00000001173	0.533853	0.86029	0.179857	0.625725	0.178715	1.41936	A_52_P72768
ENSMUSG00000001175	0.0773325	0.538631	-0.633118	0.259111	0.223531	1.27651	A_51_P503937
ENSMUSG00000001211	0.607712	0.993464	-0.00836567	0.503764	0.906329	-0.119925	A_51_P425490
ENSMUSG00000001227	0.239199	0.328375	-1.0192	0.165289	0.158369	-1.49422	A_51_P417952
ENSMUSG00000001228	0.164281	0.4302	-0.816595	0.230468	0.465534	0.751255	A_52_P314705
ENSMUSG00000001229	0.0447205	0.0649351	NA	0.0121992	0.588745	NA	A_51_P410650
ENSMUSG00000001240	0.708408	0.0440064	2.25202	0.798267	0.21861	1.29099	A_51_P277536
ENSMUSG00000001248	0.810191	0.735849	0.345361	0.105401	0.6561	-0.455454	A_51_P312885
ENSMUSG00000001249	0.63623	0.701223	0.393061	0.788179	0.199033	1.35136	A_51_P434483
ENSMUSG00000001260	0.898276	0.635269	-0.486759	0.0968196	0.823648	0.227281	A_51_P396883
ENSMUSG00000001285	0.134346	0.938926	-0.0782539	0.792593	0.0978826	-1.7797	A_52_P456335
ENSMUSG00000001289	0.61304	0.668351	-0.439246	0.792593	0.0978826	-1.7797	A_52_P456335
ENSMUSG00000001300	0.874246	0.758423	-0.31472	0.697523	0.720681	-0.365201	A_52_P340073
ENSMUSG00000001305	0.116702	0.0854116	1.87581	0.359482	0.373735	0.920316	A_51_P186053
ENSMUSG00000001323	0.999858	0.00708702	-3.24521	0.371222	0.00831982	-3.0936	A_51_P174422
ENSMUSG00000001334	0.508171	0.0862413	1.87019	0.265472	0.162089	1.47995	A_52_P213696
ENSMUSG00000001366	0.951365	0.115651	1.69708	0.371135	0.0120858	2.90154	A_51_P312846
ENSMUSG00000001376	0.510334	0.7618	0.310163	0.973696	0.204628	1.33363	A_51_P181002
ENSMUSG00000001379	0.38692	0.985618	0.0184079	0.438705	0.641394	-0.476539	A_51_P277321
ENSMUSG00000001380	0.359543	0.844631	0.200295	0.492448	0.188575	-1.38561	A_51_P125368
ENSMUSG00000001383	0.0709495	0.557388	0.603677	0.111004	0.934945	0.0831763	A_51_P136460
ENSMUSG00000001415	0.465955	0.114961	1.70066	0.517052	0.316791	-1.04003	A_51_P365399
ENSMUSG00000001416	0.345479	0.569003	0.585721	0.0634728	0.825803	0.224453	A_52_P685666
ENSMUSG00000001418	0.583841	0.106924	1.74388	0.384569	0.43026	-0.813389	A_51_P437717
ENSMUSG00000001419	0.637525	0.611701	0.521327	0.414584	0.141121	-1.56434	A_51_P394676
ENSMUSG00000001424	0.260058	3.70021e-05	-6.36855	0.154179	0.000111107	-5.39607	A_52_P467140
ENSMUSG00000001435	0.886553	0.180285	1.42345	0.754585	0.162188	1.47958	A_51_P191700
ENSMUSG00000001436	0.11818	0.0187108	-2.72042	0.845006	0.0365248	-2.32357	A_51_P502152
ENSMUSG00000001440	0.184717	0.750915	-0.324875	0.00593499	0.588745	NA	A_52_P275627
ENSMUSG00000001441	0.127993	0.0137061	-2.88881	0.646907	0.880886	0.152741	A_51_P133078
ENSMUSG00000001445	0.109577	0.446	-0.788189	0.278857	0.453455	-0.772186	A_51_P384640
ENSMUSG00000001467	0.539736	0.126043	1.64527	0.261743	0.0316958	2.39895	A_52_P164161
ENSMUSG00000001473	0.0447408	0.0776483	NA	0.609073	0.12051	-1.6585	A_51_P421140
ENSMUSG00000001504	0.901225	0.0263359	2.53458	0.678932	0.0190404	2.66629	A_52_P398122
ENSMUSG00000001506	0.404662	0.880404	0.153722	0.779502	0.0649191	-2.01138	A_52_P658611
ENSMUSG00000001518	0.617717	0.832921	-0.215637	0.377902	0.0805038	-1.8911	A_51_P278489
ENSMUSG00000001520	0.377008	0.409168	-0.855494	0.291076	0.592818	-0.547876	A_51_P331082
ENSMUSG00000001524	0.34288	0.383942	-0.903971	0.858311	0.0930645	-1.80868	A_51_P104747
ENSMUSG00000001525	0.231106	0.210915	-1.3223	0.204933	0.180542	-1.41299	A_52_P163796
ENSMUSG00000001542	0.924352	0.688482	0.41085	0.162961	0.525273	-0.652308	A_52_P13305
ENSMUSG00000001552	0.756555	0.504285	0.688585	0.958924	0.732267	-0.34936	A_52_P401386
ENSMUSG00000001576	0.0182461	0.0930736	NA	0.189401	0.0241602	-2.54197	A_52_P69707
ENSMUSG00000001627	0.465144	0.000370904	4.90605	0.100827	0.0281722	2.46123	A_51_P367060
ENSMUSG00000001630	0.705527	0.0114224	2.98726	0.0695269	0.00518355	3.3365	A_51_P519984
ENSMUSG00000001632	0.916709	0.0373119	2.34344	0.368788	0.589123	0.55342	A_51_P271354
ENSMUSG00000001663	0.222505	0.176866	-1.43562	0.252923	0.00605742	-3.25652	A_51_P179664
ENSMUSG00000001665	0.0564976	0.40735	-0.85892	0.125292	0.487961	-0.713264	A_51_P377856
ENSMUSG00000001666	0.116258	0.060139	2.07688	0.317352	0.132281	1.60316	A_51_P414706
ENSMUSG00000001687	0.414093	0.178988	1.42804	0.0354362	0.393939	NA	A_51_P209163
ENSMUSG00000001700	0.768839	0.701717	0.392375	0.500368	0.0163417	2.74565	A_51_P192501
ENSMUSG00000001707	0.881923	0.716049	-0.372527	0.902213	0.399819	0.869716	A_51_P164420
ENSMUSG00000001729	0.0317549	0.297107	NA	0.142284	0.214835	-1.30228	A_52_P418014
ENSMUSG00000001741	0.896094	0.0867713	1.86663	0.642031	0.152191	1.51855	A_52_P558502
ENSMUSG00000001750	0.370331	0.335689	-1.00327	0.131709	0.223024	-1.27799	A_51_P241861
ENSMUSG00000001751	0.401793	0.385341	-0.901225	0.365256	0.00236536	-3.74081	A_52_P504361
ENSMUSG00000001755	0.221661	0.287973	-1.11229	0.483283	0.0830588	-1.87344	A_51_P101255
ENSMUSG00000001761	0.600467	0.279162	1.13389	0.175678	0.120205	-1.65999	A_52_P444864
ENSMUSG00000001763	0.289678	0.264974	-1.16979	0.130673	0.0664614	-1.99836	A_52_P398158
ENSMUSG00000001767	0.107839	0.392472	-0.88734	0.0520435	0.00342832	3.54911	A_52_P440102
ENSMUSG00000001768	0.550429	0.00421659	3.5273	0.0521093	0.513959	-0.670517	A_52_P605122
ENSMUSG00000001773	0.472384	0.0301336	2.46092	0.833635	0.00038353	4.70443	A_51_P189575
ENSMUSG00000001774	0.420703	0.00516293	3.41703	0.14741	0.00260083	3.69169	A_51_P305843
ENSMUSG00000001783	0.369571	0.43023	0.81654	0.947834	0.154833	1.50805	A_51_P223720
ENSMUSG00000001785	0.237321	0.228145	-1.2706	0.146943	0.355385	-0.957389	A_51_P207403
ENSMUSG00000001786	0.202722	0.0887221	-1.85367	0.336296	0.0230807	-2.5659	A_51_P188135
ENSMUSG00000001794	0.960404	0.916805	0.1067	0.270129	0.888017	0.143527	A_51_P399538
ENSMUSG00000001802	0.617852	0.0290687	-2.48062	0.0254435	0.24026	NA	A_52_P178866
ENSMUSG00000001827	0.179281	0.667545	-0.440392	0.0318158	0.588745	NA	A_52_P584335
ENSMUSG00000001829	0.506562	0.0140536	-2.87528	0.572502	0.000645231	4.42365	A_52_P5982
ENSMUSG00000001833	0.461923	0.617159	-0.513265	0.430363	0.29575	1.08822	A_51_P188343
ENSMUSG00000001844	0.152937	0.0572262	-2.10493	0.619938	0.771547	-0.296316	A_51_P248381
ENSMUSG00000001847	0.173366	0.0418196	-2.28032	0.210129	0.137301	-1.58085	A_51_P513254
ENSMUSG00000001891	0.375642	0.459458	0.7645	0.382962	0.0824686	1.87748	A_51_P475580
ENSMUSG00000001909	0.390003	0.0986307	-1.79163	0.955949	0.0315344	-2.40166	A_52_P102642
ENSMUSG00000001910	0.132489	0.244205	-1.22516	0.0059298	0.309524	NA	A_52_P430247
ENSMUSG00000001911	0.862911	0.597612	0.54231	0.0121075	0.484848	NA	A_51_P478598
ENSMUSG00000001930	0.860451	0.139057	-1.58545	0.734944	0.0172211	-2.71847	A_51_P103397
ENSMUSG00000001942	0.619084	0.0234963	-2.59675	0.482143	0.00802774	-3.11195	A_51_P473219
ENSMUSG00000001946	0.631969	0.0870444	-1.8648	0.606775	0.383659	-0.90079	A_51_P448325
ENSMUSG00000001948	0.24649	0.348125	-0.976755	0.269934	0.022617	-2.57652	A_51_P504065
ENSMUSG00000001962	0.0146934	0.818182	NA	0.132853	0.829864	-0.219129	A_51_P368557
ENSMUSG00000001964	0.262648	0.254815	1.19644	0.268338	0.451879	-0.774943	A_51_P216147
ENSMUSG00000001986	0.683031	0.0574857	-2.10238	0.33078	0.299433	1.07961	A_52_P272364
ENSMUSG00000001988	0.236831	0.825563	0.225307	0.85389	0.169585	-1.45202	A_51_P442993
ENSMUSG00000001995	0.496849	0.140062	-1.58104	0.923315	0.532253	0.641187	A_52_P26318
ENSMUSG00000001998	0.00907112	0.484848	NA	0.287109	0.314613	1.04491	A_52_P646210
ENSMUSG00000001999	0.0462047	0.309524	NA	0.0740129	0.51078	-0.675675	A_51_P363103
ENSMUSG00000002006	0.536996	0.771942	-0.296522	0.412087	0.143657	-1.55359	A_52_P270461
ENSMUSG00000002010	0.781247	0.440645	-0.797743	0.0286161	0.818182	NA	A_51_P136729
ENSMUSG00000002012	0.86652	0.00199306	-3.93994	0.357081	0.000158481	-5.19415	A_51_P270324
ENSMUSG00000002015	0.00967537	0.818182	NA	0.111003	0.712849	0.375964	A_51_P440399
ENSMUSG00000002017	0.0571919	0.0112727	2.99438	0.16757	0.113919	1.69157	A_51_P353173
ENSMUSG00000002020	0.00886364	0.146254	NA	0.362993	0.00813655	3.10504	A_51_P257457
ENSMUSG00000002028	0.840807	0.891949	0.138774	0.13513	0.407563	-0.855126	A_51_P465409
ENSMUSG00000002031	0.647655	0.967023	-0.0422198	0.45891	0.575637	-0.573806	A_52_P217796
ENSMUSG00000002032	0.150674	0.540966	0.629421	0.783929	0.372755	0.922264	A_51_P142450
ENSMUSG00000002043	0.063857	0.536375	-0.636697	0.496035	0.0519168	-2.13411	A_51_P485683
ENSMUSG00000002058	0.735112	0.170261	-1.45968	0.156406	0.0427233	-2.2396	A_51_P201638
ENSMUSG00000002059	0.617549	0.571357	-0.582105	0.223286	0.142508	-1.55843	A_52_P528690
ENSMUSG00000002064	0.584876	0.258607	-1.1864	0.79603	0.96033	0.0506814	A_51_P148196
ENSMUSG00000002100	0.881768	0.0902124	1.84395	0.451082	0.209552	1.31835	A_51_P465449
ENSMUSG00000002102	0.452651	0.30392	1.07445	0.061824	0.0448686	2.2132	A_51_P280971
ENSMUSG00000002103	0.236064	0.00116071	-4.24352	0.387841	0.0166959	-2.73453	A_52_P30550
ENSMUSG00000002107	0.394522	0.268292	-1.16127	0.0996673	0.121099	1.65562	A_51_P182471
ENSMUSG00000002109	0.00837278	0.699134	NA	0.00333217	0.0411255	NA	A_52_P3825
ENSMUSG00000002111	0.288419	0.0172607	-2.76411	0.661357	0.453267	-0.772515	A_52_P498086
ENSMUSG00000002190	0.00135361	0.0259802	NA	0.801164	0.236566	1.23932	A_51_P388325
ENSMUSG00000002205	0.937571	0.0910261	1.83871	0.176812	0.618976	0.509121	A_51_P387188
ENSMUSG00000002210	0.84929	0.634248	-0.488244	0.111492	0.0770721	-1.91564	A_51_P425373
ENSMUSG00000002221	0.386545	0.964026	0.0460601	0.0700787	0.10455	-1.74161	A_51_P232720
ENSMUSG00000002233	0.481163	0.229158	1.26765	0.238263	0.972556	0.0350536	A_51_P282508
ENSMUSG00000002265	0.443198	0.223582	1.28397	0.114732	0.00559099	3.29765	A_51_P206037
ENSMUSG00000002274	0.747051	0.353384	0.965745	0.537339	0.695836	0.399508	A_51_P208769
ENSMUSG00000002280	0.611455	0.0948112	-1.81485	0.996078	0.00805416	-3.11026	A_51_P365912
ENSMUSG00000002307	0.553568	0.450511	0.780198	0.329022	0.430294	-0.813327	A_51_P412835
ENSMUSG00000002308	0.00398384	0.630356	NA	0.736023	0.640859	-0.477311	A_52_P204744
ENSMUSG00000002319	0.921587	0.802092	0.256305	0.224494	0.0444676	-2.21805	A_51_P347823
ENSMUSG00000002324	0.182112	0.635214	-0.486839	0.156907	0.478178	-0.729703	A_52_P459732
ENSMUSG00000002325	0.498802	0.0330982	2.40944	0.0677385	0.0196393	2.65018	A_51_P127367
ENSMUSG00000002326	0.0303635	1	NA	0.335946	0.31323	-1.04802	A_51_P430327
ENSMUSG00000002329	0.0734325	0.00423146	-3.52538	0.73356	0.0675486	-1.98935	A_52_P139740
ENSMUSG00000002332	0.359175	0.0280807	-2.49954	0.265512	0.052835	-2.12455	A_51_P293901
ENSMUSG00000002341	0.327729	0.543541	-0.625357	0.646907	0.524321	0.653831	A_52_P492989
ENSMUSG00000002342	0.526067	0.58187	-0.566057	0.23549	0.0115523	-2.9248	A_52_P590665
ENSMUSG00000002343	0.896008	0.00599404	3.33597	0.165985	0.21979	-1.2875	A_52_P287328
ENSMUSG00000002345	0.973216	0.347335	-0.978418	0.0687487	0.220664	1.28492	A_52_P9878
ENSMUSG00000002365	0.810684	0.270714	1.15509	0.144764	0.531173	0.642901	A_51_P371323
ENSMUSG00000002372	0.305886	0.132162	-1.61651	0.0277514	0.0200224	NA	A_52_P389043
ENSMUSG00000002379	0.0260596	0.935736	NA	0.750314	0.600328	-0.536662	A_51_P279854
ENSMUSG00000002393	0.96388	0.479766	0.729568	0.342998	0.160638	-1.48549	A_51_P184353
ENSMUSG00000002395	0.138322	0.229057	-1.26795	0.104038	0.122708	-1.64782	A_52_P181235
ENSMUSG00000002396	0.966604	0.943229	-0.0727302	0.551321	0.0471951	-2.18588	A_51_P422030
ENSMUSG00000002413	0.522724	0.362552	-0.946829	0.186505	0.0297232	2.43295	A_52_P163176
ENSMUSG00000002416	0.502705	0.0661688	2.02264	0.0864287	0.454511	-0.770341	A_52_P327927
ENSMUSG00000002428	0.186204	0.28626	1.11645	0.00358175	0.132035	NA	A_52_P114810
ENSMUSG00000002458	0.822168	0.0995113	-1.78639	0.911237	0.575051	-0.574698	A_51_P388984
ENSMUSG00000002459	0.209324	0.18222	1.41666	0.0252946	0.818182	NA	A_51_P424690
ENSMUSG00000002475	0.603606	0.437911	0.802649	0.186767	0.100509	1.76443	A_51_P265465
ENSMUSG00000002477	0.0278894	0.309524	NA	0.173818	0.284608	1.11478	A_51_P193254
ENSMUSG00000002486	0.0481466	0.158147	NA	0.761281	0.413629	-0.843824	A_52_P38659
ENSMUSG00000002489	0.876254	0.596453	-0.544047	0.670891	0.180779	1.41217	A_51_P371974
ENSMUSG00000002504	0.703746	0.760368	0.312094	0.535062	0.127096	-1.62699	A_52_P241676
ENSMUSG00000002524	0.490471	0.737098	-0.343657	0.622792	0.484133	0.719673	A_51_P177583
ENSMUSG00000002546	0.540845	0.450885	-0.779537	0.189908	0.487666	-0.713757	A_51_P326609
ENSMUSG00000002580	0.754466	0.616567	-0.514138	0.86283	0.921449	0.100489	A_51_P198076
ENSMUSG00000002602	0.978242	0.554013	-0.608933	0.543431	0.770858	-0.297238	A_52_P311787
ENSMUSG00000002608	0.704034	0.186863	-1.40059	0.908294	0.330429	-1.01004	A_51_P520927
ENSMUSG00000002617	0.220166	0.0532626	-2.14534	0.141067	0.107098	-1.72762	A_51_P381440
ENSMUSG00000002625	0.128305	0.236089	-1.24782	0.253113	0.0706438	-1.96441	A_51_P277524
ENSMUSG00000002635	0.200198	0.404995	-0.863371	0.0273974	0.484848	NA	A_51_P419300
ENSMUSG00000002658	0.0459155	0.0930736	NA	0.917263	0.88376	-0.149026	A_51_P193669
ENSMUSG00000002661	0.494754	0.238505	1.24101	0.858284	0.459402	0.761838	A_52_P637338
ENSMUSG00000002679	0.390275	0.522465	0.65896	0.804066	0.843189	-0.201704	A_51_P332359
ENSMUSG00000002688	0.840852	0.332549	1.01008	0.687676	0.413258	0.844513	A_51_P363338
ENSMUSG00000002718	0.922702	0.660357	0.450627	0.455178	0.339646	0.990275	A_51_P248705
ENSMUSG00000002731	0.833361	0.337039	1.00036	0.910172	0.578105	0.570057	A_51_P345836
ENSMUSG00000002732	1.54602e-08	0.937229	NA	0.00205019	0.24026	NA	A_51_P415607
ENSMUSG00000002733	0.836513	0.17514	1.44183	0.0472343	0.699134	NA	A_52_P38559
ENSMUSG00000002741	0.536831	0.298544	-1.08703	0.256224	0.436368	0.802404	A_51_P232778
ENSMUSG00000002769	0.492722	0.799795	0.259351	0.172668	0.509802	0.677265	A_51_P419439
ENSMUSG00000002778	0.121199	0.00179905	-3.99702	0.341111	0.925012	-0.0959164	A_52_P596541
ENSMUSG00000002781	0.134008	0.439167	-0.800391	0.259675	0.471717	0.740672	A_51_P360508
ENSMUSG00000002799	5.53934e-05	0.936075	NA	0.633962	0.962073	0.0484519	A_51_P451338
ENSMUSG00000002803	0.631731	0.20925	-1.32747	0.160621	0.0223029	-2.58383	A_52_P635271
ENSMUSG00000002804	0.266327	0.00913185	-3.10813	0.155506	0.00275883	-3.66121	A_51_P155073
ENSMUSG00000002808	0.818681	0.4968	-0.700964	0.0949929	0.0585668	2.06818	A_52_P577388
ENSMUSG00000002812	0.455734	0.264876	1.17005	0.190587	0.253163	-1.19425	A_51_P175771
ENSMUSG00000002825	0.633361	0.097266	-1.79983	0.870925	0.0126625	-2.87751	A_51_P314161
ENSMUSG00000002831	0.0197922	0.0438264	NA	0.00304806	0.0649351	NA	A_51_P495780
ENSMUSG00000002833	0.55331	0.207744	-1.33219	0.419375	0.0166215	-2.73685	A_51_P400773
ENSMUSG00000002844	0.968977	0.0621355	-2.05838	0.0565545	0.025082	-2.52233	A_51_P338615
ENSMUSG00000002845	0.944168	0.0709132	1.98309	0.000443737	0.0930736	NA	A_51_P415519
ENSMUSG00000002871	0.745768	0.111204	1.72051	0.255839	0.13244	-1.60244	A_52_P615401
ENSMUSG00000002881	0.842033	0.523747	-0.656895	0.496857	0.476561	0.732439	A_52_P318438
ENSMUSG00000002885	0.526292	0.331995	-1.01129	0.929574	0.0426553	-2.24046	A_51_P366542
ENSMUSG00000002908	0.20852	0.111271	-1.72015	0.398751	0.0728558	-1.94719	A_51_P296549
ENSMUSG00000002910	0.032651	0.0411255	NA	0.334004	0.0559237	2.09351	A_51_P417651
ENSMUSG00000002930	0.180855	0.205875	1.33807	0.478056	0.183694	1.40213	A_52_P355124
ENSMUSG00000002949	0.587297	0.0755186	1.94699	0.663038	0.659559	-0.450526	A_51_P143470
ENSMUSG00000002957	0.984158	0.0987808	1.79073	0.598365	0.211358	1.31282	A_52_P668488
ENSMUSG00000002963	0.36458	0.0159015	-2.80849	0.0726655	0.00716921	-3.17002	A_52_P257987
ENSMUSG00000002968	0.717307	0.304699	-1.07264	0.61094	0.0765471	-1.91948	A_52_P632227
ENSMUSG00000002981	0.11834	0.00323431	-3.67244	0.812559	0.220756	-1.28464	A_51_P332799
ENSMUSG00000002984	0.00775769	0.0904121	NA	0.0775056	0.0325175	-2.38539	A_52_P495318
ENSMUSG00000002985	0.28122	0.112977	-1.71107	0.358819	0.312718	-1.04917	A_51_P171999
ENSMUSG00000002996	0.333232	0.134777	1.60457	0.829358	0.114134	1.69047	A_52_P39247
ENSMUSG00000002997	0.639155	0.494935	-0.704068	0.845034	0.344284	-0.980472	A_51_P221062
ENSMUSG00000003031	0.414463	0.23795	-1.24257	0.884927	0.0693582	-1.97464	A_51_P146126
ENSMUSG00000003033	0.165575	0.0105843	-3.02841	0.592136	0.0144047	-2.81095	A_51_P190805
ENSMUSG00000003039	0.972643	0.383824	0.904203	0.638581	0.41315	0.844713	A_52_P549977
ENSMUSG00000003062	0.313181	0.0922397	-1.83096	0.700629	0.61399	0.516444	A_51_P172688
ENSMUSG00000003068	0.37312	0.353073	-0.966394	0.273629	0.314158	1.04593	A_51_P167754
ENSMUSG00000003070	0.559538	0.38837	0.895306	0.165488	0.068094	1.98488	A_51_P352850
ENSMUSG00000003072	0.0330915	0.588745	NA	0.146118	0.322854	-1.02658	A_51_P302588
ENSMUSG00000003099	0.396246	0.490325	-0.711766	0.707809	0.138217	-1.57686	A_52_P323669
ENSMUSG00000003131	0.100955	0.0580139	-2.09722	0.592646	0.313381	1.04768	A_52_P45834
ENSMUSG00000003134	0.430387	0.297537	1.08941	0.689453	0.262832	1.16904	A_51_P448005
ENSMUSG00000003135	0.00125357	0.630356	NA	0.869603	0.317533	1.03838	A_52_P249588
ENSMUSG00000003153	0.855124	0.817789	0.235545	0.120263	0.301965	-1.07373	A_52_P354744
ENSMUSG00000003154	0.425653	0.0828433	1.89353	0.315318	0.689511	-0.40832	A_52_P503181
ENSMUSG00000003161	0.675908	0.468786	-0.748336	0.988951	0.622292	0.504266	A_51_P489313
ENSMUSG00000003184	0.0519151	0.357183	0.957864	0.352953	0.242113	1.22399	A_52_P609770
ENSMUSG00000003199	0.502309	0.0410348	-2.29083	0.15566	0.0645135	-2.01485	A_51_P505322
ENSMUSG00000003200	0.796921	0.0390338	2.31851	0.585213	0.589573	0.552744	A_51_P517094
ENSMUSG00000003206	0.165543	0.10244	-1.76926	0.646282	0.00184567	-3.86961	A_51_P202633
ENSMUSG00000003208	0.385789	0.397338	0.877967	0.0272338	0.484848	NA	A_52_P498128
ENSMUSG00000003226	0.667067	0.0029244	3.7278	0.990511	0.0694981	1.97352	A_51_P511375
ENSMUSG00000003234	0.97771	0.13938	1.58403	0.518182	0.22128	1.2831	A_51_P468531
ENSMUSG00000003235	0.38274	0.00904282	-3.11343	0.257784	0.0095503	-3.02273	A_51_P151968
ENSMUSG00000003269	0.315043	0.0592028	-2.08576	0.471067	0.0254228	-2.51525	A_51_P121829
ENSMUSG00000003271	0.58887	0.612302	0.520439	0.714288	0.530132	-0.644557	A_51_P403170
ENSMUSG00000003273	0.120075	0.00357717	-3.6172	0.435652	0.0103317	-2.98228	A_51_P480013
ENSMUSG00000003279	0.579219	0.0288217	-2.48529	0.442538	0.0612853	2.04321	A_52_P445843
ENSMUSG00000003308	0.57552	0.0209871	-2.65814	0.0710385	0.616429	-0.512859	A_51_P438666
ENSMUSG00000003316	0.0144237	0.0021645	NA	0.677179	3.88458e-05	-6.01343	A_52_P279759
ENSMUSG00000003344	0.0712646	0.218762	-1.29834	0.247133	0.188018	-1.38747	A_51_P424054
ENSMUSG00000003345	0.322719	0.0261041	-2.5394	0.0462772	0.065081	NA	A_51_P297311
ENSMUSG00000003346	0.666296	0.527149	-0.651426	0.463364	0.337895	-0.994	A_51_P401717
ENSMUSG00000003348	0.0819524	0.366769	0.938242	0.424811	0.451557	-0.775506	A_52_P374961
ENSMUSG00000003352	0.943122	0.00986378	-3.06648	0.266922	0.00817882	-3.10238	A_51_P259009
ENSMUSG00000003354	0.687713	0.0418592	-2.2798	0.164809	0.0487207	-2.16864	A_51_P215217
ENSMUSG00000003355	0.00975391	0.374269	NA	0.28497	0.140372	-1.56754	A_52_P326399
ENSMUSG00000003363	0.550098	0.178296	-1.43051	0.632092	0.0616652	-2.0398	A_52_P614336
ENSMUSG00000003378	0.211537	0.172585	-1.45113	0.610985	0.0970616	-1.78454	A_51_P428754
ENSMUSG00000003380	0.89548	0.0330681	-2.40994	0.180879	0.212915	-1.30809	A_51_P374383
ENSMUSG00000003382	0.0458707	0.0115189	NA	0.138066	0.00780203	3.1266	A_52_P68107
ENSMUSG00000003402	0.12054	0.745858	0.331735	0.0648804	0.281944	-1.12124	A_51_P520690
ENSMUSG00000003410	0.777148	0.750664	0.325215	0.466627	0.872533	-0.163553	A_51_P305230
ENSMUSG00000003411	0.433502	0.00844813	-3.15019	0.341872	0.0147203	-2.79974	A_52_P362161
ENSMUSG00000003418	0.777461	0.0825311	-1.89572	0.235699	0.335938	-0.998179	A_52_P226214
ENSMUSG00000003420	0.698198	0.194618	1.37448	0.44289	0.644426	-0.472173	A_51_P161890
ENSMUSG00000003421	0.392476	0.067723	-2.0094	0.0907168	0.00315044	-3.59268	A_51_P479177
ENSMUSG00000003423	0.0635597	0.0183952	-2.72963	0.191979	0.00748197	-3.1481	A_51_P383841
ENSMUSG00000003435	0.625784	0.071895	-1.97522	0.258981	0.191598	-1.37555	A_51_P429983
ENSMUSG00000003436	0.287083	0.851283	0.191603	0.847481	0.751354	0.323464	A_51_P504494
ENSMUSG00000003437	0.305005	0.47072	-0.745012	0.000266396	0.699134	NA	A_52_P6944
ENSMUSG00000003452	0.0128729	0.00865801	NA	0.312479	0.00551169	3.30498	A_52_P97221
ENSMUSG00000003464	0.145606	0.350023	-0.972767	0.661597	0.0253455	-2.51685	A_52_P118958
ENSMUSG00000003469	0.596167	0.395278	0.881925	0.0799823	0.456273	-0.767272	A_51_P368210
ENSMUSG00000003477	0.818228	0.138967	1.58585	0.0218007	0.393939	NA	A_51_P162162
ENSMUSG00000003500	0.336965	0.335998	1.00261	0.368118	0.999218	-0.000999233	A_52_P183038
ENSMUSG00000003518	0.617919	0.118835	-1.68078	0.45312	0.000575138	4.4853	A_51_P461748
ENSMUSG00000003526	0.143719	0.698628	0.396674	0.181664	0.711628	-0.377646	A_51_P215438
ENSMUSG00000003527	0.940712	0.184345	-1.40926	0.259545	0.0353439	-2.34109	A_52_P315483
ENSMUSG00000003528	0.111395	0.926539	-0.0941721	0.704339	0.417832	-0.836059	A_51_P350922
ENSMUSG00000003531	0.132889	0.00215246	-3.89718	0.495503	0.00186423	-3.8644	A_51_P118712
ENSMUSG00000003541	0.552777	0.656293	0.456436	0.932717	0.745002	0.332055	A_51_P286488
ENSMUSG00000003545	0.000129554	0.0284407	NA	0.261052	0.00736304	3.15633	A_51_P138378
ENSMUSG00000003546	0.243407	0.59848	0.54101	0.223373	0.163142	-1.47597	A_51_P101573
ENSMUSG00000003549	0.819917	0.68513	-0.415553	0.883895	0.134378	-1.59375	A_51_P390397
ENSMUSG00000003559	0.601993	0.858403	-0.182316	0.97929	0.178973	1.41846	A_51_P282227
ENSMUSG00000003573	0.725095	0.0959334	1.80794	0.759334	0.303887	1.06929	A_51_P466613
ENSMUSG00000003581	0.704075	0.0845072	1.882	0.321247	0.345682	-0.977536	A_51_P208019
ENSMUSG00000003585	0.417523	0.125717	1.64684	0.725314	0.0687448	1.97959	A_52_P779355
ENSMUSG00000003604	0.235202	0.830494	0.218824	0.963925	0.416774	0.838009	A_51_P168900
ENSMUSG00000003617	0.0463898	0.686838	NA	0.54576	0.170201	-1.44977	A_52_P597002
ENSMUSG00000003623	0.526906	0.309659	1.0612	0.853113	0.170393	1.44907	A_51_P489153
ENSMUSG00000003644	0.468123	0.163745	1.48421	0.968177	0.165532	1.46699	A_51_P150044
ENSMUSG00000003657	0.392514	0.702058	0.3919	0.335575	0.756811	0.316104	A_52_P556433
ENSMUSG00000003660	0.615379	0.94646	0.0685828	0.95536	0.322724	1.02687	A_52_P126984
ENSMUSG00000003662	0.926736	0.996707	0.00421487	0.457689	0.175524	1.43061	A_51_P124951
ENSMUSG00000003680	0.643487	0.89739	-0.13174	0.308715	0.0135017	-2.84439	A_52_P231658
ENSMUSG00000003721	0.382263	0.574267	0.577647	0.537342	0.402744	0.864184	A_51_P439452
ENSMUSG00000003731	0.24622	0.498286	0.698497	0.0155324	0.309524	NA	A_51_P425944
ENSMUSG00000003746	0.477141	0.212152	-1.31847	0.568909	0.245603	1.21449	A_52_P171019
ENSMUSG00000003752	0.250858	0.0102946	3.0434	0.761625	0.969765	0.0386201	A_51_P507622
ENSMUSG00000003762	0.924442	0.00747718	-3.21621	0.0760342	0.00528044	-3.32699	A_51_P197209
ENSMUSG00000003778	0.482391	0.317898	-1.04248	0.202851	0.113749	-1.69245	A_52_P676492
ENSMUSG00000003808	0.3135	0.198443	1.36192	0.944261	0.0142735	-2.81567	A_51_P279465
ENSMUSG00000003810	0.587471	0.232543	-1.25791	0.0018863	0.132035	NA	A_51_P463570
ENSMUSG00000003813	0.886973	0.11761	-1.687	0.0638345	0.368427	0.930908	A_52_P48206
ENSMUSG00000003814	0.0396982	1	NA	0.442285	0.4273	-0.818749	A_51_P416419
ENSMUSG00000003824	0.905862	0.0299573	2.46414	0.541994	0.475566	0.734125	A_51_P273538
ENSMUSG00000003848	0.155353	0.523382	0.657482	0.00115783	1	NA	A_51_P266640
ENSMUSG00000003849	0.910938	0.982485	0.0224198	0.311034	0.974972	0.0319657	A_51_P424338
ENSMUSG00000003863	0.829171	0.641213	0.478139	0.0427978	0.484848	NA	A_52_P104581
ENSMUSG00000003868	0.38946	0.427995	0.820614	0.676279	0.392002	-0.884639	A_51_P133198
ENSMUSG00000003872	0.581649	0.491573	-0.709678	0.0978598	0.276408	-1.13483	A_51_P325223
ENSMUSG00000003873	0.374762	0.106974	1.74359	0.241567	0.0936325	1.8052	A_51_P254541
ENSMUSG00000003923	0.565137	0.0654742	2.02864	0.40248	0.0379268	2.30346	A_51_P493720
ENSMUSG00000003929	0.0639141	0.209392	-1.32703	0.290054	0.0108502	-2.95709	A_51_P277629
ENSMUSG00000003934	0.940267	0.0682821	2.00471	0.577145	0.771504	-0.296374	A_52_P495565
ENSMUSG00000003948	0.687167	0.164839	-1.48004	0.0845654	0.121471	-1.65381	A_52_P518808
ENSMUSG00000003949	0.0448908	0.309524	NA	0.181405	0.944018	-0.0715538	A_51_P134228
ENSMUSG00000003955	0.183856	0.0857997	1.87318	0.0185139	0.0021645	NA	A_51_P115159
ENSMUSG00000003970	0.328777	0.25502	-1.19589	0.883751	0.94698	-0.0677606	A_51_P165046
ENSMUSG00000003974	0.45985	0.461672	-0.760645	0.863731	0.305549	1.06547	A_51_P486543
ENSMUSG00000003992	0.231535	0.326208	-1.02398	0.964236	0.021123	2.61221	A_52_P625961
ENSMUSG00000004031	0.142239	0.115181	-1.69951	0.751371	0.759459	-0.312538	A_51_P504833
ENSMUSG00000004032	0.26635	0.0231017	2.60596	0.0188601	0.0649351	NA	A_51_P260169
ENSMUSG00000004040	0.202993	0.366505	-0.938777	0.73365	0.182117	-1.40754	A_51_P201480
ENSMUSG00000004070	0.661895	0.49612	0.702095	0.648072	0.563662	0.59212	A_52_P477819
ENSMUSG00000004071	0.0452693	0.468042	NA	0.333884	0.046625	-2.19246	A_52_P683178
ENSMUSG00000004096	0.64429	0.901444	0.126505	0.0830792	0.229491	1.2593	A_52_P445307
ENSMUSG00000004099	0.0100976	0.588745	NA	0.0140391	0.309524	NA	A_51_P195573
ENSMUSG00000004100	0.0582473	0.446958	-0.786488	0.161668	0.859287	0.180739	A_51_P189985
ENSMUSG00000004113	0.180353	0.212467	-1.3175	0.0673128	0.773563	-0.293619	A_52_P274718
ENSMUSG00000004127	0.108507	0.0520837	-2.1579	0.966541	0.436098	-0.802888	A_52_P45797
ENSMUSG00000004151	0.400105	0.204935	1.34105	0.640976	0.118616	1.66784	A_51_P185897
ENSMUSG00000004207	0.0681847	0.0100475	-3.05652	0.199586	0.0341412	-2.35951	A_51_P136820
ENSMUSG00000004263	0.17581	0.943222	-0.0727394	0.181409	0.221055	-1.28376	A_51_P461475
ENSMUSG00000004264	0.870338	0.338247	0.99776	0.141897	0.928711	-0.0911706	A_51_P205833
ENSMUSG00000004267	0.153645	0.659817	-0.451397	0.200659	0.747914	0.328114	A_51_P130028
ENSMUSG00000004268	0.889931	0.659211	0.452263	0.0654812	0.313117	1.04827	A_51_P518586
ENSMUSG00000004270	0.94992	0.151403	-1.53305	0.9822	0.387112	-0.894076	A_51_P145415
ENSMUSG00000004317	0.0132559	0.699134	NA	0.477079	0.0183626	2.68514	A_52_P151974
ENSMUSG00000004319	0.90726	0.00167327	-4.03753	0.0271829	0.004329	NA	A_52_P117375
ENSMUSG00000004356	0.183697	0.207739	1.3322	0.540996	0.189482	1.38257	A_51_P319425
ENSMUSG00000004360	0.188409	0.413249	0.847844	0.0790535	0.013347	2.85034	A_51_P209921
ENSMUSG00000004364	0.141047	0.547448	0.619208	0.556984	0.0434434	2.23061	A_52_P47645
ENSMUSG00000004366	0.951166	0.627664	0.497844	0.802184	0.0835742	1.86994	A_51_P262489
ENSMUSG00000004383	0.00933046	0.393939	NA	0.190201	0.0541575	-2.11106	A_51_P206835
ENSMUSG00000004393	0.227952	0.311778	1.05635	0.00387526	0.588745	NA	A_52_P587831
ENSMUSG00000004394	0.054427	0.112548	1.71334	0.689171	0.0394555	2.28232	A_51_P291682
ENSMUSG00000004446	0.577203	0.0189799	-2.71268	0.793205	0.00794703	-3.11714	A_52_P574653
ENSMUSG00000004451	0.903336	0.812469	0.242568	0.449375	0.796607	-0.262944	A_52_P253004
ENSMUSG00000004460	0.979838	0.0496903	2.18426	0.680907	0.0809999	1.88763	A_51_P188073
ENSMUSG00000004473	0.429474	0.563096	0.594827	0.0593817	0.895932	-0.133316	A_51_P359800
ENSMUSG00000004530	0.670057	0.67221	0.433774	0.976695	0.530469	0.644021	A_52_P634856
ENSMUSG00000004535	0.396753	0.318806	1.04044	0.645596	0.286055	1.11129	A_51_P403273
ENSMUSG00000004558	0.274933	0.42799	0.820624	0.702966	0.999473	-0.000673506	A_51_P176352
ENSMUSG00000004561	0.0525912	0.0727147	-1.96872	0.49608	0.140663	-1.5663	A_51_P465273
ENSMUSG00000004565	0.271099	0.636566	0.484875	0.615273	0.148901	-1.53186	A_51_P301891
ENSMUSG00000004567	0.76743	0.894793	-0.135097	0.59135	0.0867657	-1.84867	A_52_P670850
ENSMUSG00000004591	0.737227	0.630885	-0.493141	0.274355	0.00479546	3.37647	A_52_P261160
ENSMUSG00000004610	0.357086	0.80344	-0.254517	0.174671	0.298066	-1.08279	A_51_P155212
ENSMUSG00000004626	0.00169518	0.0400287	NA	0.834487	0.0311473	-2.4082	A_51_P134070
ENSMUSG00000004630	0.331615	0.222904	1.28598	0.483746	0.0991735	1.77215	A_52_P643832
ENSMUSG00000004631	0.475087	0.387966	0.896094	0.329407	0.333568	1.00327	A_52_P27864
ENSMUSG00000004633	0.616045	0.184255	1.40957	0.741874	0.153834	1.512	A_52_P302587
ENSMUSG00000004642	0.418346	0.877772	0.157136	0.745884	0.0861322	1.85284	A_51_P127615
ENSMUSG00000004655	0.0435111	0.46195	NA	0.0969553	0.98243	0.0224384	A_51_P125205
ENSMUSG00000004665	0.216054	0.48041	-0.728476	0.557673	0.300086	-1.07809	A_51_P427663
ENSMUSG00000004667	0.990032	0.501431	-0.693292	0.643512	0.27623	-1.13527	A_52_P362033
ENSMUSG00000004677	0.818041	0.322444	1.03231	0.0284886	0.0411255	NA	A_51_P399985
ENSMUSG00000004698	0.263882	0.821001	-0.231311	0.361758	0.294755	-1.09056	A_51_P204031
ENSMUSG00000004730	0.161099	0.498133	-0.698752	0.0509615	0.0223599	-2.5825	A_52_P364727
ENSMUSG00000004748	0.98	0.0276038	-2.5089	0.791991	0.0420193	-2.24854	A_51_P175699
ENSMUSG00000004768	0.0667858	0.390045	0.892046	0.990364	0.142063	1.56032	A_52_P623538
ENSMUSG00000004771	0.0935638	0.736371	0.34465	0.0223395	0.148829	NA	A_52_P389310
ENSMUSG00000004788	0.599037	0.269926	-1.1571	0.722816	0.870561	-0.166107	A_51_P229816
ENSMUSG00000004789	0.848434	0.412323	0.849575	0.0313194	0.179654	NA	A_52_P140072
ENSMUSG00000004791	0.118034	0.609739	-0.524235	0.435763	0.313564	-1.04726	A_51_P318381
ENSMUSG00000004798	0.671998	0.455803	0.770889	0.572374	0.0627321	2.03033	A_51_P389905
ENSMUSG00000004815	0.841247	0.937378	-0.0802424	0.253604	0.41939	0.833193	A_52_P494380
ENSMUSG00000004843	0.583113	0.641534	0.477674	0.16748	0.00463374	3.3941	A_51_P220896
ENSMUSG00000004846	0.192417	0.45771	0.767552	0.146246	0.0390909	-2.28729	A_51_P372172
ENSMUSG00000004849	0.0299626	0.0930736	NA	0.0884337	0.304596	-1.06766	A_51_P166394
ENSMUSG00000004864	0.502869	0.545901	-0.621639	0.604603	0.165426	1.46739	A_51_P239203
ENSMUSG00000004865	0.852003	0.692695	0.404954	0.219572	0.20609	-1.32906	A_51_P283806
ENSMUSG00000004880	0.261679	0.098632	1.79162	0.00313914	0.179654	NA	A_51_P201137
ENSMUSG00000004885	0.73109	0.622648	-0.505192	0.775785	0.402356	0.864916	A_51_P521283
ENSMUSG00000004892	0.103304	0.00449237	-3.49275	0.372193	0.0522934	-2.13017	A_51_P230175
ENSMUSG00000004894	0.0950501	0.772099	0.296312	0.299381	0.828021	-0.221544	A_52_P523516
ENSMUSG00000004895	0.0815809	0.170568	1.45854	0.429833	0.559554	0.598451	A_51_P128065
ENSMUSG00000004896	0.00883348	0.588745	NA	0.231995	0.0324292	2.38683	A_51_P221739
ENSMUSG00000004897	0.966427	0.0820348	-1.89922	0.343458	0.0338039	-2.36479	A_52_P339791
ENSMUSG00000004902	0.970696	0.165564	-1.47728	0.224224	0.711466	-0.377869	A_51_P507664
ENSMUSG00000004931	0.114428	0.00181416	3.99235	0.257317	0.829723	0.219313	A_51_P285960
ENSMUSG00000004933	0.0715355	0.00920733	-3.10368	0.736629	0.122238	-1.65009	A_51_P399896
ENSMUSG00000004934	0.108654	0.0649435	2.03327	0.619086	0.823437	0.227558	A_51_P244892
ENSMUSG00000004936	0.59266	0.00517613	-3.41564	0.22909	0.0553888	-2.09877	A_51_P241074
ENSMUSG00000004937	0.944598	0.209172	-1.32772	0.28899	0.0194066	-2.65638	A_51_P346104
ENSMUSG00000004945	0.110912	0.678216	0.425286	0.0976633	0.154492	1.5094	A_51_P411389
ENSMUSG00000004947	0.994086	0.779302	-0.286659	0.44325	0.408448	-0.85347	A_51_P211943
ENSMUSG00000004961	0.590558	0.608822	-0.525595	0.621533	0.243179	-1.22108	A_52_P667324
ENSMUSG00000004980	0.486896	0.0432194	2.26205	0.541724	0.0423542	2.24427	A_52_P636482
ENSMUSG00000004996	0.476063	0.333651	-1.00769	0.175289	0.0185214	-2.68066	A_52_P367792
ENSMUSG00000005034	0.986581	0.0143634	-2.8635	0.329468	0.770203	-0.298115	A_51_P380215
ENSMUSG00000005045	0.189323	0.00862912	-3.13873	0.646738	0.128784	-1.61914	A_52_P18299
ENSMUSG00000005054	0.361011	0.0168957	2.77568	0.163623	0.0649029	2.01151	A_52_P7400
ENSMUSG00000005057	0.291462	0.826202	0.224466	0.492672	0.10827	-1.72129	A_51_P404023
ENSMUSG00000005069	0.0958803	0.0241002	2.58293	0.771363	0.0427993	2.23865	A_52_P419007
ENSMUSG00000005078	0.0287965	0.393939	NA	0.627896	0.79663	0.262914	A_51_P168092
ENSMUSG00000005087	0.630453	0.0514395	-2.16488	0.624054	0.182335	-1.40679	A_52_P229536
ENSMUSG00000005089	0.0292527	0.132035	NA	0.0358729	0.393939	NA	A_52_P178651
ENSMUSG00000005102	0.551457	0.978311	-0.0277635	0.65719	0.705639	-0.385914	A_52_P71951
ENSMUSG00000005103	0.445529	0.302198	-1.07846	0.208495	0.150031	1.52726	A_51_P184773
ENSMUSG00000005124	0.0174356	0.0100646	NA	0.0281361	0.0021645	NA	A_51_P220343
ENSMUSG00000005125	0.0584394	0.749379	0.326956	0.0650848	0.556239	0.603578	A_51_P405606
ENSMUSG00000005142	0.00334268	1	NA	0.104831	0.719693	-0.366556	A_51_P336161
ENSMUSG00000005148	0.203976	0.0561167	-2.11597	0.560094	0.228165	-1.26309	A_51_P507290
ENSMUSG00000005150	0.255086	0.554421	0.608297	0.329533	0.697239	0.397557	A_52_P110257
ENSMUSG00000005161	0.160383	0.0142789	-2.86669	0.472963	0.709738	0.380252	A_51_P147207
ENSMUSG00000005198	0.28338	0.607755	-0.527179	0.627436	0.723501	-0.361337	A_51_P211810
ENSMUSG00000005204	0.751887	0.19781	-1.36398	0.726772	0.131928	-1.60476	A_52_P574398
ENSMUSG00000005225	0.837868	0.00899475	3.11631	0.236782	0.0375042	2.30945	A_51_P288756
ENSMUSG00000005262	0.240531	0.00806713	-3.17513	0.139556	0.967166	-0.0419414	A_52_P220347
ENSMUSG00000005312	0.569595	0.384631	0.902618	0.917927	0.0892454	1.83263	A_52_P434974
ENSMUSG00000005338	0.89127	0.442746	-0.793985	0.265494	0.410429	0.849773	A_52_P110052
ENSMUSG00000005354	0.821563	0.919499	0.10323	0.78005	0.490648	0.708785	A_52_P590205
ENSMUSG00000005357	0.709863	0.0907772	1.84031	0.813077	0.181757	1.40878	A_51_P283016
ENSMUSG00000005360	0.196058	0.095825	-1.8086	0.822438	0.0852875	1.85843	A_51_P268697
ENSMUSG00000005362	0.0577413	0.350018	-0.972779	0.476632	0.386251	0.895748	A_52_P424871
ENSMUSG00000005370	0.205276	0.00851628	3.14584	0.979593	0.217401	1.29459	A_51_P405565
ENSMUSG00000005371	0.650095	0.683117	0.418383	0.283972	0.476983	0.731725	A_51_P479802
ENSMUSG00000005378	0.362954	0.780555	0.284982	0.799778	0.487286	-0.714392	A_51_P456590
ENSMUSG00000005413	0.00548224	0.155008	NA	0.146905	0.301018	1.07592	A_51_P263965
ENSMUSG00000005442	0.236875	0.455032	-0.772241	0.899712	0.0983717	-1.77682	A_51_P172412
ENSMUSG00000005447	0.351122	0.0380099	-2.3332	0.476565	0.0906427	-1.82376	A_51_P267024
ENSMUSG00000005469	0.0863984	0.623081	-0.504556	0.218411	0.500056	-0.693213	A_52_P138656
ENSMUSG00000005481	0.199985	0.0943268	1.81785	0.0932486	0.863729	0.174969	A_51_P288162
ENSMUSG00000005483	0.0480217	0.00865801	NA	0.142027	0.00242583	3.72774	A_51_P153486
ENSMUSG00000005501	0.00224673	0.746625	NA	0.489701	0.213664	-1.30582	A_52_P149391
ENSMUSG00000005505	0.0845739	0.144461	-1.56204	0.568023	0.57823	-0.569867	A_51_P195439
ENSMUSG00000005506	0.933993	0.0136503	-2.89101	0.190775	0.359858	-0.94823	A_52_P551887
ENSMUSG00000005514	0.755252	0.110588	1.72383	0.0481502	0.937229	NA	A_51_P207921
ENSMUSG00000005533	0.7127	0.4899	0.712479	0.216285	0.999761	-0.00030518	A_51_P318365
ENSMUSG00000005566	0.397181	0.860373	-0.17975	0.62287	0.41086	-0.848969	A_51_P323299
ENSMUSG00000005580	0.273791	0.61583	0.515225	0.902729	0.301225	-1.07544	A_51_P501538
ENSMUSG00000005583	0.673167	0.00755497	-3.21061	0.292186	0.0414566	-2.25578	A_51_P135802
ENSMUSG00000005609	0.0557337	0.207237	1.33378	4.62649e-05	0.937229	NA	A_51_P370163
ENSMUSG00000005611	0.117168	0.105698	-1.75072	0.0991646	0.461749	-0.757777	A_52_P409769
ENSMUSG00000005615	0.223898	0.00315944	3.6853	0.0368328	0.00865801	NA	A_52_P308881
ENSMUSG00000005625	0.299598	0.278766	-1.13487	0.986129	0.0287881	-2.44982	A_52_P12869
ENSMUSG00000005656	0.0415376	0.0930736	NA	0.214229	0.0186159	-2.67802	A_52_P85875
ENSMUSG00000005667	0.0818684	0.0172302	2.76507	0.0703423	0.000525904	4.53343	A_52_P184149
ENSMUSG00000005672	0.731194	0.331315	1.01277	0.636107	0.143937	1.55241	A_51_P355906
ENSMUSG00000005674	0.264058	0.851861	0.190848	0.391054	0.645091	0.471218	A_52_P86003
ENSMUSG00000005682	0.195303	0.741415	-0.337776	0.249271	0.91152	-0.113246	A_51_P402261
ENSMUSG00000005683	0.0855726	0.259002	-1.18536	0.933799	0.0425207	-2.24216	A_51_P390260
ENSMUSG00000005686	0.818299	0.0390302	2.31856	0.173007	0.146487	1.54178	A_52_P502754
ENSMUSG00000005687	0.228601	0.225902	1.27714	0.406352	0.30362	1.06991	A_52_P29513
ENSMUSG00000005698	0.017602	0.377642	NA	0.0521263	0.276565	1.13444	A_51_P513785
ENSMUSG00000005699	0.840282	0.602859	0.534467	0.727547	0.20505	-1.33231	A_51_P456366
ENSMUSG00000005716	0.361385	0.0521083	2.15764	0.381736	0.0749652	1.9312	A_51_P500156
ENSMUSG00000005718	0.0232176	0.294552	NA	0.0545959	0.24227	-1.22356	A_52_P167523
ENSMUSG00000005774	0.2672	0.191251	-1.38571	0.225626	0.584759	-0.55999	A_52_P335725
ENSMUSG00000005779	0.992666	0.518462	0.665431	0.382776	0.858417	0.181869	A_51_P155522
ENSMUSG00000005802	0.549862	0.896229	-0.133241	0.27806	0.727628	-0.355691	A_51_P226016
ENSMUSG00000005803	0.528661	0.629966	0.494482	0.988068	0.512193	-0.67338	A_51_P209261
ENSMUSG00000005804	0.0443704	0.937229	NA	0.000456105	0.025974	NA	A_51_P510466
ENSMUSG00000005813	0.810374	0.986589	0.0171654	0.27694	0.16619	1.46454	A_51_P102503
ENSMUSG00000005846	0.161506	0.0310526	-2.44446	0.731991	0.820729	-0.231115	A_52_P362277
ENSMUSG00000005871	0.353804	0.342881	-0.987852	0.185361	0.112995	-1.69635	A_52_P675171
ENSMUSG00000005873	0.0984215	0.232227	-1.25881	0.55651	0.249506	1.20398	A_51_P251736
ENSMUSG00000005881	0.823826	0.360785	-0.950448	0.00911548	0.484848	NA	A_51_P308726
ENSMUSG00000005886	0.0801825	0.166911	-1.47219	0.0315491	0.0411255	NA	A_52_P21971
ENSMUSG00000005892	0.508124	0.014496	-2.85853	0.599303	0.00978524	-3.01023	A_51_P338278
ENSMUSG00000005893	0.0650565	0.014006	-2.87711	0.0218609	0.588745	NA	A_51_P368265
ENSMUSG00000005897	0.00263925	0.629754	NA	0.00199787	0.0021645	NA	A_52_P589550
ENSMUSG00000005907	0.748192	0.485026	0.72067	0.028361	0.588745	NA	A_52_P682456
ENSMUSG00000005936	0.31247	0.149275	1.54181	0.850345	0.286458	1.11032	A_52_P45926
ENSMUSG00000005949	0.462286	0.342649	-0.988347	0.0272821	0.0649351	NA	A_51_P398887
ENSMUSG00000005958	0.981957	0.660254	-0.450774	0.0111529	0.24026	NA	A_51_P334199
ENSMUSG00000005973	0.525483	0.031653	-2.43395	0.6397	0.0224204	-2.58109	A_51_P305437
ENSMUSG00000005981	0.132252	0.72167	0.364786	0.532541	0.758274	-0.314134	A_51_P402435
ENSMUSG00000005986	0.0971027	0.408896	-0.856005	0.15435	0.0422641	-2.24542	A_51_P511029
ENSMUSG00000006005	0.676842	0.805253	0.252114	0.0732593	0.164531	1.47074	A_52_P640444
ENSMUSG00000006010	0.137222	0.00276657	-3.75836	0.842274	0.545066	-0.620982	A_51_P332379
ENSMUSG00000006014	0.77957	0.27013	-1.15658	0.555838	0.343947	-0.981182	A_51_P280455
ENSMUSG00000006019	0.0541759	0.121435	1.66776	0.316818	0.00483643	-3.3721	A_51_P342813
ENSMUSG00000006021	0.0825293	0.0179044	-2.74428	0.407358	0.0122462	-2.89474	A_51_P268734
ENSMUSG00000006024	0.0425943	0.309524	NA	0.919855	0.110914	-1.70722	A_52_P336033
ENSMUSG00000006050	0.257566	0.507849	-0.682728	0.968977	0.637034	-0.482834	A_51_P226053
ENSMUSG00000006057	0.0047885	0.007687	NA	0.319738	0.235052	1.24356	A_51_P183292
ENSMUSG00000006058	0.0816178	0.667442	-0.440538	0.295006	0.391424	-0.88575	A_51_P272250
ENSMUSG00000006095	0.116919	0.845367	-0.199333	0.592289	0.890487	-0.14034	A_51_P115829
ENSMUSG00000006127	0.0378178	0.02948	NA	0.528678	0.00745407	-3.15002	A_51_P505696
ENSMUSG00000006169	0.218361	0.172534	1.45131	0.680886	0.164884	1.46941	A_51_P231782
ENSMUSG00000006191	0.163558	0.581468	0.566668	0.625565	0.591456	0.549917	A_52_P335259
ENSMUSG00000006205	0.37901	0.0755238	1.94695	0.18519	0.30383	1.06942	A_51_P225224
ENSMUSG00000006218	0.298402	0.643392	-0.474988	0.0232887	0.937229	NA	A_52_P564983
ENSMUSG00000006235	0.500171	0.661015	-0.449688	0.0643265	0.630822	-0.491836	A_51_P435339
ENSMUSG00000006273	0.404411	0.334941	-1.00489	0.92939	0.479094	0.728155	A_51_P190845
ENSMUSG00000006276	0.0177834	0.872337	NA	0.259325	0.403766	-0.862258	A_51_P354766
ENSMUSG00000006288	0.961037	0.0129717	-2.91856	0.579251	0.116486	-1.6785	A_51_P166325
ENSMUSG00000006299	0.571915	0.175493	-1.44055	0.110602	0.201672	-1.34294	A_51_P247591
ENSMUSG00000006301	0.776697	0.209009	1.32823	0.714102	0.442714	-0.791095	A_51_P313532
ENSMUSG00000006304	0.944981	0.910431	-0.114911	0.258354	0.223848	1.27558	A_51_P152199
ENSMUSG00000006307	0.157609	0.0630453	2.05013	0.227555	0.227338	-1.26547	A_51_P123091
ENSMUSG00000006313	0.230504	0.568284	-0.586826	0.168997	0.136438	-1.58464	A_52_P166330
ENSMUSG00000006315	0.0509975	0.212588	1.31713	0.338621	0.766498	-0.303081	A_52_P523330
ENSMUSG00000006333	0.552619	0.876435	-0.15887	0.426405	0.692377	-0.404323	A_52_P564908
ENSMUSG00000006335	0.610263	0.204967	-1.34095	0.0953031	0.031519	-2.40192	A_52_P601036
ENSMUSG00000006342	0.590827	0.240693	-1.23489	0.222098	0.0473408	-2.18421	A_52_P488666
ENSMUSG00000006356	0.772705	0.472508	-0.741944	0.318878	0.826452	-0.223601	A_51_P314397
ENSMUSG00000006360	0.0293176	0.415063	NA	0.423241	0.90099	-0.126797	A_51_P449795
ENSMUSG00000006362	0.691103	0.0632066	2.04868	0.999449	0.0841786	1.86586	A_52_P13802
ENSMUSG00000006373	0.666096	0.383805	-0.90424	0.213894	0.418181	0.835415	A_51_P144581
ENSMUSG00000006386	0.267419	0.392143	-0.887977	0.483172	0.362766	-0.94232	A_51_P130374
ENSMUSG00000006390	0.231502	0.000784315	4.46749	0.0585993	0.429997	0.813866	A_51_P120305
ENSMUSG00000006395	0.612332	0.0241795	2.58114	0.745386	0.0990646	1.77278	A_51_P377579
ENSMUSG00000006398	0.0696068	0.498725	0.697771	0.118019	0.406059	-0.857944	A_51_P361022
ENSMUSG00000006403	0.0586312	0.3639	0.944075	0.968006	0.739468	-0.339562	A_51_P234944
ENSMUSG00000006412	0.0173111	0.025974	NA	0.910457	0.2383	1.2345	A_51_P327778
ENSMUSG00000006418	0.0914454	0.165774	-1.47648	0.00844281	0.309524	NA	A_51_P259378
ENSMUSG00000006423	0.904442	0.278348	-1.13591	0.276787	0.00443699	-3.4164	A_51_P139244
ENSMUSG00000006456	0.816019	0.00841837	3.15209	0.453312	0.0250202	2.52363	A_51_P432802
ENSMUSG00000006463	0.00474665	0.393939	NA	0.276275	0.320771	-1.03118	A_51_P208870
ENSMUSG00000006464	0.549756	0.259826	-1.18319	0.0616702	0.0364148	-2.32518	A_51_P378158
ENSMUSG00000006476	0.82956	0.296831	-1.09108	0.179903	0.0981198	-1.7783	A_52_P542165
ENSMUSG00000006494	0.838757	0.00465713	-3.47313	0.266017	0.0250668	-2.52265	A_51_P406429
ENSMUSG00000006498	0.0105074	0.50579	NA	0.0979515	0.321732	-1.02906	A_52_P234619
ENSMUSG00000006517	0.708502	0.053546	2.14236	0.0541487	0.36293	-0.941988	A_51_P355943
ENSMUSG00000006519	0.484004	0.0830562	-1.89204	0.888821	0.0137171	-2.83622	A_51_P131800
ENSMUSG00000006522	0.836654	0.759081	-0.313832	0.772215	0.963538	0.046579	A_51_P367100
ENSMUSG00000006526	0.0413171	0.127538	NA	0.351493	0.611017	-0.520825	A_52_P50329
ENSMUSG00000006529	0.0345831	0.46195	NA	0.0498244	0.393939	NA	A_51_P391485
ENSMUSG00000006575	0.187049	0.000116149	-5.61901	0.31611	0.021003	-2.61519	A_51_P397468
ENSMUSG00000006576	0.196158	0.0465886	-2.22026	0.00318403	0.025974	NA	A_51_P321743
ENSMUSG00000006586	0.871851	0.808411	0.247935	0.0121679	0.179654	NA	A_52_P612137
ENSMUSG00000006589	0.520785	0.74876	-0.327795	0.430634	0.134036	-1.59528	A_52_P594768
ENSMUSG00000006599	0.119487	0.913706	-0.11069	0.388141	0.317677	1.03805	A_51_P468134
ENSMUSG00000006638	0.875173	0.724629	-0.360721	0.846072	0.0270323	-2.48298	A_52_P157450
ENSMUSG00000006641	0.0327179	0.280475	NA	0.841531	0.710344	-0.379417	A_52_P55661
ENSMUSG00000006651	0.0179348	0.24026	NA	0.85289	0.926565	-0.093923	A_51_P432380
ENSMUSG00000006673	0.144989	0.00411128	-3.54111	0.70044	0.0647163	-2.01311	A_51_P436386
ENSMUSG00000006675	0.351048	0.272441	-1.15072	0.387531	0.306482	-1.06333	A_51_P292527
ENSMUSG00000006676	0.174036	0.205094	1.34054	0.487361	0.10226	-1.75444	A_51_P136845
ENSMUSG00000006678	0.842359	0.031779	2.43177	0.329555	0.192625	1.37216	A_51_P415905
ENSMUSG00000006699	0.476286	0.986865	-0.0168125	0.715483	0.0221656	2.58706	A_52_P259214
ENSMUSG00000006705	0.00989851	0.393939	NA	0.403867	0.356338	0.955431	A_52_P431894
ENSMUSG00000006711	0.268992	0.0793745	1.91828	0.065075	0.159783	1.48877	A_52_P572178
ENSMUSG00000006715	0.948846	0.198064	1.36315	0.590269	0.206331	1.32831	A_51_P166155
ENSMUSG00000006717	0.247264	0.62266	0.505174	0.0729481	0.267659	1.15673	A_51_P502422
ENSMUSG00000006728	0.130377	0.11854	1.68227	0.192771	0.472561	-0.739233	A_51_P437027
ENSMUSG00000006731	0.483535	0.135065	-1.60326	0.11823	0.105077	-1.7387	A_51_P233928
ENSMUSG00000006732	0.729349	0.0452011	-2.23711	0.23607	0.0105106	-2.97345	A_51_P499103
ENSMUSG00000006740	0.195355	0.265121	-1.16941	0.751559	0.632387	0.489563	A_51_P380260
ENSMUSG00000006764	0.277556	0.431059	0.815034	0.423599	0.289197	1.10375	A_52_P673043
ENSMUSG00000006782	0.728206	0.662749	0.447216	0.7626	0.411157	0.848418	A_51_P232901
ENSMUSG00000006800	0.315184	0.194629	-1.37444	0.687721	0.341832	-0.985643	A_52_P193925
ENSMUSG00000006818	0.00473201	1	NA	0.360472	0.0895498	-1.83068	A_52_P601829
ENSMUSG00000006850	0.102022	0.153504	-1.5245	0.0299425	0.818182	NA	A_51_P292368
ENSMUSG00000006906	0.329472	0.0670496	-2.0151	0.45712	0.69784	0.396722	A_51_P278103
ENSMUSG00000006930	0.815341	0.0291518	-2.47906	0.216788	0.110145	-1.71128	A_51_P516728
ENSMUSG00000006931	0.0272621	0.393939	NA	0.512568	0.083852	-1.86806	A_51_P450955
ENSMUSG00000006932	0.522978	0.382341	-0.907119	0.754753	0.0243607	2.53764	A_51_P272046
ENSMUSG00000006941	0.118808	0.0497715	2.18335	0.794318	0.28674	1.10964	A_51_P138538
ENSMUSG00000006958	0.0607749	0.184828	-1.40759	0.931799	0.00112104	-4.13053	A_51_P215975
ENSMUSG00000007021	0.752764	0.0528744	-2.14945	0.21007	0.320078	-1.03272	A_51_P403834
ENSMUSG00000007029	0.490585	0.866811	0.171371	0.694089	0.0987946	-1.77435	A_51_P203501
ENSMUSG00000007036	0.18334	0.709092	0.382141	0.0199986	0.699134	NA	A_51_P339200
ENSMUSG00000007039	0.071936	0.0425899	2.27019	0.800746	0.0514764	2.13875	A_51_P341177
ENSMUSG00000007041	0.263506	0.0749536	1.95131	0.193822	0.335953	0.998147	A_51_P357341
ENSMUSG00000007050	0.176021	0.0898807	1.8461	0.196756	0.236768	1.23876	A_52_P434038
ENSMUSG00000007080	0.23341	0.918212	0.104888	0.264342	0.0282661	2.45947	A_51_P155482
ENSMUSG00000007097	0.274167	0.988475	-0.0147507	0.648258	0.781383	0.283178	A_52_P227267
ENSMUSG00000007207	0.664825	0.00933075	-3.09649	0.968946	0.101368	-1.75951	A_51_P182728
ENSMUSG00000007216	0.00122898	0.0636694	NA	0.223259	0.27632	-1.13505	A_52_P136592
ENSMUSG00000007338	0.860918	0.373505	-0.924668	0.388182	0.0595395	2.05912	A_52_P485433
ENSMUSG00000007411	0.176119	0.241681	1.23214	0.11302	0.0686277	1.98054	A_51_P176932
ENSMUSG00000007415	0.389357	0.000261712	-5.11564	0.989783	0.0668555	-1.99508	A_52_P429320
ENSMUSG00000007440	0.0681676	0.298485	-1.08717	0.0732937	0.0140125	-2.82521	A_52_P404535
ENSMUSG00000007458	0.29252	0.0176272	-2.75273	0.360782	0.09628	1.78919	A_51_P439170
ENSMUSG00000007476	0.399221	0.000138973	5.50592	0.423253	0.0201854	2.63589	A_52_P384621
ENSMUSG00000007564	0.375283	0.0376552	-2.33838	0.509099	0.677345	-0.425367	A_51_P365578
ENSMUSG00000007570	0.00659801	0.00499812	NA	0.791014	5.57088e-05	-5.79809	A_51_P476851
ENSMUSG00000007594	0.0762265	0.385517	0.900881	0.479624	0.266182	-1.16048	A_51_P490924
ENSMUSG00000007603	0.0885896	0.469367	0.747336	0.00891209	0.818182	NA	A_51_P123705
ENSMUSG00000007610	0.0698631	0.224134	1.28234	0.35558	0.00611619	-3.25156	A_52_P427134
ENSMUSG00000007617	0.00466892	0.935043	NA	0.415068	0.0167298	2.73348	A_51_P358042
ENSMUSG00000007653	0.213453	0.19627	-1.36903	0.0213566	0.0411255	NA	A_52_P260709
ENSMUSG00000007655	0.0705792	0.144258	-1.5629	0.636919	0.112999	-1.69632	A_52_P306845
ENSMUSG00000007656	0.820836	0.82474	-0.226388	0.0140882	0.393939	NA	A_52_P408438
ENSMUSG00000007670	0.229267	0.623335	0.504183	0.0962755	0.0361308	-2.32936	A_51_P281700
ENSMUSG00000007682	0.111643	0.395218	0.882041	0.78453	0.239603	1.2309	A_51_P208603
ENSMUSG00000007739	0.252248	0.0893819	1.84935	0.0189075	0.818182	NA	A_51_P339503
ENSMUSG00000007777	0.674629	0.737104	-0.34365	0.689508	0.50576	0.683858	A_52_P445316
ENSMUSG00000007783	0.249103	0.146492	-1.55343	0.360675	0.00346708	-3.54332	A_51_P177562
ENSMUSG00000007812	0.838646	0.0031621	3.68484	0.116439	0.00369302	3.5108	A_52_P257665
ENSMUSG00000007827	0.0652016	0.773944	-0.293836	0.614509	0.432979	0.808487	A_52_P85418
ENSMUSG00000007833	0.79118	0.0912226	1.83744	0.898218	0.0321288	-2.39176	A_51_P407311
ENSMUSG00000007836	0.269477	0.432923	0.811652	0.967345	0.270237	-1.15022	A_52_P625431
ENSMUSG00000007837	0.8187	0.109233	-1.73117	0.682836	0.526279	-0.650699	A_52_P329917
ENSMUSG00000007850	0.50539	0.136306	1.59768	0.265339	0.047699	2.18013	A_51_P299195
ENSMUSG00000007867	0.910671	0.784085	-0.280266	0.217793	0.177919	-1.42215	A_51_P376883
ENSMUSG00000007872	0.121957	0.240182	-1.23632	0.421203	0.0480086	-2.17663	A_51_P380178
ENSMUSG00000007877	0.6335	0.738426	0.341847	0.773281	0.647947	0.467117	A_52_P249733
ENSMUSG00000007880	0.812225	0.136512	-1.59675	0.413884	0.454119	-0.771026	A_51_P118671
ENSMUSG00000007888	0.0130304	0.630356	NA	0.876068	0.58221	0.563839	A_52_P304720
ENSMUSG00000007891	0.7266	0.631039	0.492917	0.200767	0.717723	-0.369261	A_51_P384629
ENSMUSG00000007908	0.846865	0.177931	-1.43181	0.143837	0.881544	-0.151891	A_52_P197722
ENSMUSG00000007944	0.99315	0.240057	-1.23667	0.450002	0.0834165	-1.87101	A_51_P358894
ENSMUSG00000007950	0.071814	0.127825	-1.63677	0.222271	0.0352733	-2.34215	A_51_P368543
ENSMUSG00000007987	0.0977495	0.529117	-0.648271	0.0494074	0.309524	NA	A_51_P495077
ENSMUSG00000008035	0.242159	0.297548	-1.08938	0.383993	0.353578	-0.961111	A_51_P424868
ENSMUSG00000008036	0.150627	0.172806	-1.45032	0.568017	0.224639	-1.27328	A_51_P419935
ENSMUSG00000008090	0.910913	0.2917	1.10331	0.629144	0.217995	-1.29282	A_51_P293715
ENSMUSG00000008129	0.681967	0.822495	0.229344	0.681522	0.0325418	-2.38499	A_51_P463034
ENSMUSG00000008136	0.753896	0.108221	-1.73671	0.260237	0.185397	-1.39632	A_51_P140237
ENSMUSG00000008140	0.00343159	0.484848	NA	0.0963077	0.0808027	-1.88901	A_51_P309889
ENSMUSG00000008153	0.539956	0.781527	-0.283684	0.406697	0.637058	0.482799	A_51_P114094
ENSMUSG00000008167	0.0490262	0.0504606	NA	0.806254	0.00607875	-3.25471	A_51_P357561
ENSMUSG00000008200	0.15952	0.529046	-0.648386	0.74195	0.267283	-1.15768	A_51_P509808
ENSMUSG00000008206	0.445441	0.00972983	-3.07387	0.315669	0.120223	1.6599	A_52_P67570
ENSMUSG00000008226	0.4793	0.988402	-0.0148442	0.0161403	0.393939	NA	A_51_P311319
ENSMUSG00000008301	0.0997913	0.312471	-1.05477	0.915424	0.904824	0.12186	A_51_P153004
ENSMUSG00000008305	0.831229	0.00341842	3.64207	0.583471	0.00548521	3.30746	A_52_P328044
ENSMUSG00000008333	0.973598	0.547606	-0.618961	0.408389	0.34631	0.976221	A_52_P638637
ENSMUSG00000008348	0.334138	0.63386	0.488807	0.827614	0.100761	1.76298	A_51_P292097
ENSMUSG00000008373	0.824757	0.888072	0.143789	0.0199561	0.199397	NA	A_51_P340704
ENSMUSG00000008384	0.0615785	0.000314606	5.00454	0.0492354	0.004329	NA	A_51_P436878
ENSMUSG00000008393	0.48598	0.262262	1.17683	0.991919	0.0577787	2.07562	A_51_P163444
ENSMUSG00000008429	0.246302	0.0096139	3.08034	0.233892	0.0792005	1.90031	A_51_P102860
ENSMUSG00000008435	0.0464507	1	NA	0.301981	0.322241	1.02794	A_52_P269334
ENSMUSG00000008450	0.82437	0.179731	-1.42541	0.302825	0.204238	-1.33485	A_52_P668715
ENSMUSG00000008489	0.232093	0.228135	1.27063	0.372907	0.209534	1.31841	A_52_P664899
ENSMUSG00000008540	0.755176	0.504575	0.688107	0.44669	0.325351	1.0211	A_52_P549827
ENSMUSG00000008575	0.459664	0.985652	0.0183649	0.743818	0.00643166	3.22575	A_52_P282494
ENSMUSG00000008658	0.880911	0.00483551	-3.45266	0.586917	0.0588004	-2.06599	A_51_P508864
ENSMUSG00000008683	0.0685522	0.00852251	3.14545	0.0512435	0.00622794	3.24227	A_52_P491433
ENSMUSG00000008690	0.0857818	0.56422	-0.59309	0.307956	0.139711	-1.57039	A_52_P371466
ENSMUSG00000008734	0.126125	0.66439	-0.444877	0.420433	0.962003	-0.0485422	A_51_P173709
ENSMUSG00000008763	0.920538	0.0219433	-2.63393	0.0376893	0.0411255	NA	A_51_P457857
ENSMUSG00000008822	0.471311	0.151371	1.53318	0.96804	0.489466	0.710754	A_51_P145735
ENSMUSG00000008855	0.32248	0.902171	-0.125567	0.625697	0.795626	0.264244	A_51_P278893
ENSMUSG00000008859	0.31692	0.846707	0.19758	0.883059	0.0683827	1.98253	A_51_P365694
ENSMUSG00000008958	0.114329	0.832111	-0.216701	0.112031	0.118321	1.66931	A_52_P36256
ENSMUSG00000008976	0.0311959	0.0649351	NA	0.611844	0.01169	2.9187	A_51_P364984
ENSMUSG00000009013	0.018	0.818182	NA	0.151058	0.21836	1.29173	A_51_P414518
ENSMUSG00000009030	0.850995	0.582869	0.564541	0.0907239	0.61209	0.519243	A_51_P480153
ENSMUSG00000009035	0.439768	0.0601564	-2.07672	0.614667	0.401469	-0.866592	A_51_P224771
ENSMUSG00000009075	0.0326793	0.0649351	NA	0.19728	0.224499	-1.27368	A_51_P417825
ENSMUSG00000009076	0.0385563	0.937229	NA	0.0395174	0.484848	NA	A_51_P332136
ENSMUSG00000009090	0.530509	0.761304	-0.310832	0.235422	0.38142	-0.905164	A_51_P138348
ENSMUSG00000009112	0.902196	0.814125	0.240381	0.679405	0.920612	0.101564	A_51_P255757
ENSMUSG00000009207	0.504988	0.153988	-1.52255	0.187249	0.240116	1.22948	A_52_P902339
ENSMUSG00000009216	0.649959	0.594627	-0.546788	0.125085	0.0273883	-2.4761	A_51_P298455
ENSMUSG00000009281	0.34326	0.157502	-1.5085	0.167192	0.0789646	-1.90199	A_52_P466147
ENSMUSG00000009291	0.117049	0.976084	0.0306146	0.286883	0.741592	0.336679	A_51_P173100
ENSMUSG00000009292	0.21028	0.530689	-0.645757	0.463402	0.334607	-1.00103	A_52_P676635
ENSMUSG00000009293	0.331604	0.0387035	-2.32321	0.463025	0.0485499	-2.17055	A_51_P116130
ENSMUSG00000009378	0.412463	0.106484	1.74632	0.474047	0.0242992	2.53896	A_51_P221031
ENSMUSG00000009394	0.182743	0.90003	-0.128331	0.590177	0.175732	1.42988	A_51_P396325
ENSMUSG00000009418	0.0781785	0.105772	-1.7503	0.148728	0.108809	-1.7184	A_52_P201551
ENSMUSG00000009470	0.968287	0.00943858	3.09028	0.6243	0.197448	1.35645	A_52_P420308
ENSMUSG00000009535	0.0743669	0.992822	0.00918769	0.968553	0.115506	1.68346	A_52_P312563
ENSMUSG00000009549	0.0256992	1	NA	0.385322	0.0889297	1.83465	A_51_P111544
ENSMUSG00000009555	0.452574	0.356295	0.9597	0.853068	0.556378	-0.603363	A_51_P190667
ENSMUSG00000009563	0.590871	0.463053	0.758245	0.566198	0.896691	-0.132337	A_51_P314968
ENSMUSG00000009569	0.0523602	0.675195	-0.429552	0.327444	0.0949945	-1.79691	A_51_P358066
ENSMUSG00000009630	0.440369	0.30117	-1.08087	0.379839	0.689232	-0.408709	A_51_P125535
ENSMUSG00000009633	0.446258	0.975466	-0.0314061	0.441142	0.781596	-0.282894	A_52_P681391
ENSMUSG00000009640	0.521176	0.20156	-1.35183	0.385228	0.346598	-0.975618	A_52_P472120
ENSMUSG00000009647	0.00121807	0.158147	NA	0.0528932	0.0327338	-2.38187	A_51_P474709
ENSMUSG00000009681	0.231522	0.453034	-0.775751	0.37812	0.0883361	-1.83846	A_51_P162437
ENSMUSG00000009687	0.762332	0.357085	-0.958067	0.669249	0.00329396	-3.56971	A_51_P381260
ENSMUSG00000009733	0.213303	0.311037	1.05804	0.158245	0.222689	-1.27897	A_51_P223971
ENSMUSG00000009741	0.828993	0.39572	0.881075	0.653805	0.00841239	3.08792	A_51_P499357
ENSMUSG00000009772	0.391959	0.581292	-0.566935	0.0128296	0.0151515	NA	A_51_P504073
ENSMUSG00000009863	0.557054	0.38799	0.896046	0.179667	0.0612732	2.04331	A_51_P234853
ENSMUSG00000009894	0.160825	0.757825	-0.315528	0.494347	0.205901	1.32965	A_52_P231079
ENSMUSG00000009905	0.505028	0.00986621	3.06635	0.623684	0.00450675	3.40838	A_52_P118495
ENSMUSG00000009907	0.00816383	0.0161224	NA	0.0234041	0.484848	NA	A_52_P137261
ENSMUSG00000009995	0.592541	0.875099	0.160604	0.855497	0.176599	-1.4268	A_51_P107282
ENSMUSG00000010045	0.195857	0.242413	1.23011	0.0146189	0.393939	NA	A_52_P429749
ENSMUSG00000010054	0.0192969	0.818182	NA	0.0179245	0.179654	NA	A_52_P123354
ENSMUSG00000010057	0.186401	0.240584	1.23519	0.424673	0.553593	0.607683	A_52_P59457
ENSMUSG00000010064	0.26165	0.886829	-0.145398	0.518493	0.0795527	-1.89781	A_51_P139030
ENSMUSG00000010066	0.292822	0.528732	-0.648889	0.758553	0.192249	-1.3734	A_52_P147070
ENSMUSG00000010067	0.180214	0.0902724	1.84356	0.414053	0.00709098	3.17565	A_51_P435023
ENSMUSG00000010086	0.339072	0.487083	0.717206	0.878326	0.0272809	-2.47816	A_52_P22696
ENSMUSG00000010095	0.216844	0.834946	0.212981	0.033647	0.309524	NA	A_52_P245648
ENSMUSG00000010097	0.133119	0.151775	1.53153	0.116907	0.672853	0.431692	A_51_P356229
ENSMUSG00000010110	0.928218	0.3445	-0.984412	0.329369	0.167199	-1.4608	A_51_P294550
ENSMUSG00000010122	0.160718	0.0320084	-2.42783	0.0780424	0.00464186	-3.3932	A_51_P511927
ENSMUSG00000010136	0.511134	0.909443	0.116185	0.87533	0.262506	1.16988	A_51_P258901
ENSMUSG00000010277	0.0877076	0.752671	-0.322496	0.261763	0.264864	1.16384	A_52_P16209
ENSMUSG00000010290	0.986306	0.0223485	2.62399	0.0405895	0.24026	NA	A_52_P239292
ENSMUSG00000010307	0.223442	0.124979	-1.6504	0.652812	0.315228	-1.04353	A_51_P314285
ENSMUSG00000010358	0.0572309	0.815556	0.238492	0.870546	0.0587572	-2.06639	A_51_P414889
ENSMUSG00000010362	0.646843	0.265517	1.16839	0.8584	0.343353	0.982432	A_51_P433127
ENSMUSG00000010376	0.244275	0.86866	-0.168966	0.976537	0.744013	0.333396	A_51_P416869
ENSMUSG00000010406	0.198947	0.995672	-0.0055391	0.4795	0.910556	-0.114486	A_52_P315111
ENSMUSG00000010453	0.967749	0.180819	1.42157	0.297875	0.25659	-1.18523	A_51_P262943
ENSMUSG00000010476	0.720857	0.171186	1.45626	0.543719	0.114677	1.68769	A_51_P246543
ENSMUSG00000010505	0.331514	0.329282	1.01721	0.597653	0.318797	1.03556	A_51_P407480
ENSMUSG00000010517	0.546497	0.0923246	-1.83042	0.29899	0.449585	-0.778966	A_51_P414837
ENSMUSG00000010554	0.518322	0.948084	-0.0664999	0.296116	0.00289993	3.63544	A_51_P373402
ENSMUSG00000010592	0.920807	0.180868	1.4214	0.0872073	0.400283	0.868838	A_52_P271166
ENSMUSG00000010607	0.387663	0.935171	0.0830765	0.494496	0.220679	1.28487	A_52_P496532
ENSMUSG00000010608	0.855403	0.10989	-1.7276	0.990146	0.11457	1.68824	A_51_P486008
ENSMUSG00000010663	0.0160808	0.179654	NA	0.274989	0.79907	-0.259681	A_51_P358112
ENSMUSG00000010721	0.124439	0.153495	-1.52453	0.602633	0.578238	0.569855	A_52_P214034
ENSMUSG00000010797	0.111658	0.0991765	-1.78837	0.145724	0.764843	-0.305302	A_52_P61864
ENSMUSG00000010803	0.715005	0.0376649	-2.33824	0.571301	0.322598	1.02715	A_51_P247014
ENSMUSG00000010911	0.0818226	0.0267553	2.52595	0.0904092	0.0386004	2.29405	A_51_P498691
ENSMUSG00000010914	0.569651	0.268613	-1.16045	0.951674	0.0631521	2.02664	A_52_P168047
ENSMUSG00000010936	0.119461	0.00412027	3.53991	0.0495759	0.132035	NA	A_52_P411331
ENSMUSG00000011096	0.563198	0.00631267	-3.30789	0.0830335	0.0532986	-2.11979	A_51_P478326
ENSMUSG00000011114	0.0716847	0.177163	-1.43455	0.336563	0.0864525	-1.85073	A_51_P186531
ENSMUSG00000011148	0.768878	0.106676	1.74525	0.998637	0.239418	1.23141	A_51_P190740
ENSMUSG00000011154	0.133273	0.609327	-0.524846	0.00671016	0.179654	NA	A_51_P160536
ENSMUSG00000011158	0.12701	0.770075	-0.299028	0.394673	0.049694	-2.15791	A_52_P592111
ENSMUSG00000011179	0.150071	0.662898	-0.447003	0.656751	0.0689223	1.97815	A_52_P436238
ENSMUSG00000011306	0.959484	0.0299454	-2.46436	0.590225	0.0312835	-2.40589	A_51_P341789
ENSMUSG00000011589	0.495209	0.129365	-1.62951	0.0505072	0.0109284	-2.95339	A_52_P377693
ENSMUSG00000011751	0.209306	0.34358	-0.986365	0.0374691	0.179654	NA	A_51_P428410
ENSMUSG00000011831	0.403045	0.0756758	-1.94579	0.467381	0.808369	-0.247391	A_52_P259250
ENSMUSG00000011832	0.673249	0.950731	-0.0631035	0.104458	0.0869005	-1.84779	A_51_P253752
ENSMUSG00000011837	0.734402	0.0827714	-1.89404	0.273739	0.00618762	-3.2456	A_51_P269153
ENSMUSG00000011877	0.937561	0.422562	0.830573	0.122497	0.269238	-1.15274	A_52_P165059
ENSMUSG00000011884	0.751019	0.784851	0.279243	0.781277	0.520871	0.659365	A_52_P436700
ENSMUSG00000011960	0.521229	0.288297	1.11151	0.473249	0.0107441	2.96215	A_52_P406134
ENSMUSG00000012076	0.0750607	0.969486	-0.0390657	0.0660464	0.0122303	-2.89541	A_51_P243623
ENSMUSG00000012114	0.208224	0.931426	-0.0878889	0.978129	0.28336	-1.1178	A_51_P380881
ENSMUSG00000012117	0.862364	0.259509	-1.18403	0.352155	0.0652938	-2.00819	A_52_P27271
ENSMUSG00000012123	0.0102315	0.686838	NA	0.627295	0.510892	0.675492	A_52_P559066
ENSMUSG00000012296	0.516636	0.420884	0.833667	0.613999	0.609322	0.523328	A_51_P380514
ENSMUSG00000012405	0.650201	0.0381142	-2.33169	0.876327	0.469792	-0.743957	A_52_P12346
ENSMUSG00000012429	0.425075	5.1456e-05	-6.14718	0.0843185	0.0219585	-2.59196	A_52_P322535
ENSMUSG00000012483	0.0763208	0.997963	0.00260688	0.720382	0.40271	0.864247	A_51_P438057
ENSMUSG00000012535	0.158214	0.181453	1.41934	0.193696	0.0417457	2.25205	A_51_P428115
ENSMUSG00000012609	0.411483	0.0756791	1.94576	0.969953	0.0898766	1.82861	A_52_P316824
ENSMUSG00000012640	0.00253409	0.00639227	NA	0.939244	0.0126303	2.87882	A_52_P613167
ENSMUSG00000012848	0.309617	0.227981	-1.27107	0.920896	0.487788	0.713553	A_51_P174335
ENSMUSG00000013033	0.906439	0.736035	-0.345108	0.0284234	0.132035	NA	A_51_P324651
ENSMUSG00000013076	0.356093	0.492861	0.707526	0.200352	0.823059	-0.228054	A_51_P454634
ENSMUSG00000013089	0.984138	0.548306	0.617862	0.879704	0.118821	1.66682	A_52_P631015
ENSMUSG00000013150	0.175382	0.0875936	1.86113	0.248204	0.947011	-0.0677216	A_51_P111488
ENSMUSG00000013160	0.483627	0.732139	-0.35043	0.651287	0.845902	-0.198164	A_51_P361201
ENSMUSG00000013275	0.118027	0.0736381	1.96148	0.945231	0.0452502	2.20863	A_52_P578562
ENSMUSG00000013367	0.120798	0.47657	0.735002	0.952416	0.45203	-0.774677	A_51_P103465
ENSMUSG00000013465	0.105251	0.0245493	2.57288	0.118782	0.736286	0.343886	A_51_P463994
ENSMUSG00000013495	0.386849	0.0465542	-2.22068	0.327433	0.0961555	-1.78994	A_51_P456098
ENSMUSG00000013523	0.0864162	0.442377	0.794643	0.610299	0.215003	1.30178	A_51_P433194
ENSMUSG00000013539	0.932679	0.52534	0.654331	0.444989	0.333694	1.00299	A_52_P403003
ENSMUSG00000013584	0.00986934	0.104415	NA	0.609568	0.074522	-1.93453	A_52_P58145
ENSMUSG00000013593	0.114164	0.64882	0.467161	0.0259819	0.484848	NA	A_51_P393761
ENSMUSG00000013622	0.628688	0.00281218	-3.74935	0.0843243	0.0454264	-2.20653	A_51_P256759
ENSMUSG00000013646	0.837251	0.0832061	1.891	0.169329	0.543711	0.623106	A_51_P115988
ENSMUSG00000013662	0.0939193	0.639005	0.481336	0.908931	0.226551	1.26774	A_51_P274947
ENSMUSG00000013663	0.193201	0.493024	-0.707253	0.147663	0.228535	1.26203	A_52_P121155
ENSMUSG00000013698	0.657322	0.813895	0.240685	0.75159	0.162279	-1.47923	A_51_P411253
ENSMUSG00000013707	0.227172	0.566798	-0.589114	0.270584	0.0484251	-2.17194	A_51_P150678
ENSMUSG00000013736	0.0193543	0.025974	NA	0.990096	0.0434146	2.23096	A_52_P626756
ENSMUSG00000013766	0.774147	0.284458	-1.12085	0.228154	0.00866626	-3.07264	A_51_P491635
ENSMUSG00000013822	0.311483	0.464854	0.755124	0.127993	0.296164	-1.08725	A_51_P158772
ENSMUSG00000013833	0.692465	0.538545	-0.633254	0.137071	0.195126	-1.36398	A_52_P425531
ENSMUSG00000013858	0.96312	0.639586	-0.480494	0.556107	0.159727	-1.48898	A_52_P594742
ENSMUSG00000013878	0.0683684	0.330062	1.01551	0.27273	0.185112	1.39729	A_52_P179333
ENSMUSG00000013921	0.641715	0.353536	0.96543	0.0164735	0.24026	NA	A_52_P108845
ENSMUSG00000013973	0.0209492	0.393939	NA	0.0522925	0.0997914	-1.76856	A_51_P497463
ENSMUSG00000013997	0.0855367	0.269334	-1.1586	0.0449456	0.179654	NA	A_51_P172532
ENSMUSG00000014039	0.192971	0.53311	0.641893	0.110149	0.955005	0.0574917	A_51_P476900
ENSMUSG00000014074	0.671513	0.26579	1.16769	0.0584735	0.149393	1.52985	A_52_P425706
ENSMUSG00000014075	0.0551221	0.498906	-0.697471	0.714997	0.710442	-0.379282	A_51_P209334
ENSMUSG00000014077	0.551093	0.224693	-1.28069	0.150031	0.613423	-0.517278	A_52_P599255
ENSMUSG00000014177	0.182584	0.0217833	2.63791	0.116902	0.121251	1.65488	A_51_P287206
ENSMUSG00000014195	0.570276	0.593743	-0.548115	0.584642	0.872532	0.163554	A_51_P449956
ENSMUSG00000014198	0.462883	0.611934	0.520982	0.69628	0.249941	1.20282	A_51_P201196
ENSMUSG00000014226	0.943337	0.00181225	3.99294	0.849279	0.0536702	2.11599	A_51_P129803
ENSMUSG00000014232	0.631729	0.916079	0.107634	0.99709	0.801388	-0.256614	A_51_P304527
ENSMUSG00000014243	0.211444	0.0820598	1.89904	0.486028	0.994618	-0.00687215	A_51_P236829
ENSMUSG00000014245	0.933157	0.242206	-1.23069	0.691169	0.298852	-1.08096	A_52_P454404
ENSMUSG00000014294	0.0337909	0.484848	NA	0.144344	0.821325	-0.230332	A_51_P384946
ENSMUSG00000014313	0.233753	0.714294	-0.374949	0.843597	0.500522	0.692447	A_51_P343323
ENSMUSG00000014329	0.171146	0.0959033	-1.80812	0.407528	0.126551	-1.62954	A_51_P146633
ENSMUSG00000014349	0.508945	0.198192	-1.36274	0.224089	0.252105	-1.19706	A_51_P399334
ENSMUSG00000014353	0.0231866	0.484848	NA	0.0887289	0.353246	0.961796	A_52_P16657
ENSMUSG00000014355	0.979463	0.265647	-1.16806	0.107185	0.0913678	1.81921	A_52_P117491
ENSMUSG00000014402	0.670937	0.495137	0.703731	0.903526	0.284511	1.11501	A_51_P203474
ENSMUSG00000014418	0.542541	0.165055	1.47922	0.586629	0.464204	0.753543	A_52_P669145
ENSMUSG00000014426	0.178508	0.00173451	4.01742	0.379306	0.154861	1.50794	A_51_P495767
ENSMUSG00000014444	0.00269507	0.108695	NA	0.74672	0.81226	-0.242259	A_51_P261600
ENSMUSG00000014470	0.00532182	0.467251	NA	0.95205	0.689223	-0.408722	A_51_P342535
ENSMUSG00000014496	0.722167	0.330933	-1.0136	0.179358	0.738993	0.340207	A_52_P37890
ENSMUSG00000014504	0.621795	0.971091	0.03701	0.121193	0.793169	0.267504	A_51_P514668
ENSMUSG00000014550	0.469037	0.524252	-0.656082	0.181536	0.663377	0.4451	A_52_P552017
ENSMUSG00000014551	0.224705	0.883641	0.149527	0.392505	0.441536	-0.793186	A_51_P121325
ENSMUSG00000014554	0.966121	0.352087	0.96845	0.179664	0.803404	-0.253949	A_51_P446003
ENSMUSG00000014592	0.90524	0.302913	-1.07679	0.429187	0.0158393	2.76182	A_52_P642005
ENSMUSG00000014601	0.679646	0.479522	0.729982	0.709911	0.140742	-1.56596	A_51_P381239
ENSMUSG00000014602	0.407689	0.0628267	-2.0521	0.120012	0.0468289	-2.1901	A_51_P275315
ENSMUSG00000014606	0.189889	0.446803	-0.786762	0.837255	0.576927	0.571845	A_51_P267454
ENSMUSG00000014633	0.487479	0.408028	0.857641	0.523269	0.0702782	1.9673	A_51_P242560
ENSMUSG00000014668	0.999555	0.0572927	2.10428	0.814064	0.241283	1.22627	A_51_P253348
ENSMUSG00000014748	0.12464	0.000666808	4.5613	0.710763	0.013133	2.85868	A_52_P654021
ENSMUSG00000014763	0.00837994	0.0411255	NA	0.629004	0.0704026	1.96631	A_51_P118103
ENSMUSG00000014769	0.989055	0.945712	-0.0695433	0.25978	0.836365	0.210619	A_51_P367162
ENSMUSG00000014771	0.186432	0.578689	0.570897	0.669115	0.463635	0.754523	A_51_P456187
ENSMUSG00000014776	0.0316956	0.0649351	NA	0.00850332	0.00865801	NA	A_51_P273170
ENSMUSG00000014782	0.0309121	0.120819	NA	0.704694	0.120103	1.66049	A_51_P503883
ENSMUSG00000014791	0.822179	0.458664	-0.765884	0.0680187	0.101487	1.75883	A_51_P157524
ENSMUSG00000014813	0.783717	0.726102	-0.358699	0.755163	0.0645123	-2.01486	A_52_P315733
ENSMUSG00000014837	0.192764	0.630971	-0.493016	0.644666	0.622957	-0.503294	A_52_P620602
ENSMUSG00000014846	0.22767	0.134438	1.6061	0.459475	0.677738	-0.424814	A_51_P246924
ENSMUSG00000014856	0.137394	0.323758	1.0294	0.487992	0.870247	-0.166514	A_51_P213153
ENSMUSG00000014867	0.019514	0.393939	NA	0.269066	0.0478124	-2.17885	A_51_P115334
ENSMUSG00000014873	0.0110129	0.468042	NA	0.923521	0.0660492	-2.00181	A_51_P308254
ENSMUSG00000014905	0.999016	0.0295116	2.47235	0.573555	0.00429441	3.43319	A_52_P150356
ENSMUSG00000014907	0.446469	0.000114494	5.6281	0.0737917	0.012362	2.88989	A_51_P489086
ENSMUSG00000014932	0.0395745	0.179654	NA	0.0249408	0.0649351	NA	A_51_P469480
ENSMUSG00000014956	0.573984	0.106903	1.74399	0.358609	0.368381	0.930999	A_51_P342716
ENSMUSG00000014959	0.474759	0.0219198	-2.63452	0.163589	0.308775	-1.0581	A_52_P42976
ENSMUSG00000015002	0.939361	0.874043	-0.161975	0.571667	0.171489	1.44509	A_52_P271377
ENSMUSG00000015023	0.960515	0.819379	-0.233449	0.893014	0.568841	0.584174	A_52_P35513
ENSMUSG00000015027	0.316448	0.0112761	-2.99421	0.0710691	0.00587212	-3.27247	A_52_P518160
ENSMUSG00000015087	0.557991	0.798972	0.260444	0.862686	0.943986	0.0715947	A_51_P520412
ENSMUSG00000015090	0.268514	0.528374	-0.649461	0.847775	0.491196	0.707873	A_51_P157406
ENSMUSG00000015092	0.860294	0.695378	0.401205	0.749055	0.939241	0.0776717	A_51_P160567
ENSMUSG00000015094	0.285707	0.0315957	-2.43495	0.683215	0.626182	0.498588	A_51_P154596
ENSMUSG00000015095	0.769002	0.0795407	-1.91707	0.393199	0.0509592	-2.14424	A_52_P563942
ENSMUSG00000015126	0.811863	0.849965	-0.193324	0.92236	0.978302	0.0277115	A_52_P552893
ENSMUSG00000015143	0.39089	0.85382	0.188292	0.342432	0.539722	-0.629376	A_51_P347862
ENSMUSG00000015149	0.155069	0.633389	0.489493	0.0594135	0.224185	1.2746	A_51_P294566
ENSMUSG00000015165	0.403572	0.746268	0.331177	0.211729	0.631142	0.491371	A_51_P181571
ENSMUSG00000015176	0.822372	0.846073	0.19841	0.464675	0.370664	0.926431	A_52_P89099
ENSMUSG00000015189	0.0303733	0.809855	NA	0.947941	0.899904	0.128196	A_51_P496462
ENSMUSG00000015202	0.647424	0.0348526	2.38103	0.9202	0.00753731	3.14432	A_52_P600471
ENSMUSG00000015214	0.826984	0.519357	0.663982	0.844155	0.056746	2.08551	A_52_P140394
ENSMUSG00000015222	0.567695	0.531001	-0.645259	0.333196	0.305419	1.06577	A_52_P22763
ENSMUSG00000015224	0.482061	0.207495	1.33297	0.122856	0.121668	1.65285	A_51_P330044
ENSMUSG00000015243	0.754229	0.855979	-0.185475	0.747411	0.731266	-0.350725	A_52_P665675
ENSMUSG00000015247	0.236189	0.149824	-1.53954	0.50235	0.178497	-1.42012	A_51_P225209
ENSMUSG00000015290	0.858529	0.292911	-1.10041	0.448774	0.698131	-0.396318	A_52_P637730
ENSMUSG00000015291	0.0182898	0.0649351	NA	0.618726	0.805978	0.250548	A_51_P391276
ENSMUSG00000015305	0.240818	0.0608599	-2.07014	0.987409	0.0765324	1.91959	A_52_P649224
ENSMUSG00000015312	0.605984	0.00122055	4.21505	0.071694	0.0281515	2.46162	A_51_P500984
ENSMUSG00000015335	0.0208161	0.335822	NA	0.140702	0.0612688	-2.04335	A_51_P153224
ENSMUSG00000015337	0.0275012	0.0303479	NA	0.0318478	0.0151515	NA	A_51_P349073
ENSMUSG00000015354	0.622889	0.466403	0.752447	0.677789	0.25736	1.18322	A_51_P245789
ENSMUSG00000015357	0.0616558	0.00298337	3.71682	0.021568	0.0930736	NA	A_51_P304683
ENSMUSG00000015377	0.0880484	0.0250222	2.56248	0.689949	0.595238	-0.544255	A_52_P223524
ENSMUSG00000015396	0.472346	0.325401	1.02576	0.13949	0.568108	-0.585297	A_51_P199135
ENSMUSG00000015461	0.0432761	0.309524	NA	0.355833	0.0824715	-1.87746	A_51_P253537
ENSMUSG00000015467	0.967212	0.596812	0.543508	0.0119858	0.24026	NA	A_51_P225112
ENSMUSG00000015468	0.211474	0.636661	0.484736	0.921015	0.0909728	-1.82168	A_51_P106322
ENSMUSG00000015474	0.518769	0.0867651	1.86667	0.147249	0.611986	0.519396	A_52_P238816
ENSMUSG00000015488	0.582469	0.880532	0.153556	0.102465	0.201533	-1.34339	A_52_P284927
ENSMUSG00000015501	0.284679	0.0779402	-1.92881	0.30578	0.911185	-0.113677	A_51_P443754
ENSMUSG00000015522	0.286712	0.29709	1.09047	0.0677604	0.371481	0.9248	A_52_P324866
ENSMUSG00000015536	0.834244	0.0414443	-2.28532	0.122355	0.645727	-0.470303	A_51_P461675
ENSMUSG00000015542	0.377766	0.700634	-0.393881	0.912949	0.341107	-0.987175	A_51_P467889
ENSMUSG00000015568	0.102961	0.0286531	-2.4885	0.238746	0.0319868	-2.39411	A_51_P259296
ENSMUSG00000015575	0.915841	0.00649231	3.29268	0.415678	0.0753003	-1.9287	A_52_P178358
ENSMUSG00000015597	0.0734016	0.607972	-0.526857	0.994369	0.0893806	-1.83176	A_51_P143682
ENSMUSG00000015599	0.0257046	0.377642	NA	0.0359186	0.24026	NA	A_52_P455077
ENSMUSG00000015653	0.784322	0.683684	0.417586	0.191011	0.356822	0.954438	A_52_P379631
ENSMUSG00000015656	0.807895	0.000333358	4.96981	0.405596	0.156072	1.50317	A_52_P12877
ENSMUSG00000015668	0.974769	0.625701	-0.500715	0.991439	0.478568	-0.729043	A_51_P381247
ENSMUSG00000015671	0.0034372	0.818182	NA	0.600837	0.157747	1.49663	A_51_P415945
ENSMUSG00000015672	0.0198253	0.132035	NA	0.192131	0.0147735	2.79787	A_51_P141818
ENSMUSG00000015709	0.321185	0.360476	-0.951081	0.960533	0.397934	-0.873298	A_52_P260696
ENSMUSG00000015711	0.160651	0.721382	0.365183	0.203695	0.0294621	2.43761	A_52_P247733
ENSMUSG00000015714	0.594677	0.246796	1.21806	0.795612	0.377728	0.912416	A_51_P517381
ENSMUSG00000015733	0.18506	0.0255713	-2.55065	0.66587	0.0173928	2.71332	A_52_P477836
ENSMUSG00000015745	0.767964	0.221623	1.28978	0.53403	0.831166	0.217423	A_51_P509971
ENSMUSG00000015747	0.120101	0.44627	-0.787709	0.536577	0.189859	-1.38132	A_51_P351394
ENSMUSG00000015748	0.0059219	0.179654	NA	0.434218	0.659978	0.44993	A_52_P672453
ENSMUSG00000015749	0.841381	0.964811	0.0450549	0.824352	0.0018118	3.87925	A_51_P400581
ENSMUSG00000015750	0.00962347	0.393939	NA	0.436027	0.199961	-1.34839	A_52_P217195
ENSMUSG00000015755	0.0913028	0.163769	-1.48412	0.193167	0.315901	1.04202	A_52_P242400
ENSMUSG00000015757	0.89612	0.0955323	-1.8104	0.672556	0.177059	1.42518	A_52_P116159
ENSMUSG00000015759	0.768396	0.404165	-0.864943	0.176318	0.262034	1.1711	A_51_P399625
ENSMUSG00000015766	0.280462	0.206898	1.33484	0.168976	0.67409	0.429949	A_51_P188114
ENSMUSG00000015776	0.97661	0.488192	-0.715343	0.426045	0.00576141	-3.28224	A_52_P17194
ENSMUSG00000015790	0.597201	0.0115717	-2.98024	0.394237	0.280403	-1.125	A_51_P332602
ENSMUSG00000015804	0.152534	0.155783	1.51534	0.21284	1.81442e-05	6.48135	A_52_P362245
ENSMUSG00000015806	0.0314653	0.818182	NA	0.0707282	0.310423	1.05436	A_51_P506513
ENSMUSG00000015837	0.662865	0.101449	-1.77501	0.7578	0.800281	-0.258079	A_51_P119077
ENSMUSG00000015843	0.384516	0.319658	-1.03854	0.687592	0.111459	-1.70435	A_51_P513311
ENSMUSG00000015850	0.117956	0.366638	0.938507	0.102902	0.333695	1.00299	A_51_P185575
ENSMUSG00000015852	0.114463	0.566055	-0.590259	0.0780942	0.188765	-1.38497	A_52_P231075
ENSMUSG00000015869	0.767322	0.760002	-0.312589	0.291603	0.0592401	-2.06189	A_52_P642109
ENSMUSG00000015879	0.962065	0.263543	1.1735	0.729197	0.558008	0.60084	A_52_P572473
ENSMUSG00000015882	0.0378437	0.818182	NA	0.0562002	0.0221959	2.58634	A_52_P176737
ENSMUSG00000015889	0.324203	0.0367081	-2.35244	0.342009	0.870688	0.165943	A_51_P101955
ENSMUSG00000015932	0.167203	0.0210067	2.65763	0.167648	0.0567183	2.08578	A_51_P459350
ENSMUSG00000015937	0.065204	0.0166333	-2.78415	0.498146	0.324749	-1.02242	A_52_P402989
ENSMUSG00000015942	0.231901	0.325081	1.02646	0.407719	0.387998	0.89236	A_51_P346045
ENSMUSG00000015943	0.103265	0.475753	0.736396	0.709496	0.633516	0.487926	A_51_P207849
ENSMUSG00000015944	0.00930723	0.146254	NA	0.0559686	0.127588	1.62469	A_52_P89267
ENSMUSG00000015961	0.111865	0.294484	-1.09665	0.824207	0.305096	-1.06651	A_51_P361099
ENSMUSG00000015968	0.636653	0.821981	-0.230021	0.0788079	0.0540787	-2.11185	A_52_P47518
ENSMUSG00000015970	0.786812	0.0902896	-1.84345	0.761352	0.267546	-1.15701	A_51_P292550
ENSMUSG00000015971	0.0569142	0.222757	-1.28641	0.925091	0.967818	-0.0411086	A_52_P173470
ENSMUSG00000015981	0.860904	0.774402	0.293222	0.15782	0.367543	-0.932682	A_52_P287692
ENSMUSG00000015994	0.686296	0.00891156	3.12133	0.81721	0.176421	1.42743	A_51_P112116
ENSMUSG00000016018	0.729029	0.712144	0.377918	0.0274025	0.179654	NA	A_51_P476711
ENSMUSG00000016028	0.8055	0.820025	0.232598	0.85783	0.116023	-1.68084	A_51_P440743
ENSMUSG00000016128	0.0372779	0.677498	NA	0.777843	0.0491693	2.16367	A_52_P435118
ENSMUSG00000016150	0.0420805	0.179654	NA	0.560397	0.00843693	3.08642	A_52_P212590
ENSMUSG00000016179	0.0698744	0.40241	0.868276	0.386926	0.28744	1.10795	A_51_P308898
ENSMUSG00000016194	0.51014	0.731998	0.350624	0.837314	0.755843	0.317408	A_51_P127297
ENSMUSG00000016239	0.0421993	0.572476	NA	0.12836	0.0471003	2.18697	A_51_P479818
ENSMUSG00000016252	0.8767	0.408769	0.856245	0.159858	0.757906	0.314629	A_51_P362054
ENSMUSG00000016253	0.169065	0.702259	0.39162	0.227371	0.425306	-0.822373	A_51_P126817
ENSMUSG00000016256	0.370464	0.118436	1.6828	0.154588	0.73935	-0.339722	A_51_P256202
ENSMUSG00000016257	0.461835	0.00221205	3.88202	0.0822302	0.0525721	2.12727	A_51_P381749
ENSMUSG00000016262	0.043144	0.24026	NA	0.928329	0.229359	-1.25967	A_52_P285024
ENSMUSG00000016308	0.199179	0.923894	-0.0975745	0.114262	0.192076	1.37397	A_52_P139093
ENSMUSG00000016349	0.82239	0.892878	0.137573	0.109504	0.630626	0.49212	A_51_P485862
ENSMUSG00000016382	0.471333	0.978585	-0.0274123	0.145031	0.435764	-0.803487	A_51_P271614
ENSMUSG00000016386	0.860468	0.00421525	-3.52748	0.771946	0.233102	-1.24904	A_52_P408025
ENSMUSG00000016409	0.00242898	0.732459	NA	0.0136973	0.132035	NA	A_52_P69043
ENSMUSG00000016427	0.112549	0.71594	0.372677	0.493783	0.0688248	1.97894	A_51_P472405
ENSMUSG00000016477	0.490854	0.62218	0.505878	0.593322	0.391165	0.886248	A_52_P508167
ENSMUSG00000016481	0.362046	0.832481	0.216216	0.710672	0.345943	0.976989	A_52_P399580
ENSMUSG00000016487	0.0675434	0.651133	-0.463836	0.467705	0.201911	-1.34219	A_52_P230688
ENSMUSG00000016494	0.725348	0.0957161	-1.80927	0.261901	0.0269084	-2.4854	A_51_P204740
ENSMUSG00000016495	0.108391	0.67829	0.42518	0.578984	0.189171	1.38361	A_51_P351238
ENSMUSG00000016503	0.920797	0.368225	-0.935292	0.841439	0.360601	-0.946717	A_51_P307644
ENSMUSG00000016510	0.356889	0.276628	1.1402	0.012316	0.393939	NA	A_52_P645790
ENSMUSG00000016520	0.0468376	0.00865801	NA	0.956858	0.000133781	5.29009	A_51_P418560
ENSMUSG00000016526	0.488038	0.0247869	2.56763	0.209599	0.0137669	2.83435	A_52_P232580
ENSMUSG00000016528	0.239235	0.845363	-0.199338	0.0575007	0.11644	-1.67873	A_52_P15008
ENSMUSG00000016534	0.44193	0.312853	1.0539	0.674013	0.156872	1.50004	A_52_P636724
ENSMUSG00000016541	0.383725	0.483883	-0.722598	0.303123	0.168756	1.45506	A_52_P122054
ENSMUSG00000016552	0.463606	0.0225053	2.62019	0.976436	0.27388	1.1411	A_52_P62833
ENSMUSG00000016554	0.38697	0.865233	0.173423	0.530891	0.695849	-0.399489	A_51_P388158
ENSMUSG00000016559	0.68071	0.731053	0.351916	0.273984	0.0723384	1.95117	A_52_P217875
ENSMUSG00000016619	0.506649	0.00820312	3.1661	0.276413	0.00276527	3.66	A_51_P122521
ENSMUSG00000016624	0.178691	0.372164	0.927357	0.93836	0.0241448	2.5423	A_52_P139936
ENSMUSG00000016637	0.336394	0.10852	1.73507	0.804063	0.794237	-0.266086	A_51_P474422
ENSMUSG00000016664	0.0884173	0.00181498	-3.9921	0.0818639	0.0459275	-2.20061	A_52_P229648
ENSMUSG00000016831	0.621095	0.897199	0.131988	0.202809	0.385611	0.896989	A_51_P417458
ENSMUSG00000016833	0.326216	0.810216	0.245546	0.0259235	0.393939	NA	A_51_P108478
ENSMUSG00000016918	0.81001	0.374905	-0.921867	0.480397	0.348798	-0.971023	A_51_P142744
ENSMUSG00000016921	0.139334	0.0217072	-2.63981	0.124928	0.96183	-0.0487635	A_52_P543824
ENSMUSG00000016933	0.0485848	0.132035	NA	0.0926952	0.159519	-1.48978	A_52_P672850
ENSMUSG00000016940	0.0120768	0.221509	NA	0.386931	0.171109	-1.44647	A_51_P272448
ENSMUSG00000016942	0.0176156	1	NA	0.0309916	0.937229	NA	A_51_P219266
ENSMUSG00000016946	0.597193	0.49913	0.697098	0.622335	0.147224	1.53873	A_52_P61758
ENSMUSG00000016984	0.0326159	0.213024	NA	0.731104	0.200842	1.34558	A_51_P518462
ENSMUSG00000016995	0.438242	0.0597735	-2.08033	0.244857	0.0106306	-2.96761	A_51_P264934
ENSMUSG00000017009	0.0105812	0.588745	NA	0.519513	0.136738	1.58332	A_51_P323248
ENSMUSG00000017119	0.878997	0.740336	0.339244	0.790062	0.0718824	1.9547	A_52_P14980
ENSMUSG00000017132	0.497548	0.697023	-0.39891	0.00986278	0.24026	NA	A_51_P314701
ENSMUSG00000017144	0.264237	0.547765	0.618711	0.0552029	0.387335	-0.893645	A_51_P284946
ENSMUSG00000017167	0.866941	0.623904	0.503348	0.721655	0.103688	-1.74641	A_52_P608428
ENSMUSG00000017176	0.849691	0.410906	-0.852231	0.303168	0.955449	-0.0569243	A_52_P639997
ENSMUSG00000017188	0.098611	0.69894	-0.396239	0.94808	0.766773	-0.302713	A_51_P226364
ENSMUSG00000017221	0.918843	0.610919	0.522486	0.248457	0.309122	-1.05731	A_51_P130427
ENSMUSG00000017264	0.0848444	0.608049	-0.526743	0.581288	0.137969	-1.57794	A_51_P391825
ENSMUSG00000017286	0.170639	0.0445677	-2.24497	0.29897	0.0267182	-2.48913	A_52_P476699
ENSMUSG00000017288	0.84212	0.487133	-0.717122	0.169705	0.328224	-1.01483	A_51_P348057
ENSMUSG00000017299	0.544125	0.211706	-1.31985	0.163947	0.152994	-1.51535	A_51_P500424
ENSMUSG00000017307	0.54426	0.00563288	3.3697	0.203583	0.146171	1.54309	A_51_P454078
ENSMUSG00000017314	0.282355	0.00883724	-3.12585	0.576415	0.157229	-1.49865	A_51_P462978
ENSMUSG00000017344	0.0959674	0.328514	-1.0189	0.459879	0.203384	-1.33754	A_51_P109840
ENSMUSG00000017376	0.051992	0.607884	-0.526988	0.721484	0.179474	1.41671	A_51_P444874
ENSMUSG00000017390	0.420698	0.00586871	3.34744	0.950284	0.00111747	4.13221	A_51_P425284
ENSMUSG00000017400	0.843947	0.607737	0.527206	0.202255	0.0650229	-2.01049	A_51_P498558
ENSMUSG00000017412	0.373212	0.191243	-1.38573	0.551062	0.531738	0.642004	A_52_P16482
ENSMUSG00000017417	0.468669	0.711647	-0.378606	0.333129	0.0189407	-2.66902	A_51_P283766
ENSMUSG00000017418	0.00262082	0.00639227	NA	0.173367	0.00230074	3.75517	A_52_P38228
ENSMUSG00000017421	0.222785	0.306574	1.0683	0.931256	0.0039089	3.48156	A_51_P280245
ENSMUSG00000017453	0.0556069	0.200058	-1.35667	0.367534	0.30213	1.07335	A_51_P337195
ENSMUSG00000017466	0.0749184	0.0200826	-2.68205	0.497342	0.331965	-1.00672	A_52_P540219
ENSMUSG00000017485	0.329868	0.578765	-0.57078	0.0248197	0.484848	NA	A_51_P227777
ENSMUSG00000017491	0.426088	0.863945	0.1751	0.912441	0.645525	-0.470595	A_51_P202440
ENSMUSG00000017493	0.290526	0.164818	-1.48011	0.444435	0.0458305	-2.20175	A_51_P398971
ENSMUSG00000017548	0.175143	0.0156475	2.8172	0.574351	0.000146248	5.23955	A_51_P214796
ENSMUSG00000017550	0.115473	0.397702	0.877268	0.180397	0.587861	-0.555317	A_52_P27918
ENSMUSG00000017561	0.749541	0.0214164	2.64714	0.23432	0.00340349	3.55286	A_52_P116024
ENSMUSG00000017615	0.997532	0.172885	-1.45003	0.675905	0.466694	-0.749263	A_52_P52036
ENSMUSG00000017631	0.560036	0.127666	-1.63752	0.372368	0.224595	1.27341	A_52_P184095
ENSMUSG00000017639	0.00460443	0.0649351	NA	0.958642	0.127066	1.62713	A_51_P400816
ENSMUSG00000017664	0.183775	0.453538	0.774864	0.0504941	0.0669241	-1.99451	A_51_P158425
ENSMUSG00000017667	0.375573	0.00621131	-3.31666	0.870704	0.365415	-0.936963	A_52_P100341
ENSMUSG00000017670	0.773205	0.542112	0.62761	0.775894	0.433461	-0.80762	A_51_P199382
ENSMUSG00000017677	0.388743	0.46959	0.746954	0.213419	0.44922	0.779606	A_51_P271370
ENSMUSG00000017686	0.0171881	0.624835	NA	0.5006	0.0811366	1.88668	A_52_P655239
ENSMUSG00000017692	0.563116	0.227572	1.27226	0.789397	0.207088	-1.32596	A_51_P267877
ENSMUSG00000017707	0.720821	0.304024	1.07421	0.15147	0.0386867	2.29285	A_51_P477863
ENSMUSG00000017713	0.000171906	0.0812623	NA	0.125006	0.000286028	-4.86508	A_51_P419759
ENSMUSG00000017715	0.18954	0.127154	-1.63996	0.847415	0.624324	-0.501297	A_51_P515348
ENSMUSG00000017716	0.00843614	0.252135	NA	0.699522	0.198865	-1.35189	A_51_P230103
ENSMUSG00000017724	0.0293807	0.588745	NA	0.138729	0.654723	0.457419	A_51_P230382
ENSMUSG00000017734	0.492077	0.235306	-1.25003	0.548179	0.523406	-0.655297	A_52_P1067686
ENSMUSG00000017740	0.116049	0.210229	-1.32443	0.419791	0.908198	0.117519	A_52_P557129
ENSMUSG00000017754	0.8184	0.741798	0.337254	0.176729	0.280006	-1.12598	A_51_P226655
ENSMUSG00000017760	0.294187	0.650096	-0.465326	0.539062	0.0596633	-2.05798	A_52_P637360
ENSMUSG00000017764	0.312662	0.461978	-0.760112	0.547931	0.993137	0.00876398	A_51_P232474
ENSMUSG00000017765	0.373203	0.605221	0.530947	0.630299	0.511404	-0.67466	A_51_P251256
ENSMUSG00000017776	0.0323924	0.0411255	NA	0.104542	0.0503101	2.15121	A_51_P319879
ENSMUSG00000017781	0.0180665	0.484848	NA	0.642562	0.0277276	2.46961	A_52_P431809
ENSMUSG00000017801	0.500397	0.97224	-0.0355383	0.268416	0.000145018	5.24433	A_52_P309904
ENSMUSG00000017802	0.541344	0.0120948	2.95637	0.1685	0.0111973	2.94088	A_51_P220682
ENSMUSG00000017837	0.0223318	0.935736	NA	0.424618	0.0464302	-2.19472	A_51_P500226
ENSMUSG00000017843	0.411628	0.936856	0.0809125	0.976749	0.0626123	-2.03138	A_51_P320523
ENSMUSG00000017858	0.198346	0.428402	-0.819872	0.706199	0.167126	1.46107	A_52_P130456
ENSMUSG00000017868	0.030556	0.199856	NA	0.00617222	1	NA	A_51_P384230
ENSMUSG00000017929	0.0116927	0.180503	NA	0.527879	0.630306	-0.492585	A_51_P324535
ENSMUSG00000017969	0.0307016	0.484848	NA	0.746574	0.430414	0.813111	A_51_P372819
ENSMUSG00000017978	0.594432	0.0269684	2.52162	0.730479	0.0245547	2.53348	A_51_P233153
ENSMUSG00000018001	0.128802	0.0144958	2.85854	0.115346	0.424585	0.823687	A_52_P662873
ENSMUSG00000018008	0.390953	0.575244	-0.576154	0.358648	0.0445387	-2.21719	A_51_P231398
ENSMUSG00000018012	0.622659	0.336471	-1.00158	0.922337	0.129197	-1.61723	A_51_P455946
ENSMUSG00000018068	0.0903426	0.0559092	-2.11806	0.992507	0.716676	-0.3707	A_51_P413097
ENSMUSG00000018076	0.490279	0.00202962	-3.92983	0.290178	0.0106228	-2.96799	A_52_P41175
ENSMUSG00000018102	0.300261	0.148883	1.54344	0.374843	0.27199	1.14582	A_51_P182358
ENSMUSG00000018143	0.226975	0.0688909	1.99964	0.62999	0.587717	0.555533	A_51_P306183
ENSMUSG00000018166	0.628617	0.18037	-1.42315	0.0295555	0.132035	NA	A_51_P488243
ENSMUSG00000018167	0.786216	0.117259	1.6888	0.241295	0.0477688	2.17934	A_51_P154973
ENSMUSG00000018169	0.11543	0.239424	1.23843	0.600279	0.00828603	-3.09569	A_51_P231308
ENSMUSG00000018171	0.0194149	0.818182	NA	0.108204	0.139387	1.57178	A_51_P439746
ENSMUSG00000018189	0.603971	0.265466	1.16853	0.0714428	0.0917397	1.81689	A_51_P122238
ENSMUSG00000018196	0.978013	0.122639	-1.66181	0.0541658	0.0537026	2.11566	A_52_P514107
ENSMUSG00000018199	0.276154	0.907071	-0.119244	0.041097	0.132035	NA	A_52_P97451
ENSMUSG00000018209	0.204254	0.121861	1.66565	0.131299	0.0628934	2.02891	A_52_P474636
ENSMUSG00000018217	0.251564	0.476507	0.735111	0.974816	0.56673	0.587409	A_51_P258529
ENSMUSG00000018239	0.23105	0.0907042	1.84078	0.403366	0.630035	0.492979	A_51_P514675
ENSMUSG00000018286	0.444177	0.26528	1.16901	0.220486	0.853597	-0.188139	A_52_P199375
ENSMUSG00000018287	0.270372	0.186053	-1.40337	0.974435	0.909056	-0.116416	A_51_P335583
ENSMUSG00000018293	0.87234	0.799321	-0.259981	0.284656	0.0938509	-1.80386	A_51_P220993
ENSMUSG00000018322	8.11592e-05	0.808866	NA	0.131783	0.472219	-0.739816	A_52_P44507
ENSMUSG00000018326	0.44926	0.0802991	-1.91159	0.344215	0.740251	0.338499	A_51_P242027
ENSMUSG00000018339	0.788212	0.352466	-0.967658	0.320237	0.443072	-0.79046	A_51_P292008
ENSMUSG00000018340	0.914482	0.998569	-0.00183129	0.460229	0.110031	1.71188	A_52_P434670
ENSMUSG00000018347	0.677697	0.405137	0.863101	0.590023	0.311105	-1.05281	A_51_P337755
ENSMUSG00000018363	0.0466181	0.198608	NA	0.0490415	0.0930736	NA	A_52_P69740
ENSMUSG00000018372	0.419222	0.200181	1.35627	0.894043	0.058086	2.0727	A_51_P374034
ENSMUSG00000018377	0.030268	0.00865801	NA	0.799937	0.0106836	2.96505	A_52_P45708
ENSMUSG00000018378	0.242131	0.879511	-0.154881	0.584538	0.242105	-1.22402	A_51_P379409
ENSMUSG00000018379	0.973111	0.204721	1.34172	0.204203	0.226413	1.26814	A_51_P485899
ENSMUSG00000018395	0.0429248	0.24026	NA	0.0375553	0.588745	NA	A_51_P319551
ENSMUSG00000018398	0.333327	0.114644	1.70231	0.245168	0.352654	0.96302	A_51_P271733
ENSMUSG00000018401	0.00148425	0.0021645	NA	0.40826	0.619256	0.50871	A_51_P469098
ENSMUSG00000018405	0.979486	0.172919	1.4499	0.592867	0.380364	-0.907234	A_52_P350616
ENSMUSG00000018411	0.799366	0.0577686	-2.09961	0.159813	0.285523	-1.11257	A_51_P476689
ENSMUSG00000018417	0.231108	0.290057	-1.10726	0.318294	0.418415	-0.834986	A_51_P126484
ENSMUSG00000018425	0.464379	0.799305	-0.260002	0.207031	0.0809073	1.88828	A_52_P494982
ENSMUSG00000018428	0.412431	0.388047	-0.895936	0.751458	0.0451477	-2.20986	A_51_P233825
ENSMUSG00000018433	0.166604	0.176535	-1.4368	0.0451569	0.179654	NA	A_51_P187210
ENSMUSG00000018442	0.0776587	0.210635	1.32317	0.373302	0.18213	1.4075	A_51_P498831
ENSMUSG00000018446	0.94075	0.791114	-0.270893	0.159475	0.282551	1.11977	A_51_P466162
ENSMUSG00000018459	0.461186	0.657201	0.455136	0.173198	0.813353	-0.240819	A_51_P233768
ENSMUSG00000018470	0.638831	0.503457	-0.689949	0.530016	0.861671	0.177642	A_52_P151116
ENSMUSG00000018474	0.689178	0.101796	-1.77299	0.291161	0.0173616	-2.71425	A_51_P396284
ENSMUSG00000018481	0.189693	0.144366	1.56244	0.0488747	0.261496	NA	A_52_P539270
ENSMUSG00000018500	0.833869	0.812473	0.242563	0.530773	0.7984	-0.260569	A_52_P419455
ENSMUSG00000018501	0.256381	0.116815	-1.69107	0.968012	0.60945	-0.523139	A_52_P561927
ENSMUSG00000018507	0.796642	0.551466	0.612912	0.634653	0.898515	0.129987	A_51_P302749
ENSMUSG00000018509	0.901972	0.589928	-0.55386	0.348141	0.208376	-1.32197	A_51_P160344
ENSMUSG00000018537	0.594562	0.561858	-0.596743	0.380904	0.150378	-1.52585	A_51_P317740
ENSMUSG00000018541	0.0132665	0.245785	NA	0.267163	0.0570465	2.08261	A_51_P390276
ENSMUSG00000018547	0.937405	0.643576	-0.474723	0.0348119	0.24026	NA	A_52_P307893
ENSMUSG00000018548	0.844905	0.0653331	2.02987	0.648802	0.0194592	2.65497	A_52_P252127
ENSMUSG00000018559	0.126058	0.0181087	-2.73814	0.252359	0.0502937	-2.15139	A_51_P515585
ENSMUSG00000018565	0.655159	0.396497	-0.879581	0.631661	0.557491	-0.60164	A_51_P127777
ENSMUSG00000018566	0.963176	0.643998	0.474113	0.214972	0.858933	0.181199	A_51_P217498
ENSMUSG00000018567	0.0422361	0.699134	NA	0.192172	0.135987	1.58662	A_51_P295312
ENSMUSG00000018572	0.78828	0.0256844	2.54824	0.63085	0.0207573	2.62133	A_51_P207570
ENSMUSG00000018574	0.143781	0.912921	-0.111702	0.769617	0.976846	-0.0295722	A_51_P518340
ENSMUSG00000018581	0.664951	0.441439	0.796321	0.88992	0.297287	1.08461	A_51_P240476
ENSMUSG00000018583	0.471603	0.984083	0.0203734	0.529326	0.140604	1.56655	A_52_P486702
ENSMUSG00000018585	0.35208	0.871226	-0.165633	0.203884	0.368475	-0.93081	A_51_P346153
ENSMUSG00000018589	0.605638	0.982695	0.0221503	0.588285	0.971858	0.0359454	A_52_P455428
ENSMUSG00000018593	0.506894	0.193173	1.37928	0.054351	0.00398932	3.47109	A_51_P431087
ENSMUSG00000018599	0.487337	0.986391	-0.0174183	0.370759	0.228467	-1.26223	A_52_P232470
ENSMUSG00000018634	0.0616376	0.898258	-0.130619	0.58004	0.546581	0.61861	A_51_P229163
ENSMUSG00000018648	0.167102	0.917231	-0.106151	0.0715075	0.0539623	2.11303	A_52_P297724
ENSMUSG00000018651	0.459649	0.0240698	-2.58362	0.069945	0.368312	-0.931137	A_51_P371522
ENSMUSG00000018659	0.0729716	0.139203	-1.58481	0.241688	0.0583806	-2.06993	A_51_P246754
ENSMUSG00000018661	0.206587	0.076515	-1.93944	0.603121	0.0735697	-1.94173	A_51_P440936
ENSMUSG00000018666	0.00368242	0.0256141	NA	0.325962	0.107754	1.72407	A_52_P255804
ENSMUSG00000018669	0.383738	0.101259	-1.77612	0.0909758	0.0172876	-2.71647	A_51_P288257
ENSMUSG00000018672	0.0108674	0.484848	NA	0.379129	0.0511965	-2.14171	A_51_P230904
ENSMUSG00000018677	0.604619	0.390606	0.890957	0.326812	0.169478	-1.45241	A_51_P121455
ENSMUSG00000018678	0.318541	0.0556967	-2.1202	0.484006	0.204755	-1.33323	A_52_P76988
ENSMUSG00000018697	0.319204	0.881926	0.15175	0.0287562	0.393939	NA	A_52_P37658
ENSMUSG00000018698	0.772664	0.0346274	2.3846	0.535202	0.0138751	2.8303	A_52_P652336
ENSMUSG00000018707	0.873896	0.177346	-1.4339	0.142785	0.0265705	-2.49205	A_52_P462669
ENSMUSG00000018733	0.629075	0.36302	0.945872	0.746006	0.313716	-1.04692	A_52_P86561
ENSMUSG00000018736	0.369456	0.522828	0.658375	0.00518982	0.484848	NA	A_51_P350073
ENSMUSG00000018761	0.489693	0.205329	-1.3398	0.794781	0.354639	-0.958924	A_51_P201730
ENSMUSG00000018765	0.728397	0.19166	-1.38433	0.302169	0.878967	-0.155224	A_52_P146918
ENSMUSG00000018770	0.829564	0.902141	-0.125606	0.66402	0.525502	0.651941	A_51_P294849
ENSMUSG00000018774	0.0075304	0.179654	NA	0.549292	0.0625696	-2.03176	A_51_P120470
ENSMUSG00000018796	0.594815	0.112803	-1.71199	0.431017	0.405995	-0.858065	A_51_P463452
ENSMUSG00000018800	0.412419	0.471148	0.744276	0.161032	0.250835	1.20043	A_52_P519653
ENSMUSG00000018820	0.469022	0.335443	1.00381	0.0946638	0.0674813	-1.9899	A_51_P353095
ENSMUSG00000018821	0.661288	0.913847	0.11051	0.601133	0.162121	-1.47983	A_51_P261087
ENSMUSG00000018841	0.122489	0.284728	1.12019	0.82253	0.101571	-1.75836	A_52_P557053
ENSMUSG00000018846	0.0351949	0.393939	NA	0.802201	0.507706	0.68068	A_52_P572197
ENSMUSG00000018848	0.710422	0.261151	-1.17972	0.362398	0.0416383	2.25343	A_52_P288614
ENSMUSG00000018849	0.733276	0.115065	-1.70012	0.872469	0.94795	0.0665191	A_51_P479590
ENSMUSG00000018858	0.946319	0.0898544	-1.84627	0.982794	0.0580579	-2.07297	A_51_P424999
ENSMUSG00000018861	0.262642	0.647584	0.468942	0.603518	0.460289	-0.760302	A_51_P461578
ENSMUSG00000018865	0.300877	0.0141513	-2.87154	0.0150702	0.937229	NA	A_52_P562676
ENSMUSG00000018882	0.321135	0.330291	-1.01501	0.400977	0.0517404	2.13596	A_51_P324592
ENSMUSG00000018899	0.763717	0.612489	-0.520161	0.604913	0.0531298	-2.12152	A_52_P175685
ENSMUSG00000018906	0.688598	0.796029	0.264354	0.201075	0.420127	0.831839	A_52_P663413
ENSMUSG00000018907	0.289732	0.909737	-0.115807	0.333198	0.00928593	-3.03716	A_51_P471659
ENSMUSG00000018909	0.893939	0.449217	-0.782484	0.125415	0.000750169	-4.34321	A_52_P175003
ENSMUSG00000018923	0.735555	0.605787	0.530104	0.399379	0.895533	-0.13383	A_51_P349803
ENSMUSG00000018927	0.130046	0.422233	-0.831179	0.827228	0.0275638	-2.47273	A_51_P460954
ENSMUSG00000018931	0.451129	0.0646295	2.03603	0.907579	0.793932	-0.266491	A_51_P501312
ENSMUSG00000018932	0.838355	0.156964	1.51063	0.24609	0.280695	1.12429	A_51_P272817
ENSMUSG00000018974	0.137655	0.709443	-0.381655	0.0436843	0.0649351	NA	A_51_P212023
ENSMUSG00000018995	0.000361416	0.732459	NA	0.871363	0.0305483	2.41847	A_52_P232453
ENSMUSG00000018999	0.637848	0.677518	-0.42627	0.0868384	0.256111	1.18649	A_52_P99670
ENSMUSG00000019027	0.0396256	0.0210252	NA	0.298123	0.00578419	-3.28021	A_52_P456714
ENSMUSG00000019039	0.470945	0.091127	-1.83806	0.657353	0.0293109	-2.44032	A_51_P158061
ENSMUSG00000019054	0.876725	0.394369	-0.883677	0.201156	0.865796	0.172286	A_51_P291866
ENSMUSG00000019082	0.693556	0.761703	-0.310294	0.321707	0.841867	-0.203429	A_51_P447329
ENSMUSG00000019087	0.151819	0.650374	-0.464926	0.784245	0.735381	0.345119	A_51_P447988
ENSMUSG00000019088	0.464974	0.315359	-1.04821	0.157522	0.684793	-0.414915	A_51_P236769
ENSMUSG00000019102	0.037327	0.0921251	NA	0.779943	0.856516	0.184342	A_51_P310594
ENSMUSG00000019122	0.846157	0.0558553	-2.1186	0.2533	0.454413	-0.770513	A_51_P185660
ENSMUSG00000019124	0.0187196	0.484848	NA	0.122544	0.281597	1.12209	A_51_P190254
ENSMUSG00000019132	0.565132	0.13004	-1.62635	0.844908	0.201999	1.34191	A_52_P55190
ENSMUSG00000019139	0.494724	0.186869	-1.40057	0.222769	0.119612	-1.66291	A_51_P228658
ENSMUSG00000019143	0.235681	0.193699	1.37753	0.966385	0.907698	0.118162	A_51_P316431
ENSMUSG00000019146	0.383477	0.190694	1.38758	0.590499	0.378592	0.910716	A_51_P408910
ENSMUSG00000019158	0.333853	0.378895	0.913929	0.183849	0.745515	0.331361	A_52_P657317
ENSMUSG00000019173	0.223485	0.0611619	-2.06733	0.903611	0.484857	-0.718459	A_51_P486479
ENSMUSG00000019178	0.115442	0.112827	-1.71186	0.311078	0.0897193	-1.82961	A_51_P227042
ENSMUSG00000019179	0.0630345	0.116388	-1.69327	0.110044	0.591653	-0.549622	A_51_P384879
ENSMUSG00000019189	0.49508	0.743262	0.335263	0.267286	0.893376	-0.136611	A_51_P331870
ENSMUSG00000019194	0.987366	0.526103	0.653105	0.232015	0.432734	-0.808927	A_52_P307394
ENSMUSG00000019210	0.819613	0.148279	-1.54595	0.153574	0.683457	0.416786	A_51_P166434
ENSMUSG00000019230	0.910651	0.364452	-0.94295	0.947517	0.270247	1.15019	A_52_P1098851
ENSMUSG00000019232	0.171294	0.530286	0.646402	0.501254	0.0155776	2.77045	A_52_P531610
ENSMUSG00000019235	0.0303024	0.0400287	NA	0.0867045	0.327999	-1.01532	A_52_P545705
ENSMUSG00000019254	0.459387	0.906178	0.120395	0.0937116	0.0172093	-2.71882	A_52_P391066
ENSMUSG00000019256	0.221304	0.754186	0.320445	0.987826	0.699661	0.394194	A_51_P449133
ENSMUSG00000019261	0.42733	0.315579	-1.04771	0.507432	0.0370522	-2.31592	A_51_P431870
ENSMUSG00000019295	0.677386	0.729909	0.353482	0.311468	0.149417	-1.52975	A_51_P468037
ENSMUSG00000019297	0.325422	0.0568436	2.10872	0.24234	0.119221	1.66484	A_51_P512765
ENSMUSG00000019301	0.0550605	0.00536742	3.39591	0.446313	4.40513e-05	5.93788	A_51_P243435
ENSMUSG00000019302	0.731755	0.0213974	-2.64762	0.108995	0.0189538	2.66866	A_52_P399998
ENSMUSG00000019303	0.106873	0.0256496	-2.54898	0.834824	0.0119016	-2.90945	A_51_P256706
ENSMUSG00000019338	0.128203	0.0508102	2.17178	0.710011	0.804712	-0.25222	A_51_P222558
ENSMUSG00000019359	0.0922018	0.0838526	1.88651	0.0586568	0.219451	1.2885	A_51_P355957
ENSMUSG00000019362	0.349761	0.799291	0.26002	0.646645	0.816754	0.236342	A_51_P391668
ENSMUSG00000019370	0.242428	0.171448	-1.4553	0.960788	0.720086	0.366017	A_52_P140356
ENSMUSG00000019373	0.238622	0.323443	1.0301	0.82777	0.722006	0.363384	A_51_P328014
ENSMUSG00000019428	0.243757	0.0725704	-1.96986	0.575788	0.196928	-1.35813	A_51_P220739
ENSMUSG00000019432	0.951104	0.444913	-0.790122	0.65348	0.336301	0.997401	A_51_P388099
ENSMUSG00000019433	0.104586	0.00181666	-3.99158	0.597036	0.0145107	-2.80716	A_51_P439824
ENSMUSG00000019437	0.63413	0.610947	0.522444	0.422462	0.0464303	2.19472	A_52_P331215
ENSMUSG00000019461	0.0712267	0.157656	-1.5079	0.73022	0.00116681	-4.10947	A_51_P302458
ENSMUSG00000019467	0.207802	0.979239	0.0265756	0.315938	0.562314	0.594195	A_51_P451516
ENSMUSG00000019470	0.944875	0.160081	1.49837	0.120535	0.217737	-1.29359	A_51_P392147
ENSMUSG00000019471	0.654271	0.192922	-1.38012	0.465494	0.100279	-1.76575	A_51_P425749
ENSMUSG00000019487	0.446512	0.593984	-0.547754	0.254011	0.153586	-1.51299	A_51_P132551
ENSMUSG00000019494	0.324142	0.653846	-0.459942	0.205728	0.42283	-0.826891	A_51_P151972
ENSMUSG00000019518	0.0571051	0.379484	-0.912763	0.479676	0.116951	-1.67616	A_51_P393067
ENSMUSG00000019528	0.870349	0.0202835	2.67665	0.264665	0.0242249	2.54057	A_51_P240019
ENSMUSG00000019539	0.352765	0.0927606	-1.82766	0.118826	0.167561	-1.45946	A_52_P223618
ENSMUSG00000019558	0.988492	0.0883898	1.85586	0.534276	0.222371	1.2799	A_51_P450829
ENSMUSG00000019577	0.209793	0.0224381	2.62181	0.116694	0.0310961	2.40907	A_51_P350453
ENSMUSG00000019578	0.152565	0.0267871	-2.5253	0.848497	0.0437167	-2.22723	A_51_P391926
ENSMUSG00000019579	0.948935	0.429456	0.81795	0.317397	0.148489	-1.53354	A_51_P123920
ENSMUSG00000019590	0.402502	0.376608	-0.918473	0.213708	0.970524	0.0376496	A_52_P681787
ENSMUSG00000019659	0.513203	0.981514	-0.0236624	0.582969	0.556704	-0.602858	A_51_P315720
ENSMUSG00000019689	0.228659	0.0697179	-1.99282	0.292904	0.152043	-1.51915	A_51_P406077
ENSMUSG00000019699	0.452393	0.255225	-1.19534	0.0181887	0.179654	NA	A_51_P318488
ENSMUSG00000019710	0.404249	0.0252613	2.5573	0.030247	0.24026	NA	A_51_P203597
ENSMUSG00000019715	0.559912	0.41791	-0.839169	0.511093	0.528423	-0.647279	A_51_P328133
ENSMUSG00000019718	0.426808	0.0255266	2.5516	0.0688018	0.00473188	3.38333	A_51_P408989
ENSMUSG00000019731	0.224438	0.228116	1.27068	0.449493	0.106801	1.72924	A_51_P330677
ENSMUSG00000019737	0.342742	0.928609	-0.0915109	0.0438152	0.937229	NA	A_52_P147803
ENSMUSG00000019738	0.998292	0.702968	-0.390635	0.201946	0.237936	-1.23551	A_51_P246215
ENSMUSG00000019761	0.036255	0.484848	NA	0.420802	0.556806	-0.6027	A_52_P76277
ENSMUSG00000019768	0.00796067	0.123962	NA	0.802482	0.0852768	-1.8585	A_52_P237077
ENSMUSG00000019769	0.440616	0.0608545	2.07019	0.598393	0.401881	-0.865813	A_52_P453864
ENSMUSG00000019772	0.648026	0.668176	-0.439494	0.605117	0.0139849	2.82623	A_51_P368313
ENSMUSG00000019773	0.298587	0.624351	0.502693	0.638197	0.517877	-0.664186	A_51_P393958
ENSMUSG00000019774	0.734641	0.929687	0.0901245	0.239408	0.0636822	2.02202	A_51_P397548
ENSMUSG00000019775	0.0435471	0.309524	NA	0.19893	0.170021	-1.45043	A_51_P244792
ENSMUSG00000019777	0.357102	0.0477453	2.20658	0.686627	0.163275	1.47546	A_51_P116007
ENSMUSG00000019785	0.175873	0.343229	-0.987112	0.833847	0.762178	-0.308881	A_51_P333859
ENSMUSG00000019789	0.902008	0.0220191	-2.63206	0.818336	0.0609177	-2.04652	A_51_P307082
ENSMUSG00000019790	0.462574	0.14237	1.57101	0.487673	0.258346	1.18065	A_52_P234695
ENSMUSG00000019791	0.281052	0.158211	-1.5057	0.130867	0.153597	-1.51294	A_51_P290819
ENSMUSG00000019792	0.299016	0.634793	0.487451	0.398371	0.150321	1.52608	A_51_P444041
ENSMUSG00000019794	0.0340812	0.132035	NA	0.0227851	0.025974	NA	A_51_P493857
ENSMUSG00000019795	0.911043	0.423769	-0.828354	0.595598	0.0290655	2.44476	A_52_P645275
ENSMUSG00000019796	0.836891	0.794226	-0.26675	0.942107	0.559896	0.597923	A_51_P295237
ENSMUSG00000019797	0.848651	0.797305	0.262658	0.452771	0.904391	0.122418	A_51_P349825
ENSMUSG00000019802	0.740355	0.530991	-0.645274	0.562896	0.0621588	2.0354	A_52_P578268
ENSMUSG00000019803	0.384769	0.924439	-0.096873	0.0253841	0.818182	NA	A_52_P47566
ENSMUSG00000019804	0.928815	0.240063	-1.23665	0.48187	0.974269	0.0328647	A_51_P427444
ENSMUSG00000019806	0.323224	0.502713	-0.691175	0.853365	0.741798	0.336398	A_52_P603668
ENSMUSG00000019809	0.181541	0.970784	0.0374031	0.343162	0.325388	1.02102	A_52_P628024
ENSMUSG00000019810	0.0137564	0.146254	NA	0.30428	0.0332779	2.37312	A_51_P436957
ENSMUSG00000019813	0.162251	0.493106	-0.707116	0.336903	0.871443	0.164965	A_52_P398673
ENSMUSG00000019814	0.111062	0.110522	-1.72418	0.431741	0.00487569	3.36795	A_51_P197816
ENSMUSG00000019817	0.023281	0.86428	NA	0.398686	0.334783	1.00065	A_51_P432034
ENSMUSG00000019818	0.00910173	0.179654	NA	0.027378	0.132035	NA	A_52_P482983
ENSMUSG00000019822	0.479516	0.356572	0.959127	0.100722	0.261966	-1.17127	A_51_P234421
ENSMUSG00000019823	0.0290077	0.818182	NA	0.341251	0.0462404	-2.19694	A_51_P356760
ENSMUSG00000019826	0.0383554	0.588745	NA	0.120507	0.102776	-1.75153	A_51_P174542
ENSMUSG00000019828	0.0477527	0.484848	NA	0.0170289	0.699134	NA	A_51_P189043
ENSMUSG00000019831	0.809846	0.761346	-0.310776	0.694638	0.507221	0.681471	A_51_P322801
ENSMUSG00000019837	0.217257	0.896574	0.132795	0.32051	0.144904	1.54836	A_52_P627793
ENSMUSG00000019842	0.0794372	0.634479	0.487908	0.808192	0.233802	1.24707	A_51_P211131
ENSMUSG00000019845	0.078546	0.206889	1.33487	0.270456	0.237517	1.23668	A_51_P410451
ENSMUSG00000019848	0.217025	0.45336	0.775177	0.297494	0.577274	0.571319	A_52_P486279
ENSMUSG00000019849	0.752106	0.699161	-0.395932	0.780751	0.24	-1.2298	A_52_P90124
ENSMUSG00000019851	0.677021	0.339396	0.995295	0.45447	0.114033	1.69099	A_51_P317941
ENSMUSG00000019852	0.110065	0.297061	1.09054	0.0391725	0.025974	NA	A_52_P49042
ENSMUSG00000019853	0.00010624	0.252999	NA	0.404176	0.356793	0.954498	A_51_P159612
ENSMUSG00000019854	0.186237	0.0884918	-1.85519	0.288385	0.0179109	2.69808	A_52_P852146
ENSMUSG00000019857	0.949317	0.0221648	2.62848	0.348246	0.151717	1.52046	A_51_P130830
ENSMUSG00000019861	0.00436257	0.0102718	NA	0.70375	0.0778394	1.91007	A_51_P427736
ENSMUSG00000019863	0.664185	0.969336	0.0392571	0.0948469	0.24818	-1.20753	A_51_P243930
ENSMUSG00000019865	0.72738	0.261837	-1.17794	0.997446	0.459933	0.760918	A_51_P396272
ENSMUSG00000019868	0.0664203	0.791401	0.27051	0.16942	0.224555	1.27352	A_52_P485450
ENSMUSG00000019872	0.0628432	0.743297	0.335215	0.0813419	0.375271	0.917271	A_51_P153053
ENSMUSG00000019873	0.283897	0.00656617	3.28655	0.257079	0.031815	2.39696	A_52_P673421
ENSMUSG00000019874	0.844926	0.29955	-1.08467	0.368219	0.635704	-0.484757	A_51_P290074
ENSMUSG00000019876	0.212601	0.301145	1.08092	0.07441	0.000517195	-4.54243	A_52_P465064
ENSMUSG00000019877	0.00182878	0.0151515	NA	0.162688	0.0830393	1.87357	A_51_P358225
ENSMUSG00000019878	0.0397177	0.937229	NA	0.054101	0.113475	-1.69386	A_52_P479683
ENSMUSG00000019880	0.841772	0.919469	-0.103269	0.673872	0.318328	1.03661	A_52_P337760
ENSMUSG00000019883	0.146244	0.342331	0.989023	0.441064	0.525853	0.651381	A_51_P120448
ENSMUSG00000019889	0.203714	0.0557062	-2.12011	0.377217	0.0190616	-2.66571	A_52_P446043
ENSMUSG00000019890	0.0913263	0.93887	-0.0783263	0.798611	0.539438	-0.629823	A_51_P485756
ENSMUSG00000019891	0.667499	0.904962	-0.121964	0.283929	0.662604	-0.446199	A_51_P483699
ENSMUSG00000019894	0.328089	0.28405	1.12184	0.979966	0.229138	1.26031	A_52_P220440
ENSMUSG00000019897	0.419986	0.2768	1.13977	0.324631	0.137649	1.57933	A_52_P557995
ENSMUSG00000019899	0.904913	0.802062	0.256344	0.4672	0.495874	-0.700113	A_52_P652859
ENSMUSG00000019906	0.680201	0.574445	0.577375	0.189496	0.0215743	2.60118	A_52_P298986
ENSMUSG00000019907	0.93416	0.97777	0.0284559	0.420026	0.7347	-0.346046	A_52_P437363
ENSMUSG00000019916	0.0192757	0.0151515	NA	0.90503	0.0111451	2.94328	A_52_P593723
ENSMUSG00000019917	0.417214	0.417574	0.839791	0.323099	0.169332	1.45295	A_52_P93488
ENSMUSG00000019920	0.321207	0.408411	0.856918	0.0810155	0.0110859	2.94602	A_51_P200027
ENSMUSG00000019923	0.722418	0.576138	-0.574787	0.0434287	0.025974	NA	A_52_P509710
ENSMUSG00000019927	0.08584	0.135429	1.60162	0.920131	0.012544	2.88236	A_52_P546459
ENSMUSG00000019929	0.696482	0.103821	-1.76134	0.114968	0.981613	-0.0234815	A_51_P334104
ENSMUSG00000019933	0.0175755	0.630356	NA	0.362491	0.924697	-0.0963195	A_51_P199352
ENSMUSG00000019943	0.252956	0.0230449	-2.6073	0.77648	0.286547	-1.1101	A_51_P230799
ENSMUSG00000019945	0.563686	0.474504	0.738528	0.706153	0.381374	0.905254	A_51_P205390
ENSMUSG00000019948	0.306088	0.367556	0.936646	0.116417	0.490383	0.709225	A_51_P386389
ENSMUSG00000019951	0.0971015	0.292477	-1.10145	0.0380346	0.025974	NA	A_51_P274633
ENSMUSG00000019952	0.0458981	0.0562044	NA	0.620768	0.00157787	-3.95133	A_51_P348325
ENSMUSG00000019960	0.265814	0.00194858	3.9525	0.776021	0.00143987	3.99916	A_51_P502614
ENSMUSG00000019961	0.762442	0.267259	1.16391	0.16778	0.0590569	2.0636	A_52_P387564
ENSMUSG00000019969	0.9888	0.00478397	3.4585	0.468235	0.549476	0.614089	A_51_P464576
ENSMUSG00000019970	0.00830252	0.0021645	NA	0.115621	0.00154255	3.96315	A_52_P178486
ENSMUSG00000019971	0.615765	0.246394	-1.21916	0.0527954	0.48603	0.716493	A_52_P517621
ENSMUSG00000019975	0.0614727	0.166789	1.47265	0.0945435	0.0313315	2.40508	A_52_P417694
ENSMUSG00000019977	0.0498658	0.52111	NA	0.0152312	0.0649351	NA	A_52_P614629
ENSMUSG00000019978	0.712973	0.98772	0.0157181	0.125108	0.176993	1.42541	A_52_P260914
ENSMUSG00000019984	0.640614	0.00469934	3.46821	0.0736773	0.0321923	2.39072	A_52_P596054
ENSMUSG00000019986	0.0654657	0.00171929	-4.02235	0.615941	0.116965	-1.67609	A_51_P112174
ENSMUSG00000019996	0.21042	0.181474	-1.41927	0.908194	0.319541	1.03391	A_52_P109548
ENSMUSG00000019997	0.913259	0.247483	1.21618	0.908549	0.905863	0.120524	A_51_P157042
ENSMUSG00000019998	0.112802	0.706451	0.385801	0.326891	0.303281	1.07069	A_51_P363719
ENSMUSG00000020003	0.0265753	0.393939	NA	0.137604	0.742063	-0.33604	A_51_P432659
ENSMUSG00000020009	0.769318	0.632492	-0.490799	0.139402	0.648354	-0.466532	A_51_P391445
ENSMUSG00000020014	0.293945	0.020212	-2.67856	0.128833	0.0651203	-2.00966	A_52_P24980
ENSMUSG00000020015	0.0363758	0.0649351	NA	0.161114	0.0353127	-2.34156	A_51_P494845
ENSMUSG00000020022	0.0661595	0.293409	1.09922	0.446622	0.154032	1.51122	A_51_P458538
ENSMUSG00000020023	0.320709	0.287992	-1.11224	0.131396	0.0376998	-2.30667	A_51_P416521
ENSMUSG00000020024	0.781521	0.0137872	2.88562	0.944855	0.690016	0.407615	A_51_P270206
ENSMUSG00000020027	0.0131647	0.245785	NA	0.427665	0.070379	1.9665	A_51_P107362
ENSMUSG00000020029	0.609509	0.994914	-0.00650914	0.835021	0.071045	1.96125	A_52_P305246
ENSMUSG00000020032	0.277076	0.0423001	2.27399	0.793415	0.302106	1.0734	A_52_P306065
ENSMUSG00000020034	0.800487	0.804296	0.253382	0.23808	0.517565	-0.664689	A_52_P323331
ENSMUSG00000020037	0.797066	0.311992	1.05586	0.731528	0.369636	-0.928486	A_52_P476877
ENSMUSG00000020038	0.0152429	0.025974	NA	0.59473	0.0126941	2.87622	A_51_P302204
ENSMUSG00000020042	0.703824	0.0157055	2.8152	0.0134166	0.24026	NA	A_51_P217509
ENSMUSG00000020044	0.201744	0.439864	0.799142	0.698103	0.623629	0.502312	A_51_P463765
ENSMUSG00000020048	0.132873	0.133641	-1.60973	0.856909	0.0704622	1.96584	A_52_P624149
ENSMUSG00000020052	0.135195	0.3208	-1.03598	0.576181	0.271464	-1.14714	A_51_P437327
ENSMUSG00000020053	0.0752143	0.0365335	-2.35507	0.81976	0.0179805	-2.69607	A_51_P147942
ENSMUSG00000020056	0.776434	0.513852	-0.672918	0.401223	0.408771	-0.852867	A_51_P182296
ENSMUSG00000020063	0.358299	0.0436184	2.25694	0.751953	0.234209	1.24593	A_52_P358612
ENSMUSG00000020064	0.125995	0.812691	0.242275	0.423306	0.152135	1.51878	A_52_P329019
ENSMUSG00000020068	0.0950886	0.85488	-0.186909	0.30006	0.0124695	2.88543	A_51_P165451
ENSMUSG00000020069	0.594825	0.715906	-0.372724	0.177619	0.54986	0.61349	A_52_P71135
ENSMUSG00000020070	0.150204	0.00413193	-3.53837	0.0361895	0.132035	NA	A_51_P206856
ENSMUSG00000020074	0.947801	0.00672629	3.2735	0.727073	0.0440155	2.22356	A_51_P272184
ENSMUSG00000020076	0.290156	0.447335	0.785819	0.560524	0.228779	1.26133	A_51_P141164
ENSMUSG00000020077	0.318568	0.0773329	-1.93332	0.143828	0.554083	-0.606922	A_51_P193019
ENSMUSG00000020078	0.802038	0.333648	-1.00769	0.479672	0.76042	0.311245	A_51_P339268
ENSMUSG00000020079	0.571504	0.125567	-1.64756	0.256211	0.380158	-0.907638	A_51_P193716
ENSMUSG00000020083	0.330988	0.146362	1.55398	0.252412	0.781158	-0.283477	A_52_P232935
ENSMUSG00000020086	0.255345	0.108571	-1.73479	0.130302	0.500081	-0.693172	A_52_P218990
ENSMUSG00000020087	0.0814883	0.0935069	1.82297	0.0716388	0.896633	0.132411	A_51_P517012
ENSMUSG00000020088	0.370292	0.0314034	-2.4383	0.244441	0.0238038	2.54976	A_51_P202498
ENSMUSG00000020089	0.986113	0.0619953	2.05966	0.0972462	0.692213	0.404551	A_51_P443508
ENSMUSG00000020091	0.638847	0.274206	1.14627	0.365717	0.798487	0.260453	A_51_P135654
ENSMUSG00000020092	0.879941	0.130809	1.62276	0.844553	0.421559	-0.829214	A_51_P116407
ENSMUSG00000020098	0.698057	0.0440142	-2.25192	0.188427	0.0936393	-1.80515	A_51_P139320
ENSMUSG00000020099	0.439553	0.25035	1.20841	0.166266	0.0914651	1.8186	A_51_P294535
ENSMUSG00000020101	0.563547	0.476106	0.735794	0.92509	0.869069	-0.168041	A_51_P372992
ENSMUSG00000020102	0.355029	0.700213	-0.394467	0.258136	0.198136	1.35424	A_52_P408736
ENSMUSG00000020105	0.243151	0.788643	-0.274185	0.772129	0.692688	-0.40389	A_51_P428134
ENSMUSG00000020107	0.86554	0.355568	-0.961207	0.638726	0.18198	-1.40802	A_51_P333071
ENSMUSG00000020108	0.82006	7.63321e-06	7.4954	0.0928584	0.000341364	4.768	A_51_P245796
ENSMUSG00000020109	0.210759	0.537216	-0.635362	0.160263	0.0364494	-2.32467	A_52_P185753
ENSMUSG00000020111	0.0386767	0.588745	NA	0.251365	0.00836024	3.09111	A_52_P400542
ENSMUSG00000020114	0.282352	0.87571	-0.159811	0.0777896	0.560422	0.597111	A_52_P161707
ENSMUSG00000020115	0.96722	0.00170043	4.02852	0.775689	0.189956	1.38099	A_51_P169850
ENSMUSG00000020116	0.0938472	0.059205	2.08574	0.211508	0.0861795	1.85252	A_51_P192589
ENSMUSG00000020120	0.0280339	0.245785	NA	0.806916	0.0162342	-2.74907	A_51_P238357
ENSMUSG00000020124	0.377989	0.357137	0.95796	0.629499	0.00875415	3.06746	A_51_P213898
ENSMUSG00000020128	0.701207	0.00776998	3.19543	0.034956	0.0776483	NA	A_52_P540447
ENSMUSG00000020130	0.502074	0.133976	1.6082	0.19398	0.177458	1.42377	A_52_P120904
ENSMUSG00000020132	0.0947446	0.368951	0.933825	0.0298626	0.588745	NA	A_52_P78966
ENSMUSG00000020133	0.787785	0.140038	-1.58115	0.795051	0.00943468	-3.02899	A_52_P496870
ENSMUSG00000020140	0.954127	0.128783	-1.63225	0.279708	0.0460114	-2.19962	A_51_P218091
ENSMUSG00000020142	0.952826	0.0019492	-3.95232	0.335247	0.0433158	-2.23219	A_52_P273098
ENSMUSG00000020149	0.791313	0.334156	-1.00659	0.0992954	0.0776548	1.91141	A_51_P326023
ENSMUSG00000020151	0.259724	0.15278	1.52743	0.316246	0.0403708	2.27003	A_52_P411280
ENSMUSG00000020152	0.239405	0.312535	-1.05462	0.566353	0.801883	0.255959	A_51_P303906
ENSMUSG00000020153	0.357926	0.269672	1.15774	0.109982	0.84116	0.204352	A_51_P364671
ENSMUSG00000020154	0.544156	0.721336	-0.365246	0.973531	0.428595	0.816401	A_51_P290931
ENSMUSG00000020156	0.201608	0.333212	-1.00864	0.00934199	0.0649351	NA	A_51_P141970
ENSMUSG00000020160	0.191517	0.642489	0.476293	0.980237	0.304614	1.06762	A_52_P26195
ENSMUSG00000020166	0.815605	0.635476	0.486457	0.08009	0.505939	0.683564	A_52_P569038
ENSMUSG00000020167	0.0473747	0.158147	NA	0.152677	0.461958	-0.757415	A_52_P141662
ENSMUSG00000020170	0.967841	0.152094	-1.53023	0.915556	0.184138	-1.40061	A_52_P105138
ENSMUSG00000020171	0.0685489	0.433669	-0.810301	0.00338325	0.937229	NA	A_51_P342227
ENSMUSG00000020173	0.0988098	0.13568	-1.60049	0.381384	0.391693	-0.885233	A_52_P451485
ENSMUSG00000020175	0.0049559	0.0542411	NA	0.214255	0.00506208	-3.34868	A_52_P247057
ENSMUSG00000020178	0.873529	0.0269759	-2.52147	0.736486	0.950047	0.063836	A_52_P240878
ENSMUSG00000020180	0.522391	0.855703	0.185836	0.0602991	0.306922	1.06233	A_51_P176681
ENSMUSG00000020181	0.000285928	0.588745	NA	0.0179988	0.179654	NA	A_52_P662134
ENSMUSG00000020182	0.821108	0.92334	-0.0982869	0.0275346	0.393939	NA	A_52_P470150
ENSMUSG00000020183	0.00149027	0.0303479	NA	0.928888	0.465034	0.752114	A_51_P304397
ENSMUSG00000020184	0.925119	0.810646	-0.244977	0.284549	0.103139	1.74949	A_52_P469842
ENSMUSG00000020186	0.00226719	1	NA	0.797838	0.82752	-0.2222	A_51_P300337
ENSMUSG00000020189	0.507162	0.159916	1.49902	0.747172	0.140249	1.56807	A_52_P370878
ENSMUSG00000020190	0.20471	0.000948516	4.35844	0.224084	0.00159804	3.94469	A_52_P376135
ENSMUSG00000020198	0.102165	0.769141	0.300283	0.999423	0.117567	-1.67307	A_51_P413710
ENSMUSG00000020205	0.0073038	0.588745	NA	0.301078	0.075555	1.92681	A_51_P195958
ENSMUSG00000020216	0.74585	0.265493	-1.16845	0.58811	0.0722262	-1.95204	A_51_P191262
ENSMUSG00000020218	0.0392853	0.935736	NA	0.772296	0.609599	0.522918	A_51_P484526
ENSMUSG00000020219	0.0598271	0.335484	-1.00372	0.0863745	0.919088	-0.103521	A_52_P338180
ENSMUSG00000020225	0.0305205	0.0411255	NA	0.907056	0.0362813	-2.32714	A_52_P345566
ENSMUSG00000020230	0.15107	0.538707	0.632998	0.216709	0.981468	-0.023667	A_51_P219064
ENSMUSG00000020231	0.330564	0.0472845	2.21199	0.0270682	0.24026	NA	A_52_P8386
ENSMUSG00000020232	0.358767	0.226849	-1.27437	0.712883	0.7842	-0.279426	A_52_P358963
ENSMUSG00000020235	0.227252	0.0169989	-2.77238	0.341865	0.0769491	-1.91654	A_52_P97309
ENSMUSG00000020238	0.386977	0.266429	-1.16605	0.494413	0.0295595	-2.43586	A_52_P362476
ENSMUSG00000020241	0.102087	0.806846	-0.250005	0.630914	0.291887	-1.09734	A_51_P279639
ENSMUSG00000020246	0.274848	0.420417	0.834528	0.709077	0.0332822	2.37305	A_52_P581326
ENSMUSG00000020248	0.645079	0.00311543	-3.69301	0.229793	0.811698	-0.243001	A_51_P122769
ENSMUSG00000020250	0.869192	0.00746487	3.2171	0.272927	0.00563972	3.29319	A_51_P320614
ENSMUSG00000020253	0.490729	0.551917	-0.612207	0.0913716	0.131008	-1.60893	A_51_P252545
ENSMUSG00000020255	0.582931	0.351402	0.969881	0.951282	0.502021	0.689984	A_52_P140663
ENSMUSG00000020256	0.239842	0.572467	0.580403	0.198021	0.187884	1.38792	A_51_P468658
ENSMUSG00000020257	0.964698	0.364607	0.942636	0.387063	0.936845	-0.0807421	A_51_P118603
ENSMUSG00000020260	0.928495	0.00946599	3.08872	0.677704	0.0139267	-2.82839	A_52_P88591
ENSMUSG00000020261	0.208781	0.32488	1.02691	0.124529	0.614094	0.516291	A_51_P338563
ENSMUSG00000020263	0.427404	0.257559	1.18916	0.903428	0.163441	1.47484	A_51_P179907
ENSMUSG00000020265	0.138134	0.0500553	-2.18016	0.162642	0.218611	-1.29099	A_52_P205572
ENSMUSG00000020267	0.0509578	0.114348	1.70386	0.521367	0.0355954	2.33731	A_51_P192860
ENSMUSG00000020271	0.666372	0.896119	0.133383	0.0290127	0.393939	NA	A_51_P141860
ENSMUSG00000020272	0.779839	0.509139	0.680614	0.700184	0.293827	1.09275	A_51_P192130
ENSMUSG00000020273	0.786105	0.694445	0.402508	0.0229985	0.588745	NA	A_52_P496792
ENSMUSG00000020277	0.50647	0.922516	0.099347	0.216653	0.534938	-0.63693	A_51_P310896
ENSMUSG00000020280	0.711814	0.999092	-0.00116276	0.218503	0.339995	-0.989533	A_51_P429295
ENSMUSG00000020282	0.90225	0.0989488	1.78973	0.941348	0.493365	-0.704269	A_52_P141322
ENSMUSG00000020283	0.203996	0.962697	-0.047763	0.296897	0.349916	0.968697	A_52_P322555
ENSMUSG00000020284	0.625864	0.0141969	-2.8698	0.391306	0.0410978	-2.26045	A_52_P198727
ENSMUSG00000020287	0.02565	0.00499812	NA	0.498942	0.00561458	-3.29549	A_51_P366161
ENSMUSG00000020288	0.628682	0.0288345	2.48505	0.223993	0.0733236	1.9436	A_51_P235297
ENSMUSG00000020289	0.0221201	0.415063	NA	0.570795	0.00413855	-3.4522	A_52_P368427
ENSMUSG00000020290	0.233252	0.0383584	2.32816	0.658399	0.0847861	1.86178	A_51_P336635
ENSMUSG00000020297	0.116444	0.392523	-0.887242	0.805098	0.909913	0.115313	A_51_P163953
ENSMUSG00000020300	0.64145	0.585902	0.559944	0.668615	0.0933175	1.80713	A_52_P43943
ENSMUSG00000020305	0.0374219	0.0869826	NA	0.592937	0.489362	0.710926	A_52_P127932
ENSMUSG00000020307	0.256598	0.590721	-0.552664	0.547809	0.057802	-2.0754	A_52_P594894
ENSMUSG00000020308	0.419736	0.0120897	-2.95659	0.245978	0.0794761	-1.89835	A_52_P562593
ENSMUSG00000020309	0.0786455	0.0485432	2.19732	0.937916	0.16601	1.46521	A_52_P478339
ENSMUSG00000020311	0.510961	0.2757	1.14252	0.429746	0.517189	0.665295	A_51_P232771
ENSMUSG00000020315	0.44298	0.00265955	-3.78011	0.0599424	0.00760367	-3.13982	A_51_P428086
ENSMUSG00000020319	0.214335	0.364015	0.943842	0.187845	0.194051	1.36748	A_52_P129443
ENSMUSG00000020321	0.1507	0.663247	-0.446506	0.144013	0.126111	1.63161	A_52_P407796
ENSMUSG00000020326	0.398166	0.338408	-0.997416	0.740767	0.291672	-1.09785	A_51_P161612
ENSMUSG00000020328	0.233233	0.508134	0.68226	0.114239	0.117459	1.67361	A_51_P418339
ENSMUSG00000020329	0.920923	0.314562	1.05002	0.0720867	0.862886	-0.176063	A_51_P484919
ENSMUSG00000020331	0.334553	0.307827	1.0654	0.816557	0.27408	-1.1406	A_52_P130814
ENSMUSG00000020333	0.379762	0.412281	0.849654	0.860785	0.151642	1.52076	A_51_P380699
ENSMUSG00000020334	0.691188	0.00676239	3.2706	0.557292	0.0049601	3.35913	A_51_P502225
ENSMUSG00000020335	0.0108873	0.179654	NA	0.0873563	0.0150692	2.78762	A_52_P359591
ENSMUSG00000020340	0.328637	0.786108	0.277565	0.904013	0.352167	0.964028	A_52_P359745
ENSMUSG00000020349	0.249419	0.412354	-0.849517	0.303334	0.090989	1.82158	A_52_P358076
ENSMUSG00000020358	0.67672	0.473517	-0.740216	0.138626	0.119516	1.66338	A_52_P313080
ENSMUSG00000020359	0.816007	0.948728	-0.0656732	0.506459	0.284146	1.1159	A_52_P258457
ENSMUSG00000020362	0.101403	0.0949188	1.81418	0.686773	0.000166647	5.16583	A_51_P365790
ENSMUSG00000020363	0.0676769	0.886775	-0.145469	0.427181	0.951828	0.0615568	A_51_P346214
ENSMUSG00000020364	0.0939041	0.0240517	2.58403	0.504384	0.0323697	2.3878	A_52_P368434
ENSMUSG00000020366	0.0646004	0.384799	-0.902287	0.251912	0.371675	0.924415	A_51_P190541
ENSMUSG00000020368	0.123137	0.62455	0.502402	0.261009	0.0750376	1.93066	A_52_P496596
ENSMUSG00000020372	0.198083	0.999015	0.00126024	0.461564	0.472775	0.73887	A_51_P488673
ENSMUSG00000020374	0.276627	0.102166	-1.77085	0.580854	0.015221	-2.78244	A_51_P489242
ENSMUSG00000020375	0.856864	0.972094	0.0357245	0.32067	0.561452	0.595523	A_52_P65193
ENSMUSG00000020376	0.0629478	0.0557194	2.11997	0.167885	0.0285337	2.45451	A_52_P225438
ENSMUSG00000020377	0.000680533	0.182287	NA	0.0847097	0.124859	-1.63753	A_51_P354792
ENSMUSG00000020380	0.864571	0.409482	-0.854903	0.277286	0.415652	-0.84008	A_51_P367220
ENSMUSG00000020381	0.822009	0.112993	-1.71099	0.0580886	0.00498765	-3.35629	A_51_P488554
ENSMUSG00000020385	0.417567	0.762713	0.308933	0.560142	0.0536	2.11671	A_52_P368396
ENSMUSG00000020386	0.497088	0.808096	0.248351	0.266422	0.105434	1.73673	A_51_P260035
ENSMUSG00000020387	0.0237401	0.0262788	NA	0.649983	0.460206	-0.760445	A_52_P351694
ENSMUSG00000020388	0.923579	0.121689	1.6665	0.34228	0.452306	0.774195	A_51_P470432
ENSMUSG00000020389	0.536296	0.78984	-0.272589	0.542257	0.432944	-0.80855	A_51_P464398
ENSMUSG00000020392	0.294361	0.334357	1.00616	0.123385	0.083841	1.86813	A_52_P284658
ENSMUSG00000020396	0.847597	0.054065	2.13694	0.242756	0.0142658	2.81595	A_51_P300657
ENSMUSG00000020397	0.88529	0.0195153	2.69759	0.177999	0.0237156	2.5517	A_52_P327467
ENSMUSG00000020399	0.0548025	0.259971	-1.18281	0.401463	0.00229538	-3.75637	A_51_P109508
ENSMUSG00000020400	0.633273	0.770623	-0.298293	0.556105	0.151915	-1.51966	A_51_P327261
ENSMUSG00000020409	0.0772273	0.0151353	-2.8352	0.119439	0.00497319	-3.35778	A_51_P443872
ENSMUSG00000020411	0.358016	0.0260791	2.53992	0.184256	0.0157326	2.76533	A_51_P406846
ENSMUSG00000020413	0.661997	0.0485137	2.19766	0.0343138	0.24026	NA	A_52_P574881
ENSMUSG00000020415	0.00071871	0.0210252	NA	0.466373	0.00310003	-3.601	A_51_P371190
ENSMUSG00000020423	0.0213241	0.12553	NA	0.0461865	0.00865801	NA	A_52_P31543
ENSMUSG00000020424	0.123207	0.0855439	1.87491	0.965803	0.503394	-0.687731	A_51_P517051
ENSMUSG00000020427	0.0527827	0.0401096	2.30346	0.73968	0.0152368	2.7819	A_52_P253179
ENSMUSG00000020428	0.343561	0.30866	1.06349	0.156609	0.152115	1.51886	A_51_P198335
ENSMUSG00000020430	0.122098	0.550635	-0.614211	0.175199	0.0356854	-2.33597	A_51_P104456
ENSMUSG00000020431	0.0715948	0.0569174	2.10799	0.965915	0.207095	1.32594	A_52_P240170
ENSMUSG00000020432	0.844786	0.320023	-1.03772	0.890647	0.0388051	-2.29122	A_51_P128491
ENSMUSG00000020435	0.534403	0.0736702	-1.96123	0.726676	9.93651e-05	-5.46024	A_51_P348636
ENSMUSG00000020436	0.576206	0.164439	-1.48156	0.438174	0.0925398	1.81192	A_52_P143174
ENSMUSG00000020440	0.991351	0.816116	-0.237753	0.396962	0.880191	0.15364	A_51_P381801
ENSMUSG00000020441	0.696368	0.361982	0.947996	0.36682	0.580435	-0.566525	A_51_P291819
ENSMUSG00000020444	0.111382	0.881975	0.151687	0.606595	0.824089	0.226702	A_51_P235878
ENSMUSG00000020447	0.04479	0.369108	NA	0.150441	0.0487748	-2.16804	A_51_P262645
ENSMUSG00000020448	0.856082	0.0468824	2.21676	0.70612	0.717259	0.369898	A_52_P325552
ENSMUSG00000020451	0.647857	0.201829	-1.35096	0.105035	0.0702264	-1.96771	A_52_P393755
ENSMUSG00000020453	0.32439	0.0671164	2.01453	0.59227	0.931483	-0.0876148	A_51_P176524
ENSMUSG00000020454	0.0145781	0.809855	NA	0.223237	0.409167	0.852128	A_51_P507817
ENSMUSG00000020455	0.152911	0.124887	1.65084	0.201376	0.0473161	2.1845	A_52_P548940
ENSMUSG00000020456	0.0106347	0.937229	NA	0.54922	0.21822	-1.29215	A_51_P122825
ENSMUSG00000020457	0.867678	0.566769	-0.589158	0.284671	0.602574	0.533324	A_51_P453948
ENSMUSG00000020458	0.659891	0.118632	-1.68181	0.925214	0.132481	1.60226	A_52_P379337
ENSMUSG00000020459	0.756928	0.301028	-1.0812	0.284037	0.621386	0.505592	A_51_P455597
ENSMUSG00000020462	0.878627	0.785143	-0.278853	0.63605	0.365183	-0.937432	A_51_P521125
ENSMUSG00000020463	0.381768	0.00127784	4.18911	0.511649	0.185616	1.39558	A_52_P631860
ENSMUSG00000020464	0.182429	0.164181	-1.48255	0.197226	0.0730393	-1.94578	A_51_P453343
ENSMUSG00000020467	0.0270737	0.393939	NA	0.197335	0.299074	-1.08044	A_51_P337412
ENSMUSG00000020471	0.0275087	0.484848	NA	0.210247	0.429936	-0.813975	A_51_P342707
ENSMUSG00000020472	0.377688	0.125267	1.64901	0.400991	0.83474	0.212744	A_51_P515173
ENSMUSG00000020473	0.455844	0.246206	-1.21967	0.846951	0.00919921	-3.04198	A_51_P336770
ENSMUSG00000020475	0.125807	0.283124	-1.12411	0.734144	0.17098	-1.44694	A_51_P264495
ENSMUSG00000020476	0.326351	0.851811	-0.190914	0.243687	0.0265079	-2.49329	A_52_P189957
ENSMUSG00000020477	0.507442	0.261518	1.17877	0.60968	0.98761	-0.0158221	A_52_P507310
ENSMUSG00000020482	0.00289318	0.0021645	NA	0.0934453	0.000209859	5.03666	A_51_P286034
ENSMUSG00000020483	0.396581	0.779901	0.285857	0.18976	0.0636697	2.02213	A_51_P437144
ENSMUSG00000020484	0.185151	0.00272023	3.76767	0.361284	0.00338684	3.55538	A_52_P185079
ENSMUSG00000020486	0.898566	0.312838	1.05393	0.886177	0.432808	0.808795	A_51_P383991
ENSMUSG00000020491	0.674394	0.696569	0.399544	0.196482	0.191075	1.37728	A_52_P154725
ENSMUSG00000020492	0.677561	0.498767	-0.697701	0.195659	0.0555953	2.09673	A_51_P237512
ENSMUSG00000020496	0.00636322	0.393939	NA	0.118975	0.0629634	2.0283	A_51_P518298
ENSMUSG00000020513	0.853282	0.969815	0.0386432	0.15112	0.102513	1.75301	A_51_P302056
ENSMUSG00000020515	0.849887	0.775381	0.291909	0.387987	0.213461	1.30643	A_51_P481293
ENSMUSG00000020519	0.129265	0.506605	-0.68477	0.015959	0.393939	NA	A_51_P241943
ENSMUSG00000020521	0.0645792	0.0367035	2.35251	0.828958	0.0462693	2.1966	A_51_P148494
ENSMUSG00000020522	0.0139816	0.0021645	NA	0.258305	0.205082	1.33221	A_51_P420453
ENSMUSG00000020523	0.0133639	0.818182	NA	0.282258	0.348028	0.972629	A_51_P242356
ENSMUSG00000020524	0.0456691	0.132035	NA	0.112781	0.292395	-1.09614	A_51_P498031
ENSMUSG00000020525	0.947584	0.00698891	3.25276	0.733638	0.00204011	3.81754	A_51_P131526
ENSMUSG00000020526	0.704795	0.286905	-1.11488	0.433289	0.544527	-0.621827	A_52_P654618
ENSMUSG00000020532	0.0963982	0.62802	0.497324	0.569755	0.0834738	1.87062	A_52_P595124
ENSMUSG00000020537	0.656886	0.0132252	-2.9081	0.365053	0.060983	-2.04593	A_51_P118742
ENSMUSG00000020538	0.508485	0.0500221	-2.18054	0.160762	0.210882	-1.31428	A_51_P401921
ENSMUSG00000020544	0.897934	0.741799	-0.337253	0.429895	0.746082	0.330593	A_51_P214319
ENSMUSG00000020546	0.260807	0.715874	0.372768	0.0709639	0.125406	1.63493	A_52_P401783
ENSMUSG00000020547	0.626539	0.440208	0.798526	0.717063	0.288914	1.10442	A_52_P677364
ENSMUSG00000020561	0.704582	0.511358	0.676985	0.925696	0.0587189	2.06675	A_52_P348799
ENSMUSG00000020562	0.533847	0.718341	-0.369368	0.443819	0.0208278	-2.61956	A_51_P467629
ENSMUSG00000020570	0.539436	0.64615	0.471007	0.3623	0.253698	-1.19284	A_52_P657825
ENSMUSG00000020571	0.0696537	0.83383	0.214445	0.210499	0.00660938	3.21176	A_52_P135455
ENSMUSG00000020572	0.523165	0.218254	-1.29987	0.000287979	0.699134	NA	A_52_P6328
ENSMUSG00000020577	0.916611	0.468098	0.749521	0.955701	0.0108002	2.95946	A_51_P256246
ENSMUSG00000020580	0.530882	0.631017	-0.492949	0.718103	0.67387	-0.430259	A_51_P320444
ENSMUSG00000020585	0.360978	0.115843	-1.69608	0.213767	0.150016	1.52732	A_52_P572284
ENSMUSG00000020589	0.550571	0.121976	-1.66508	0.273215	0.248008	-1.208	A_51_P253883
ENSMUSG00000020590	0.658121	0.75268	-0.322484	0.565863	0.0952338	1.79547	A_52_P392721
ENSMUSG00000020591	0.467763	0.901924	-0.125885	0.808486	0.656585	-0.454762	A_51_P244540
ENSMUSG00000020593	0.185874	0.00479783	3.45692	0.0909403	0.00285686	3.64317	A_52_P483101
ENSMUSG00000020594	0.624574	0.13845	-1.58813	0.369641	0.125679	1.63365	A_52_P138598
ENSMUSG00000020598	0.680287	0.431378	-0.814454	0.698924	0.599692	0.53761	A_52_P148222
ENSMUSG00000020599	0.626689	0.747189	-0.329927	0.853101	0.162084	-1.47997	A_51_P371034
ENSMUSG00000020601	0.0168667	0.309524	NA	0.873154	0.0487588	2.16822	A_52_P220810
ENSMUSG00000020604	0.71377	0.254243	-1.19796	0.125539	0.581635	-0.564709	A_51_P221263
ENSMUSG00000020607	0.98901	0.257851	1.18839	0.498959	0.122804	1.64736	A_51_P423709
ENSMUSG00000020608	0.477541	0.479971	0.729219	0.763892	0.0517105	2.13628	A_52_P139461
ENSMUSG00000020610	0.304021	0.191389	-1.38524	0.616838	0.157222	-1.49868	A_51_P321086
ENSMUSG00000020611	0.16567	0.519242	-0.664168	0.526853	0.00490981	3.36437	A_51_P286563
ENSMUSG00000020612	0.472878	0.0181653	-2.73645	0.662582	0.559112	0.599134	A_51_P294095
ENSMUSG00000020614	0.370976	0.0843069	1.88337	0.048246	0.699134	NA	A_51_P430929
ENSMUSG00000020621	0.865032	0.467474	0.750598	0.990785	0.226238	1.26865	A_51_P370380
ENSMUSG00000020623	0.111698	0.00999704	3.05923	0.676793	0.000372652	4.72011	A_52_P299915
ENSMUSG00000020627	0.237406	0.15691	1.51085	0.213811	0.693999	0.402064	A_52_P348250
ENSMUSG00000020628	0.708837	0.793219	-0.268091	0.572965	0.325228	1.02137	A_52_P668952
ENSMUSG00000020630	0.201337	0.0805776	1.90959	0.9082	0.955339	0.0570638	A_51_P483379
ENSMUSG00000020634	0.103399	0.0227855	-2.61346	0.18309	0.274981	1.13836	A_51_P400040
ENSMUSG00000020635	0.0385375	0.588745	NA	0.131813	0.251484	1.1987	A_51_P293784
ENSMUSG00000020638	0.178846	0.023131	-2.60527	0.662805	0.220295	-1.286	A_52_P186937
ENSMUSG00000020640	0.0337076	0.494156	NA	0.244721	0.0436659	2.22785	A_51_P148208
ENSMUSG00000020642	0.862668	0.749762	0.326437	0.1475	0.132715	1.6012	A_52_P662591
ENSMUSG00000020644	0.184937	0.224711	-1.28064	0.340724	0.462836	0.755901	A_52_P240542
ENSMUSG00000020646	0.534339	0.509497	0.680029	0.574484	0.406027	0.858005	A_52_P151362
ENSMUSG00000020647	0.764758	0.184671	-1.40813	0.431474	0.283257	-1.11805	A_51_P502888
ENSMUSG00000020648	0.0176268	0.588745	NA	0.815602	0.872388	-0.16374	A_51_P487162
ENSMUSG00000020650	0.967671	0.290241	-1.10681	0.330463	0.569812	-0.582689	A_51_P400659
ENSMUSG00000020653	0.324412	0.216995	-1.30367	0.0040126	0.393939	NA	A_51_P205820
ENSMUSG00000020654	0.153608	0.0473242	-2.21152	0.401595	0.134427	-1.59354	A_51_P484671
ENSMUSG00000020656	0.495594	0.139003	1.58569	0.0334591	0.699134	NA	A_52_P159276
ENSMUSG00000020657	0.305183	0.054979	-2.12751	0.237415	0.305126	1.06644	A_52_P71666
ENSMUSG00000020659	0.131184	0.203821	1.34459	0.655296	0.0904657	1.82488	A_51_P443364
ENSMUSG00000020660	0.0343761	0.655306	NA	0.0545854	0.149873	-1.5279	A_52_P671543
ENSMUSG00000020661	0.425456	0.550564	-0.614323	0.559938	0.174285	1.43503	A_52_P169048
ENSMUSG00000020664	0.370981	0.278963	1.13438	0.967799	0.0302916	2.42294	A_51_P184284
ENSMUSG00000020668	0.520759	0.32708	-1.02205	0.549258	0.209923	-1.31722	A_52_P41759
ENSMUSG00000020669	0.227573	0.0441809	-2.24981	0.927695	0.8513	-0.191129	A_51_P340226
ENSMUSG00000020671	0.453768	0.535338	-0.638344	0.397117	0.0190177	2.66691	A_51_P357858
ENSMUSG00000020672	0.0415057	0.0411255	NA	0.302101	0.0461432	-2.19808	A_51_P369998
ENSMUSG00000020677	0.680135	0.573629	0.578623	0.7907	0.402785	0.864106	A_51_P136479
ENSMUSG00000020681	0.858937	0.55813	0.602524	0.973464	0.476009	0.733375	A_52_P72297
ENSMUSG00000020684	0.790524	0.0342333	-2.3909	0.0423617	0.24026	NA	A_52_P234522
ENSMUSG00000020687	0.493387	0.449135	-0.78263	0.197044	0.134157	1.59474	A_52_P376841
ENSMUSG00000020691	0.676506	0.105735	1.75051	0.908901	0.231266	1.25424	A_51_P401749
ENSMUSG00000020692	0.00198706	0.678071	NA	0.0394924	0.0021645	NA	A_51_P318551
ENSMUSG00000020696	0.0857277	0.11755	1.68731	0.12637	0.020599	2.62532	A_52_P399175
ENSMUSG00000020700	0.659696	0.0115443	2.98152	0.851182	0.400861	-0.867742	A_51_P100565
ENSMUSG00000020701	0.719967	0.796032	0.26435	0.57859	0.141857	-1.5612	A_52_P444480
ENSMUSG00000020704	0.0190576	0.935043	NA	0.27899	0.62611	0.498692	A_51_P334876
ENSMUSG00000020705	0.0220158	0.24026	NA	0.298222	0.663977	-0.444249	A_51_P481569
ENSMUSG00000020706	0.373746	0.224606	-1.28095	0.100932	0.868491	0.168791	A_51_P449935
ENSMUSG00000020707	0.330859	0.69082	0.407576	0.267156	0.228812	-1.26124	A_51_P367285
ENSMUSG00000020708	0.766101	0.0933812	1.82376	0.193462	0.155585	1.50508	A_52_P657435
ENSMUSG00000020717	0.0413155	0.0930736	NA	0.0692321	0.047768	-2.17935	A_51_P400868
ENSMUSG00000020718	0.115032	0.588361	-0.556225	0.346526	0.656847	-0.45439	A_52_P589591
ENSMUSG00000020719	0.725752	0.430847	0.815419	0.136119	0.163974	1.47283	A_51_P394065
ENSMUSG00000020720	0.788837	0.196509	1.36824	0.358625	0.237964	1.23543	A_52_P134381
ENSMUSG00000020723	0.285757	0.868918	-0.168631	0.156947	0.102095	-1.75538	A_51_P494875
ENSMUSG00000020732	0.894687	0.725545	0.359463	0.647822	0.34515	-0.978652	A_51_P349673
ENSMUSG00000020733	0.0309286	0.484848	NA	0.306256	0.439896	-0.796104	A_51_P502150
ENSMUSG00000020734	0.750969	0.213295	1.31496	0.396584	0.505132	0.684884	A_51_P436269
ENSMUSG00000020736	0.561001	0.834979	-0.212937	0.862166	0.714686	-0.373435	A_51_P284976
ENSMUSG00000020737	0.270852	0.242581	-1.22965	0.343678	0.400592	-0.868253	A_51_P247157
ENSMUSG00000020739	0.115101	0.665359	0.443499	0.951958	0.690497	-0.406944	A_51_P201532
ENSMUSG00000020740	0.417363	0.00800841	3.17909	0.178078	0.0623058	-2.03409	A_52_P639424
ENSMUSG00000020741	0.448338	0.204717	1.34174	0.470443	0.053894	-2.11372	A_51_P354272
ENSMUSG00000020743	0.619552	0.0870805	1.86456	0.377947	0.19598	1.3612	A_51_P100034
ENSMUSG00000020744	0.355655	0.788661	0.27416	0.49959	0.422681	-0.827162	A_51_P467006
ENSMUSG00000020745	0.939214	0.479813	-0.729488	0.405182	0.0618731	2.03794	A_52_P181038
ENSMUSG00000020747	0.291324	0.914429	-0.109759	0.687759	0.72486	-0.359476	A_52_P596086
ENSMUSG00000020755	0.0614595	0.0409021	-2.29263	0.875653	0.00445061	-3.41482	A_51_P417186
ENSMUSG00000020758	0.127873	0.707728	-0.38403	0.199446	0.383405	-0.901285	A_51_P408382
ENSMUSG00000020766	0.812922	0.77567	-0.291522	0.428407	0.112165	-1.70066	A_51_P243304
ENSMUSG00000020770	0.216885	0.644374	-0.47357	0.468	0.0426905	-2.24002	A_52_P607775
ENSMUSG00000020774	0.786928	0.47337	-0.740467	0.834203	0.849789	-0.193097	A_51_P259968
ENSMUSG00000020775	0.226115	0.300108	1.08336	0.72607	0.0190139	2.66702	A_52_P262997
ENSMUSG00000020776	0.362969	0.133706	-1.60943	0.783082	0.0545801	-2.10681	A_51_P313185
ENSMUSG00000020777	0.777816	0.756809	-0.3169	0.852917	0.180514	-1.41309	A_52_P615096
ENSMUSG00000020778	0.847606	0.584336	-0.562315	0.942657	0.245646	-1.21437	A_51_P431554
ENSMUSG00000020780	0.631172	0.379715	-0.912305	0.194359	0.0236669	-2.55278	A_52_P561584
ENSMUSG00000020781	0.903113	0.00847681	3.14836	0.773994	0.229615	-1.25894	A_51_P434953
ENSMUSG00000020783	0.306585	0.466782	0.751793	0.546104	0.201192	-1.34447	A_52_P660064
ENSMUSG00000020785	0.644248	0.0586813	2.09076	0.99841	0.886091	-0.146014	A_51_P208330
ENSMUSG00000020788	0.815892	0.0368636	2.35011	0.73979	0.198674	1.3525	A_52_P262209
ENSMUSG00000020790	0.0287879	0.686838	NA	0.341664	0.0515693	2.13777	A_51_P104596
ENSMUSG00000020792	0.408718	0.0505836	-2.17429	0.114117	0.0545168	-2.10744	A_51_P273754
ENSMUSG00000020794	0.653331	0.0523794	2.15473	0.630125	0.139581	1.57095	A_51_P337696
ENSMUSG00000020799	0.0715982	0.00463832	3.47533	0.239495	0.00279684	3.65414	A_51_P328889
ENSMUSG00000020801	0.0381641	0.132035	NA	0.00445223	0.0151515	NA	A_51_P255387
ENSMUSG00000020802	0.380463	0.026105	-2.53938	0.939392	0.188012	-1.38749	A_51_P499061
ENSMUSG00000020803	0.990777	0.124639	1.65205	0.248565	0.226954	1.26658	A_51_P349878
ENSMUSG00000020807	0.472551	0.0398199	-2.30748	0.138888	0.82371	0.2272	A_52_P41014
ENSMUSG00000020810	0.214154	0.536561	-0.636402	0.136927	0.220392	-1.28572	A_51_P329291
ENSMUSG00000020817	0.349669	0.382997	0.905828	0.280784	0.0202719	2.63366	A_52_P439129
ENSMUSG00000020818	0.554989	0.354037	0.964386	0.937849	0.44858	-0.780732	A_52_P65703
ENSMUSG00000020823	0.0850715	0.87429	-0.161654	0.493876	0.0437119	-2.22729	A_52_P197215
ENSMUSG00000020828	0.000851201	0.148829	NA	0.224291	0.0795349	-1.89793	A_51_P357759
ENSMUSG00000020829	0.978578	0.343356	-0.986841	0.191509	0.0103383	-2.98196	A_51_P430585
ENSMUSG00000020831	0.018153	0.393939	NA	0.806856	0.826021	-0.224167	A_51_P349951
ENSMUSG00000020832	0.144015	0.215105	-1.30942	0.228276	0.0254392	-2.51491	A_52_P214708
ENSMUSG00000020834	0.642354	0.246671	1.2184	0.312719	0.525379	-0.652139	A_51_P487941
ENSMUSG00000020836	0.717032	0.833126	0.215368	0.522862	0.776424	-0.289795	A_51_P424191
ENSMUSG00000020838	0.202134	0.756494	-0.317325	0.226515	0.486417	0.715846	A_51_P496253
ENSMUSG00000020840	0.0565289	0.644706	0.473091	0.861335	0.349113	0.970366	A_52_P674578
ENSMUSG00000020841	0.646778	0.838865	0.207843	0.432636	0.445245	0.786613	A_52_P359965
ENSMUSG00000020844	0.574204	0.0336651	2.4001	0.0812085	0.266946	-1.15854	A_51_P165870
ENSMUSG00000020846	0.210838	0.17688	-1.43556	0.976956	0.554808	-0.605796	A_52_P5891
ENSMUSG00000020848	0.906231	0.0317477	2.43231	0.81826	0.713373	-0.375243	A_51_P442704
ENSMUSG00000020849	0.349145	0.577522	-0.572675	0.510477	0.0305395	2.41863	A_51_P400236
ENSMUSG00000020850	0.91095	0.475558	-0.736729	0.0797504	0.0348391	-2.34875	A_51_P168665
ENSMUSG00000020859	0.0972063	0.325566	1.02539	0.204126	0.255818	1.18726	A_51_P359259
ENSMUSG00000020863	0.971944	0.281579	1.12791	0.00195764	0.699134	NA	A_52_P516481
ENSMUSG00000020864	0.70691	0.0522739	2.15586	0.713592	0.144353	1.55066	A_52_P533779
ENSMUSG00000020866	0.980414	0.131338	1.62031	0.938581	0.0758863	1.92435	A_51_P466910
ENSMUSG00000020868	0.938831	0.669212	0.438024	0.671129	0.00980353	-3.00927	A_52_P94811
ENSMUSG00000020869	0.527334	0.662765	-0.447192	0.23907	0.323976	-1.02412	A_51_P384673
ENSMUSG00000020873	0.0379016	0.699134	NA	0.260114	0.373804	0.92018	A_51_P209319
ENSMUSG00000020876	0.259184	0.0130674	-2.91459	0.189651	0.0241573	-2.54203	A_51_P161429
ENSMUSG00000020878	0.279938	0.517401	-0.66715	0.871881	0.531825	-0.641866	A_52_P375546
ENSMUSG00000020882	0.274367	0.00663897	-3.28058	0.828135	0.0079274	-3.11841	A_51_P478138
ENSMUSG00000020883	0.860464	0.0385665	2.32517	0.921374	0.197282	-1.35698	A_51_P149373
ENSMUSG00000020884	0.0194115	0.126869	NA	0.794476	0.399765	0.869819	A_51_P117752
ENSMUSG00000020886	0.0300833	0.937229	NA	0.745258	0.245679	-1.21428	A_52_P153721
ENSMUSG00000020889	0.272358	0.686919	-0.413043	0.98114	0.318009	-1.03731	A_52_P130952
ENSMUSG00000020892	0.385041	0.254073	1.19841	0.037253	0.24026	NA	A_51_P136143
ENSMUSG00000020893	0.103145	0.000346069	4.94741	0.0396724	0.0151515	NA	A_52_P79889
ENSMUSG00000020894	0.0984806	0.265238	-1.16911	0.42191	0.339344	-0.990916	A_51_P446927
ENSMUSG00000020895	0.525769	0.489606	0.712971	0.560451	0.168911	-1.45449	A_51_P199098
ENSMUSG00000020898	0.0261483	0.393939	NA	0.0732792	0.304414	-1.06808	A_51_P211526
ENSMUSG00000020899	0.060749	0.142757	-1.56934	0.603658	0.045339	2.20757	A_51_P181097
ENSMUSG00000020900	0.592615	0.280722	1.13003	0.158198	0.111391	-1.70471	A_51_P193612
ENSMUSG00000020903	0.720471	0.612548	0.520074	0.404829	0.029891	2.42997	A_52_P876257
ENSMUSG00000020908	0.222024	0.0154614	-2.82367	0.791099	0.0107383	-2.96243	A_52_P247953
ENSMUSG00000020910	0.755576	0.0144298	-2.861	0.636978	0.171658	-1.44448	A_52_P293724
ENSMUSG00000020912	0.58519	0.905292	-0.121539	0.998003	0.950015	0.0638769	A_52_P100156
ENSMUSG00000020917	0.550878	0.0142858	2.86642	0.296614	0.916041	0.107436	A_51_P261718
ENSMUSG00000020918	0.0618226	0.17658	-1.43664	0.257371	0.0656157	-2.00546	A_51_P312528
ENSMUSG00000020921	0.285806	0.53563	0.637881	0.764837	0.257479	-1.18291	A_51_P365656
ENSMUSG00000020922	0.665855	0.00607528	-3.32867	0.944506	0.0886424	-1.83649	A_51_P358817
ENSMUSG00000020923	0.900377	0.79319	-0.26813	0.838361	0.571311	0.580399	A_52_P281879
ENSMUSG00000020925	0.0489131	0.24026	NA	0.320859	0.320441	1.03191	A_51_P174720
ENSMUSG00000020926	0.2365	0.38927	0.893553	0.220526	0.13779	-1.57871	A_51_P419666
ENSMUSG00000020928	0.20475	0.00503919	3.43022	0.94547	0.139892	1.56961	A_52_P303343
ENSMUSG00000020929	0.491338	0.0316856	2.43339	0.210931	0.799283	-0.2594	A_51_P436719
ENSMUSG00000020932	0.112218	0.4491	0.782692	0.96825	0.236699	-1.23895	A_52_P540991
ENSMUSG00000020935	0.393567	0.160331	-1.4974	0.335845	0.0374103	-2.31079	A_51_P370561
ENSMUSG00000020937	0.561782	0.187679	-1.3978	0.752983	0.00138753	-4.01854	A_51_P278163
ENSMUSG00000020940	0.366269	0.100387	1.78122	0.406545	0.488207	-0.712853	A_51_P180546
ENSMUSG00000020946	0.228481	0.223161	-1.28522	0.160927	0.281169	-1.12313	A_51_P270939
ENSMUSG00000020948	0.00538238	0.00865801	NA	0.816575	0.0675935	-1.98898	A_52_P646680
ENSMUSG00000020949	0.544104	0.871081	0.165821	0.140099	0.482075	0.723131	A_51_P279323
ENSMUSG00000020950	0.35234	0.496339	-0.701731	0.758392	0.695529	-0.399934	A_51_P432567
ENSMUSG00000020952	0.550761	0.766842	-0.303374	0.95027	0.125936	1.63243	A_51_P485510
ENSMUSG00000020953	0.215876	0.420096	-0.835122	0.197644	0.14224	1.55957	A_51_P135517
ENSMUSG00000020954	0.495704	0.0549771	2.12753	0.825026	0.106426	1.73128	A_52_P140604
ENSMUSG00000020955	0.780129	0.0297933	-2.46715	0.637443	0.0676632	-1.98841	A_51_P198273
ENSMUSG00000020962	0.597491	0.696949	-0.399014	0.648195	0.165938	1.46548	A_52_P494497
ENSMUSG00000020964	0.905084	0.669853	-0.437115	0.479432	0.0301967	2.42459	A_52_P107434
ENSMUSG00000020973	0.615044	0.0589221	2.08844	0.958124	0.0119232	2.90852	A_52_P123400
ENSMUSG00000020978	0.155035	0.485424	0.72	0.861203	0.21007	1.31676	A_51_P341571
ENSMUSG00000020982	0.0649244	0.000397129	4.8654	0.757146	0.00971886	3.01373	A_52_P537835
ENSMUSG00000020986	0.655522	0.569195	-0.585425	0.328033	0.011628	2.92144	A_52_P72839
ENSMUSG00000020988	0.345865	0.712359	-0.377622	0.887899	0.864656	0.173766	A_51_P221132
ENSMUSG00000020990	0.00387065	0.0370407	NA	0.166953	0.0295239	2.4365	A_51_P234140
ENSMUSG00000020993	0.200514	0.360018	-0.952024	0.147905	0.362109	0.943651	A_51_P432354
ENSMUSG00000020994	0.0213699	0.699134	NA	0.506525	0.576448	0.572572	A_51_P121793
ENSMUSG00000021000	0.879947	0.594419	0.5471	0.443037	0.0148808	2.79413	A_51_P139490
ENSMUSG00000021003	0.429666	0.382578	-0.906653	0.644592	0.326685	-1.01818	A_51_P428683
ENSMUSG00000021007	0.658186	0.138581	-1.58755	0.533308	0.0660092	-2.00215	A_52_P437868
ENSMUSG00000021012	0.879315	0.270184	-1.15644	0.63311	0.132844	-1.60062	A_52_P273594
ENSMUSG00000021013	0.997077	0.644326	0.473639	0.0698347	0.521174	0.658878	A_51_P507899
ENSMUSG00000021018	0.306465	0.258387	1.18697	0.138286	0.0574822	2.07844	A_51_P108731
ENSMUSG00000021022	0.611251	0.310497	-1.05927	0.770636	0.153595	-1.51295	A_51_P216758
ENSMUSG00000021024	0.00723483	0.025974	NA	0.269372	0.308644	1.0584	A_51_P428364
ENSMUSG00000021025	0.248444	1.02091e-06	9.11983	0.52463	0.0017044	3.91108	A_51_P295192
ENSMUSG00000021028	0.0194711	0.588745	NA	0.033488	0.393939	NA	A_51_P481644
ENSMUSG00000021032	0.590627	0.000881354	-4.40047	0.28105	0.0141898	-2.81871	A_51_P158734
ENSMUSG00000021033	0.755413	0.432759	-0.811949	0.470486	0.21639	1.29761	A_52_P499879
ENSMUSG00000021036	0.926226	0.755538	0.318618	0.114688	0.119875	-1.66162	A_52_P200244
ENSMUSG00000021037	0.257326	0.0974341	1.79881	0.336043	0.210102	1.31667	A_51_P173564
ENSMUSG00000021038	0.812626	0.926381	0.0943751	0.0190252	0.132035	NA	A_51_P143721
ENSMUSG00000021039	0.279268	0.969618	-0.0388959	0.0306143	0.393939	NA	A_51_P100787
ENSMUSG00000021040	0.76958	0.383525	0.904789	0.171218	0.0032515	3.5764	A_52_P387458
ENSMUSG00000021044	0.0662151	0.0707187	-1.98467	0.0307909	0.0930736	NA	A_51_P247481
ENSMUSG00000021047	0.0300353	0.24026	NA	0.507447	0.312772	1.04905	A_52_P204629
ENSMUSG00000021048	0.51572	0.000835492	4.43113	0.537174	0.14543	1.54616	A_51_P392928
ENSMUSG00000021051	0.253167	0.796369	-0.263901	0.677975	0.0939697	-1.80313	A_51_P369478
ENSMUSG00000021054	0.468027	0.124681	1.65184	0.702555	0.534764	0.637206	A_52_P42221
ENSMUSG00000021057	0.0161798	0.179654	NA	0.265247	0.910118	-0.11505	A_52_P1042732
ENSMUSG00000021061	0.523555	0.0408033	2.29397	0.739047	0.190342	1.37971	A_52_P490012
ENSMUSG00000021062	0.41577	0.3751	-0.921478	0.382275	0.475223	0.734709	A_51_P419117
ENSMUSG00000021065	0.909292	0.00987824	3.06569	0.341572	0.00549054	3.30696	A_52_P15877
ENSMUSG00000021066	0.951296	0.0888769	-1.85266	0.965921	0.426673	0.819887	A_51_P493012
ENSMUSG00000021067	0.161275	0.0536707	-2.14105	0.514466	0.0776079	-1.91175	A_52_P614888
ENSMUSG00000021068	0.207557	0.448497	0.783759	0.675787	0.0559136	2.0936	A_52_P597696
ENSMUSG00000021069	0.64718	0.000354607	-4.93285	0.453951	2.45107e-05	-6.29425	A_51_P452779
ENSMUSG00000021071	0.450377	0.314614	-1.0499	0.755928	0.30857	-1.05857	A_52_P580150
ENSMUSG00000021072	0.637261	0.398645	0.875461	0.730618	0.120682	1.65766	A_52_P651034
ENSMUSG00000021076	0.169285	0.00122756	-4.21181	0.579092	0.90159	0.126025	A_51_P341324
ENSMUSG00000021079	0.9459	0.00282788	3.74628	0.79315	0.162496	1.47841	A_51_P421804
ENSMUSG00000021087	0.148929	0.106744	-1.74488	0.48781	0.319125	1.03483	A_51_P444264
ENSMUSG00000021091	0.64618	0.356553	-0.959168	0.168377	0.300405	-1.07734	A_51_P159453
ENSMUSG00000021094	0.673197	0.000216815	5.23031	0.0160027	0.0021645	NA	A_51_P312437
ENSMUSG00000021096	0.743018	0.0338458	-2.39716	0.82309	0.0351904	-2.34341	A_52_P24259
ENSMUSG00000021098	0.592162	0.409016	0.85578	0.382437	0.000837638	4.28458	A_52_P420369
ENSMUSG00000021102	0.648838	0.265719	1.16787	0.292425	0.00284282	3.64571	A_51_P156631
ENSMUSG00000021103	0.356646	0.788278	0.274671	0.645615	0.520153	0.660519	A_51_P206971
ENSMUSG00000021108	0.0709855	0.128091	-1.63551	0.112564	0.126526	-1.62966	A_51_P355852
ENSMUSG00000021111	0.795934	0.187646	1.39791	0.626886	0.0686526	1.98033	A_52_P404096
ENSMUSG00000021112	0.118929	0.359196	-0.953713	0.79371	0.375621	0.916578	A_52_P402881
ENSMUSG00000021113	0.66461	0.398517	-0.875706	0.184257	0.438394	0.798783	A_51_P282268
ENSMUSG00000021114	0.319159	0.15108	-1.53437	0.31712	0.737482	0.34226	A_51_P393598
ENSMUSG00000021115	0.140062	0.657886	-0.454157	0.42462	0.155702	1.50463	A_52_P555672
ENSMUSG00000021116	0.0853146	0.512572	0.675004	0.289179	0.0123984	2.88837	A_52_P232314
ENSMUSG00000021120	0.0551172	0.00463157	3.47613	0.934972	0.00887522	3.0604	A_52_P260516
ENSMUSG00000021124	0.609703	0.894211	-0.135849	0.25633	0.730643	0.351575	A_51_P438692
ENSMUSG00000021125	0.184744	0.00773994	3.19753	0.232178	0.0032814	3.57168	A_52_P374897
ENSMUSG00000021127	0.296932	0.141086	1.57657	0.586036	0.183709	1.40208	A_51_P235801
ENSMUSG00000021130	0.0624366	0.00217736	-3.89079	0.850117	0.00223993	-3.76905	A_52_P94830
ENSMUSG00000021133	0.620357	0.00204642	3.92524	0.942547	0.0195626	2.65221	A_52_P556111
ENSMUSG00000021136	0.661818	0.241496	-1.23266	0.266649	0.0161016	-2.75332	A_51_P443403
ENSMUSG00000021140	0.41983	0.347092	-0.978932	0.705147	0.37723	-0.913399	A_52_P294572
ENSMUSG00000021143	0.613385	0.192988	1.37989	0.437258	0.361856	0.944166	A_51_P390446
ENSMUSG00000021144	0.0450477	0.484848	NA	0.278271	0.740975	-0.337516	A_51_P423030
ENSMUSG00000021147	0.00428926	0.004329	NA	0.243441	0.155954	-1.50364	A_52_P197314
ENSMUSG00000021149	0.276698	0.0743694	1.9558	0.400091	0.23942	1.2314	A_52_P670725
ENSMUSG00000021156	0.358153	0.0110035	-3.00743	0.19031	0.975549	-0.0312286	A_52_P609965
ENSMUSG00000021171	0.194116	0.694196	-0.402856	0.763666	0.78131	-0.283275	A_52_P433137
ENSMUSG00000021175	0.0104659	0.0210252	NA	0.0575089	0.629051	-0.49441	A_51_P220317
ENSMUSG00000021177	0.270035	0.400187	0.872514	0.148803	0.00871406	3.06982	A_52_P149451
ENSMUSG00000021179	0.0634232	0.0751595	-1.94973	0.343311	0.02515	-2.52091	A_51_P213592
ENSMUSG00000021180	0.00692535	0.11471	NA	0.0186848	0.132035	NA	A_51_P255945
ENSMUSG00000021185	0.773806	0.486252	-0.718605	0.985404	0.000487317	-4.57453	A_52_P553589
ENSMUSG00000021190	0.361432	0.000378357	-4.8942	0.206451	0.0294045	-2.43864	A_51_P110576
ENSMUSG00000021192	0.400743	0.0768443	1.93697	0.731585	0.000694228	4.38454	A_52_P670037
ENSMUSG00000021193	0.128416	0.0404683	-2.29853	0.0267087	0.00865801	NA	A_51_P474960
ENSMUSG00000021194	0.169795	0.708963	0.38232	0.428387	0.986414	-0.0173495	A_51_P358316
ENSMUSG00000021196	0.154665	0.0502657	-2.17782	0.0612517	0.268522	-1.15454	A_51_P378856
ENSMUSG00000021200	0.0188434	0.00779583	NA	0.634342	0.0134685	-2.84566	A_51_P115715
ENSMUSG00000021203	0.00138529	0.375117	NA	0.0584635	0.241404	1.22594	A_52_P34990
ENSMUSG00000021209	0.744991	0.909481	-0.116136	0.573406	0.346323	-0.976194	A_51_P507880
ENSMUSG00000021215	0.120639	0.967085	-0.0421411	0.767084	0.0175937	2.70736	A_52_P662098
ENSMUSG00000021217	0.969327	0.312251	-1.05527	0.443066	0.933764	-0.08469	A_51_P387379
ENSMUSG00000021218	0.634646	0.130304	-1.62511	0.558998	0.0160396	-2.75532	A_52_P481159
ENSMUSG00000021222	0.998573	0.471741	-0.743259	0.106319	0.116462	-1.67862	A_51_P170641
ENSMUSG00000021224	0.986227	0.449654	-0.781711	0.0579811	0.0636021	-2.02272	A_51_P325071
ENSMUSG00000021226	0.274756	0.25446	-1.19738	0.421704	0.0463314	-2.19588	A_52_P525183
ENSMUSG00000021235	0.683845	0.188075	-1.39645	0.0904897	0.0404746	-2.26865	A_51_P116479
ENSMUSG00000021236	0.030939	0.608102	NA	0.0202546	0.699134	NA	A_51_P480046
ENSMUSG00000021238	0.361805	0.07377	1.96045	0.0029747	0.132035	NA	A_51_P338485
ENSMUSG00000021240	0.365709	0.0599596	2.07857	0.260116	0.083447	1.8708	A_51_P138760
ENSMUSG00000021241	0.344542	0.727707	0.356499	0.739375	0.679663	0.422109	A_52_P594568
ENSMUSG00000021242	0.469642	0.0896438	1.84764	0.861611	0.222579	1.27929	A_51_P347961
ENSMUSG00000021243	0.942321	0.236237	1.24739	0.23349	0.243485	1.22024	A_51_P153787
ENSMUSG00000021244	0.563013	0.57331	0.579111	0.83254	0.0906214	1.82389	A_52_P392112
ENSMUSG00000021245	0.456784	0.239659	-1.23778	0.0682719	0.574496	-0.575543	A_51_P342786
ENSMUSG00000021248	0.815165	0.709871	0.381062	0.363498	0.220111	1.28655	A_51_P371993
ENSMUSG00000021250	0.22545	1.56196e-05	6.96978	0.944197	6.85505e-06	7.10837	A_52_P262219
ENSMUSG00000021252	0.772349	0.101016	1.77753	0.44775	0.0929144	1.80961	A_51_P400375
ENSMUSG00000021253	0.574404	0.0822471	1.89772	0.0937184	0.396482	-0.876063	A_51_P124748
ENSMUSG00000021256	0.060005	0.898745	-0.129991	0.49608	0.185942	-1.39448	A_51_P134942
ENSMUSG00000021257	0.92712	0.0189385	-2.71386	0.318872	0.0233826	-2.5591	A_51_P112237
ENSMUSG00000021259	0.369169	0.0863805	-1.86925	0.657756	0.0738527	-1.93958	A_51_P457664
ENSMUSG00000021262	0.968691	0.404404	-0.864489	0.717514	0.783929	-0.279786	A_51_P433467
ENSMUSG00000021263	0.248496	0.520613	0.66195	0.670356	0.493626	-0.703837	A_51_P122649
ENSMUSG00000021264	0.602641	0.0369169	2.34931	0.982339	0.101786	1.75713	A_51_P456320
ENSMUSG00000021265	0.982708	0.00801755	3.17847	0.737161	0.0347565	2.35001	A_51_P288479
ENSMUSG00000021266	0.0519777	0.395431	-0.881631	0.191252	0.157014	-1.49949	A_52_P35174
ENSMUSG00000021268	0.264648	0.0371929	-2.3452	0.903469	0.00990424	-3.00402	A_52_P391505
ENSMUSG00000021273	0.709986	0.0973972	1.79903	0.523963	0.419726	0.832575	A_51_P485946
ENSMUSG00000021275	0.491148	0.176971	-1.43524	0.680175	0.657068	-0.454074	A_51_P322285
ENSMUSG00000021276	0.782079	0.584195	-0.562528	0.833787	0.79152	-0.269692	A_52_P205118
ENSMUSG00000021277	0.0708475	0.166697	1.473	0.447641	0.432121	0.810032	A_51_P469411
ENSMUSG00000021278	0.518491	0.120917	-1.67034	0.144749	0.035604	-2.33718	A_51_P343350
ENSMUSG00000021279	0.536841	0.810463	0.24522	0.599653	0.0514531	-2.13899	A_52_P404363
ENSMUSG00000021282	0.202683	0.000977101	-4.34148	0.735116	0.0526763	-2.12619	A_51_P244439
ENSMUSG00000021286	0.974612	0.112366	1.71431	0.558523	0.307894	1.06011	A_51_P396917
ENSMUSG00000021287	0.0317857	0.699134	NA	0.535712	0.215209	-1.30116	A_51_P197043
ENSMUSG00000021288	0.9148	0.126578	-1.64271	0.146531	0.311527	1.05186	A_51_P193011
ENSMUSG00000021290	0.801844	0.755741	0.318343	0.119843	0.882149	0.151109	A_51_P128287
ENSMUSG00000021301	0.0872059	0.471248	-0.744105	0.662713	0.0582382	2.07127	A_52_P365316
ENSMUSG00000021302	0.495607	0.173528	1.44768	0.174206	0.128762	-1.61924	A_51_P179604
ENSMUSG00000021303	0.764647	0.00082952	-4.43526	0.24186	0.000924065	-4.23253	A_52_P586821
ENSMUSG00000021306	0.00919941	0.588745	NA	0.00988419	0.393939	NA	A_51_P330298
ENSMUSG00000021313	0.634075	0.923276	0.0983697	0.251893	0.241995	-1.22432	A_52_P440709
ENSMUSG00000021314	0.58057	0.350746	0.971253	0.531767	0.531996	0.641595	A_51_P423518
ENSMUSG00000021326	0.00736425	0.199856	NA	0.194801	0.922173	-0.0995603	A_51_P408537
ENSMUSG00000021327	0.336813	0.0796011	1.91664	0.739711	0.837318	0.209373	A_52_P297212
ENSMUSG00000021337	0.468124	0.0222893	-2.62543	0.317226	0.000374352	-4.71763	A_52_P28745
ENSMUSG00000021338	0.771666	0.11069	1.72327	0.423055	0.504285	0.68627	A_52_P474719
ENSMUSG00000021339	0.948964	0.264441	1.17117	0.805361	0.966543	-0.0427382	A_52_P618187
ENSMUSG00000021340	0.106972	0.0548902	-2.12842	0.37441	0.0182305	-2.68889	A_51_P402583
ENSMUSG00000021357	0.976849	0.662402	-0.44771	0.793273	0.131047	-1.60876	A_51_P404339
ENSMUSG00000021361	0.858839	0.754763	-0.319665	0.481806	0.471431	-0.741158	A_51_P338600
ENSMUSG00000021364	0.577667	0.000362292	4.92005	0.841364	0.0926194	1.81143	A_51_P292582
ENSMUSG00000021365	0.119901	0.034366	2.38877	0.159877	0.00891053	3.05836	A_52_P491544
ENSMUSG00000021368	0.787287	0.0271411	-2.51813	0.598514	0.148962	-1.53161	A_51_P425737
ENSMUSG00000021373	0.205935	0.00282283	-3.74726	0.886	0.504524	-0.68588	A_51_P116755
ENSMUSG00000021374	0.00305519	0.0021645	NA	0.359366	0.0345884	2.35259	A_51_P115093
ENSMUSG00000021375	0.490054	0.0540991	2.13658	0.786621	0.0420876	2.24766	A_52_P512994
ENSMUSG00000021376	0.680533	0.0293132	2.47604	0.921876	0.0922002	1.81402	A_51_P214663
ENSMUSG00000021379	0.958308	0.628406	-0.496759	0.176175	0.104227	1.74341	A_52_P449871
ENSMUSG00000021385	0.885158	0.0158528	2.81015	0.290529	0.0158737	2.7607	A_52_P426229
ENSMUSG00000021390	0.458551	0.56466	0.592411	0.458813	0.968119	0.0407233	A_51_P295085
ENSMUSG00000021391	0.010251	0.170466	NA	0.380686	0.0606042	2.04936	A_52_P448027
ENSMUSG00000021392	0.449745	0.29651	1.09184	0.206616	0.719708	-0.366535	A_52_P442722
ENSMUSG00000021395	0.598021	0.838225	-0.208681	0.822897	0.181389	1.41006	A_52_P50216
ENSMUSG00000021400	0.465582	0.12664	1.64242	0.108149	0.112319	1.69986	A_51_P432520
ENSMUSG00000021411	0.19869	0.672738	0.433027	0.205489	0.78068	-0.284116	A_51_P219662
ENSMUSG00000021413	0.165293	0.351721	-0.969213	0.75451	0.0794471	1.89856	A_52_P643359
ENSMUSG00000021417	0.511912	0.0804191	-1.91073	0.222145	0.0186211	-2.67787	A_51_P394665
ENSMUSG00000021418	0.880354	0.511178	-0.677279	0.169505	0.13613	1.58599	A_51_P319392
ENSMUSG00000021420	0.262034	0.275023	-1.14421	0.0817264	0.286855	-1.10936	A_52_P422222
ENSMUSG00000021423	0.579765	0.00306538	-3.70191	0.44487	0.000784484	-4.31941	A_51_P465350
ENSMUSG00000021427	0.700107	0.519853	-0.663178	0.271713	0.0560692	2.09208	A_52_P152995
ENSMUSG00000021428	0.0553271	0.068092	-2.0063	0.129096	0.584378	0.560564	A_52_P126146
ENSMUSG00000021431	0.0389522	0.025974	NA	0.0485177	0.0930736	NA	A_51_P249867
ENSMUSG00000021432	0.682662	0.403394	-0.866407	0.346965	0.0205868	-2.62563	A_51_P151254
ENSMUSG00000021448	0.851265	0.123509	-1.65755	0.373684	0.0815489	-1.88382	A_51_P399223
ENSMUSG00000021453	0.555406	0.000122834	5.58361	0.616513	0.000393939	4.68985	A_51_P315904
ENSMUSG00000021458	0.4827	0.291729	1.10324	0.776724	0.0371554	2.31444	A_52_P431859
ENSMUSG00000021468	0.171573	0.032711	2.4159	0.491117	0.963545	-0.0465708	A_51_P345593
ENSMUSG00000021474	0.65906	0.170611	-1.45839	0.344466	0.0713171	-1.95911	A_51_P418526
ENSMUSG00000021476	0.719546	0.0608656	-2.07008	0.327478	0.274806	-1.1388	A_52_P421249
ENSMUSG00000021477	0.691775	0.892221	-0.138423	0.256294	0.629362	0.493957	A_51_P253547
ENSMUSG00000021478	0.881234	0.973869	0.0334515	0.047899	0.937229	NA	A_52_P366764
ENSMUSG00000021482	0.0106909	0.0412268	NA	0.925513	0.00134623	4.03438	A_51_P361049
ENSMUSG00000021483	0.0792999	0.998243	0.00224867	0.0743933	0.0101039	-2.99375	A_52_P48723
ENSMUSG00000021484	0.818443	0.00472318	3.46546	0.0730881	0.89158	-0.138929	A_52_P112651
ENSMUSG00000021493	0.207426	0.412937	-0.848427	0.541426	0.181524	-1.40959	A_52_P489193
ENSMUSG00000021495	0.227152	0.631134	0.492779	0.737071	0.851635	0.190693	A_51_P407879
ENSMUSG00000021496	0.671279	0.0156822	2.816	0.991441	0.0547142	2.10547	A_51_P298843
ENSMUSG00000021497	0.636054	0.45596	0.770614	0.0243869	0.393939	NA	A_51_P276039
ENSMUSG00000021500	0.503825	0.600854	-0.537459	0.67084	0.129814	1.61439	A_51_P264468
ENSMUSG00000021501	0.969595	0.0302218	-2.45932	0.0706802	0.6501	0.46403	A_51_P521161
ENSMUSG00000021504	0.166203	0.464778	0.755256	0.85767	0.834018	0.213689	A_52_P170754
ENSMUSG00000021508	0.951087	0.117016	-1.69004	0.0198858	0.025974	NA	A_51_P209183
ENSMUSG00000021510	0.139058	0.270471	1.15571	0.884165	0.0810527	1.88727	A_51_P210901
ENSMUSG00000021518	0.832477	0.333612	-1.00777	0.514635	0.766644	-0.302886	A_51_P442053
ENSMUSG00000021519	0.229057	0.00185448	-3.98008	0.000866261	0.393939	NA	A_52_P306406
ENSMUSG00000021532	0.163985	0.00226313	3.86937	0.0186555	0.0930736	NA	A_52_P273998
ENSMUSG00000021534	0.615331	0.00322262	-3.67443	0.0170793	0.004329	NA	A_51_P234847
ENSMUSG00000021536	0.904457	0.0651078	-2.03184	0.0274191	0.0649351	NA	A_51_P337523
ENSMUSG00000021537	0.636073	0.108713	-1.73401	0.0249401	0.588745	NA	A_51_P229105
ENSMUSG00000021540	0.0440487	0.0729673	NA	0.911031	0.0509391	2.14446	A_51_P452207
ENSMUSG00000021546	0.468961	0.885787	0.146749	0.074054	0.20186	1.34235	A_52_P336859
ENSMUSG00000021548	0.0597881	0.0142377	-2.86825	0.189593	0.0208844	2.61814	A_52_P272945
ENSMUSG00000021549	0.361394	0.111289	-1.72006	0.214691	0.974951	0.0319931	A_51_P498322
ENSMUSG00000021550	0.621534	0.0647394	2.03507	0.0317368	0.309524	NA	A_52_P611728
ENSMUSG00000021555	0.92683	0.552387	0.611472	0.321907	0.245021	1.21606	A_52_P443167
ENSMUSG00000021556	0.950685	0.424404	0.827187	0.730827	0.440243	0.795485	A_51_P171200
ENSMUSG00000021559	0.8644	0.0129163	-2.92087	0.559484	0.146374	-1.54224	A_52_P37826
ENSMUSG00000021573	0.944586	0.61761	0.5126	0.546028	0.390412	0.8877	A_51_P398260
ENSMUSG00000021576	0.000238523	1	NA	0.399619	0.425069	0.822806	A_51_P431903
ENSMUSG00000021577	0.715032	0.909264	-0.116417	0.151995	0.130088	1.61314	A_51_P410823
ENSMUSG00000021578	0.888475	0.307543	1.06606	0.126427	0.00236426	3.74105	A_52_P601201
ENSMUSG00000021585	0.6501	0.609561	0.524499	0.352868	0.0381015	2.301	A_52_P279658
ENSMUSG00000021587	0.187221	0.303353	-1.07577	0.417594	0.0870778	-1.84663	A_52_P500979
ENSMUSG00000021591	0.234167	0.417054	-0.840756	0.979291	0.880705	0.152975	A_51_P210395
ENSMUSG00000021592	0.643858	0.198076	1.36311	0.037894	0.0411255	NA	A_51_P472531
ENSMUSG00000021595	0.357079	0.153532	1.52438	0.0887409	0.425093	0.822761	A_52_P365768
ENSMUSG00000021596	0.629228	0.000474847	4.7597	0.818705	0.0255861	2.51189	A_52_P657657
ENSMUSG00000021597	0.240664	0.00624296	3.31391	0.370004	0.0197694	2.64674	A_52_P217675
ENSMUSG00000021598	0.563489	0.0525811	2.15257	0.49679	0.0172805	2.71668	A_51_P219433
ENSMUSG00000021606	0.17564	0.929998	-0.0897249	0.233368	0.0694967	1.97353	A_51_P335077
ENSMUSG00000021607	0.869655	0.467668	0.750263	0.305686	0.0402794	2.27124	A_51_P450123
ENSMUSG00000021608	0.158669	0.0904714	-1.84228	0.912841	0.31744	-1.03858	A_51_P405089
ENSMUSG00000021609	0.24092	0.478891	0.731054	0.697935	0.856677	0.184132	A_51_P214187
ENSMUSG00000021610	0.257701	0.165805	-1.47637	0.199931	0.362115	-0.943641	A_51_P517787
ENSMUSG00000021613	0.258525	0.484447	-0.721647	0.960155	0.555807	0.604247	A_52_P97258
ENSMUSG00000021615	0.818193	0.547583	-0.618996	0.94425	0.776754	0.289354	A_52_P609560
ENSMUSG00000021619	0.0194001	0.484848	NA	0.217765	0.503131	-0.688161	A_51_P378858
ENSMUSG00000021621	0.940876	0.482071	0.725662	0.0186472	0.0649351	NA	A_51_P187231
ENSMUSG00000021629	6.13945e-05	1	NA	0.216597	0.236632	1.23914	A_51_P387632
ENSMUSG00000021635	0.665932	0.986516	-0.017259	0.0505725	0.0723541	1.95105	A_51_P464630
ENSMUSG00000021638	0.0396764	0.0151515	NA	0.577662	0.318217	1.03685	A_51_P486150
ENSMUSG00000021639	0.226192	0.028966	-2.48256	0.0954516	0.527971	-0.648	A_52_P291509
ENSMUSG00000021643	0.748041	0.497439	0.699904	0.865147	0.0910385	-1.82127	A_51_P254986
ENSMUSG00000021645	0.964594	0.37217	-0.927345	0.764373	0.63565	-0.484835	A_51_P453502
ENSMUSG00000021646	0.197256	0.278153	-1.1364	0.00276852	0.818182	NA	A_51_P211880
ENSMUSG00000021647	0.444944	0.24274	-1.22921	0.228709	0.356063	-0.955996	A_52_P208649
ENSMUSG00000021650	0.532361	0.901425	0.126529	0.263659	0.442034	-0.792301	A_51_P262101
ENSMUSG00000021661	0.128441	0.309769	-1.06094	0.284669	0.0819569	-1.881	A_52_P235557
ENSMUSG00000021665	0.3098	0.0280115	-2.50089	0.871727	0.357367	-0.953322	A_51_P453111
ENSMUSG00000021668	0.0826022	0.544436	0.623946	0.612158	0.0645681	2.01438	A_52_P460095
ENSMUSG00000021671	0.426554	0.161804	1.49168	0.711247	0.095566	1.79347	A_52_P558087
ENSMUSG00000021676	0.124518	0.813152	-0.241666	0.733171	0.52448	0.653577	A_52_P65496
ENSMUSG00000021680	0.519984	0.527729	0.650495	0.263222	0.36974	-0.928278	A_52_P460734
ENSMUSG00000021681	0.294903	0.38753	0.896946	0.0579546	0.173445	1.43804	A_51_P496769
ENSMUSG00000021684	0.738549	0.441408	-0.796376	0.918938	0.803541	-0.253768	A_51_P125338
ENSMUSG00000021686	0.928418	0.0332652	-2.40667	0.415044	0.368173	-0.931416	A_51_P119597
ENSMUSG00000021687	0.782393	0.0422619	-2.27449	0.311543	0.636373	-0.483789	A_51_P217336
ENSMUSG00000021693	0.347146	0.0265154	-2.53087	0.529883	0.373881	-0.920026	A_51_P271563
ENSMUSG00000021696	0.191282	0.0988771	-1.79016	0.259283	0.0838428	-1.86812	A_51_P189594
ENSMUSG00000021700	0.00723379	0.0542411	NA	0.444981	0.732991	-0.348373	A_51_P481978
ENSMUSG00000021701	0.986281	0.264871	-1.17006	0.366263	0.925718	-0.0950098	A_51_P290576
ENSMUSG00000021702	0.0710006	0.189326	-1.3922	0.45838	0.303216	-1.07084	A_52_P401504
ENSMUSG00000021703	0.0300754	0.588745	NA	0.189929	0.173353	1.43837	A_51_P387205
ENSMUSG00000021704	0.267248	0.079201	1.91955	0.0403564	0.025974	NA	A_52_P662412
ENSMUSG00000021706	0.0537845	0.159253	1.50161	0.00723826	0.309524	NA	A_51_P480928
ENSMUSG00000021708	0.415649	0.237192	-1.2447	0.476533	0.112774	-1.69749	A_52_P106709
ENSMUSG00000021709	0.0466022	0.588745	NA	0.190807	0.723841	0.36087	A_52_P276815
ENSMUSG00000021710	0.161141	0.191079	-1.38628	0.530739	0.408324	0.853702	A_52_P475738
ENSMUSG00000021711	0.182528	0.0205231	-2.67027	0.343857	0.00444277	-3.41573	A_51_P169128
ENSMUSG00000021712	0.601371	0.493028	0.707247	0.728032	0.238744	1.23327	A_52_P459238
ENSMUSG00000021713	0.934829	0.668606	0.438885	0.00734655	0.393939	NA	A_51_P123604
ENSMUSG00000021714	0.182498	0.452054	-0.777476	0.913069	0.58077	0.566017	A_51_P327322
ENSMUSG00000021715	0.813398	0.568948	0.585805	0.452624	0.649448	0.464964	A_52_P508053
ENSMUSG00000021716	0.667285	0.909675	-0.115886	0.487981	0.333589	-1.00322	A_52_P203981
ENSMUSG00000021719	0.510398	0.0111629	-2.99966	0.405329	0.237635	-1.23635	A_51_P170987
ENSMUSG00000021720	0.0536411	0.526236	0.652892	0.263467	0.499671	-0.693847	A_52_P676195
ENSMUSG00000021721	0.282566	0.949203	0.065064	0.889001	0.679935	0.421727	A_52_P612368
ENSMUSG00000021725	0.287095	0.0379755	2.3337	0.217615	0.836095	0.210972	A_51_P236864
ENSMUSG00000021728	0.566405	0.927104	-0.0934457	0.672085	0.253392	1.19365	A_51_P382849
ENSMUSG00000021730	0.0107475	1	NA	0.940372	0.0227447	2.57358	A_52_P311313
ENSMUSG00000021731	0.770117	0.519711	0.663409	0.153618	0.72521	-0.358998	A_51_P130660
ENSMUSG00000021733	0.143003	0.479097	0.730703	0.195599	0.0136237	2.83975	A_51_P279994
ENSMUSG00000021737	0.59688	0.950799	0.0630164	0.220559	0.233755	1.2472	A_51_P288103
ENSMUSG00000021738	0.157004	0.49458	0.704658	0.38378	0.505364	0.684505	A_51_P518592
ENSMUSG00000021743	0.0964698	0.234877	-1.25125	0.0396285	0.393939	NA	A_51_P206489
ENSMUSG00000021745	0.438208	0.838887	0.207814	0.730418	0.194699	1.36537	A_51_P103114
ENSMUSG00000021748	0.139767	0.932864	-0.0860411	0.0660312	0.0612208	2.04379	A_52_P568792
ENSMUSG00000021750	0.577352	0.000146101	5.47459	0.583048	0.0016385	3.93164	A_52_P87900
[truncated: 7,724 more rows]

## Sheet: LIVER
liver.gene.id	af.levene.pvalue	af.final.pvalue	af.limma.tstatistic	ag.levene.pvalue	ag.final.pvalue	ag.limma.tstatistic	ag.probe
ENSMUSG00000000001	0.25426	0.937676	-0.079935	0.665854	0.553212	-0.608141	A_51_P237695
ENSMUSG00000000049	0.929031	0.422315	0.832355	0.934571	0.88612	0.145953	A_51_P342387
ENSMUSG00000000056	0.681637	0.00241421	3.87766	0.276225	0.00196138	3.83044	A_51_P335981
ENSMUSG00000000058	0.0113009	0.266554	NA	0.600069	0.908243	0.117442	A_51_P279552
ENSMUSG00000000078	0.0829209	0.332775	-1.01151	0.434876	0.0334998	-2.3673	A_51_P503162
ENSMUSG00000000088	0.288722	0.0155957	2.83975	0.507453	0.164358	1.47066	A_51_P335900
ENSMUSG00000000103	0.0316849	0.654603	NA	0.0787736	0.929386	0.0902892	A_52_P228652
ENSMUSG00000000131	0.155417	0.500115	-0.696444	0.310281	0.393323	-0.881854	A_51_P116447
ENSMUSG00000000134	0.0794382	0.190606	1.39165	0.420175	0.18972	-1.38115	A_52_P461313
ENSMUSG00000000149	0.704659	0.0342908	2.40376	0.791077	0.0167606	2.72927	A_51_P385906
ENSMUSG00000000154	0.0509349	0.482163	0.726553	0.238356	0.481376	0.724131	A_52_P640221
ENSMUSG00000000159	0.820198	0.360209	0.953341	0.0638397	0.245581	1.21407	A_52_P615348
ENSMUSG00000000168	0.0279906	0.393939	NA	0.143646	0.00447779	-3.40604	A_51_P265106
ENSMUSG00000000171	0.613684	0.177719	-1.43661	0.0525928	0.404246	0.861114	A_51_P260871
ENSMUSG00000000184	0.744086	0.468566	-0.749821	0.875135	0.500046	-0.693066	A_52_P514391
ENSMUSG00000000194	0.705439	0.509229	-0.681407	0.450583	0.438905	-0.797661	A_52_P319606
ENSMUSG00000000247	0.198358	0.379497	-0.914315	0.880597	0.2293	-1.25933	A_51_P257419
ENSMUSG00000000275	0.151385	0.23475	-1.25461	0.259017	0.360583	-0.946469	A_52_P654161
ENSMUSG00000000278	0.200221	0.000850992	-4.48251	0.00872174	0.484848	NA	A_51_P118415
ENSMUSG00000000290	0.510067	0.0473776	-2.22228	0.330199	0.000229604	-4.97254	A_51_P262208
ENSMUSG00000000295	0.379361	0.136612	-1.60151	0.023077	0.0930736	NA	A_51_P266717
ENSMUSG00000000296	0.00443475	0.025974	NA	0.106993	0.00488806	3.36118	A_51_P482503
ENSMUSG00000000301	0.382573	0.0301947	-2.47462	0.921948	0.36132	-0.94497	A_51_P193093
ENSMUSG00000000303	0.814461	0.000358153	-5.00669	0.857526	0.397417	-0.874035	A_51_P137336
ENSMUSG00000000326	0.0127932	0.179654	NA	0.268671	0.0120644	2.89866	A_51_P129895
ENSMUSG00000000339	0.99805	0.0113006	3.01712	0.905662	0.153837	1.51122	A_52_P378406
ENSMUSG00000000340	0.5159	0.531497	-0.645329	0.41568	0.899991	-0.128064	A_52_P569348
ENSMUSG00000000355	0.119214	0.0172199	2.78518	0.54328	0.127457	1.62439	A_51_P385749
ENSMUSG00000000374	0.0488367	0.588745	NA	0.198241	0.22654	-1.26725	A_52_P463899
ENSMUSG00000000378	0.327779	0.156903	-1.51545	0.476903	0.054632	-2.10458	A_51_P314895
ENSMUSG00000000381	0.36625	0.303377	1.07789	0.0758374	0.174894	1.43217	A_51_P407704
ENSMUSG00000000384	0.659681	0.0191039	2.72795	0.490709	0.114247	1.68889	A_52_P154517
ENSMUSG00000000385	0.457566	0.94195	-0.074442	0.340435	0.293749	1.09255	A_51_P457306
ENSMUSG00000000399	0.347342	0.314673	1.05184	0.858252	0.423633	0.825202	A_51_P280492
ENSMUSG00000000420	0.283939	0.297683	-1.09131	0.273124	0.279764	-1.12616	A_51_P209518
ENSMUSG00000000439	0.11975	0.723943	-0.362048	0.0719638	0.73576	0.344541	A_51_P150430
ENSMUSG00000000440	0.182322	6.05275e-05	-6.16629	0.156977	1.12204e-06	-8.32867	A_51_P106799
ENSMUSG00000000441	0.23184	0.0302502	-2.4736	0.098151	0.00500594	-3.34898	A_52_P412600
ENSMUSG00000000532	0.661528	0.887899	-0.144152	0.734419	0.040723	2.26332	A_52_P373893
ENSMUSG00000000552	0.539802	0.0134718	-2.92035	0.551558	0.115448	1.68276	A_52_P29392
ENSMUSG00000000555	0.000181705	0.055742	NA	0.593895	0.0217053	-2.59515	A_52_P364140
ENSMUSG00000000563	0.977672	0.49361	0.707277	0.700887	0.472376	0.739366	A_52_P631514
ENSMUSG00000000567	0.00414226	0.192225	NA	0.10832	0.0204195	-2.62692	A_52_P214630
ENSMUSG00000000568	0.0427188	0.179654	NA	0.642671	0.00479963	-3.37052	A_52_P575646
ENSMUSG00000000581	0.00333658	0.568331	NA	0.556581	0.279678	-1.12637	A_52_P339543
ENSMUSG00000000594	0.407441	0.198131	-1.36655	0.30508	0.77409	-0.292864	A_52_P353417
ENSMUSG00000000600	0.358	0.414052	-0.847717	0.0170361	0.484848	NA	A_51_P499891
ENSMUSG00000000605	0.16647	0.708896	0.382826	0.855613	0.655645	-0.456016	A_52_P85200
ENSMUSG00000000628	0.323247	0.845462	0.199403	0.512013	0.0785635	-1.90352	A_51_P204080
ENSMUSG00000000631	0.520173	0.0023945	3.88233	0.867086	0.299331	1.07947	A_51_P396375
ENSMUSG00000000673	0.0425083	0.872559	NA	0.0262907	0.937229	NA	A_51_P211171
ENSMUSG00000000682	0.00869645	0.0542411	NA	0.763767	0.0115819	-2.91963	A_51_P151126
ENSMUSG00000000686	0.49381	0.734897	0.347027	0.566013	0.202718	-1.33905	A_52_P225584
ENSMUSG00000000693	0.118871	0.673726	0.432111	0.722647	0.54462	-0.621544	A_52_P219233
ENSMUSG00000000708	0.688332	0.12392	1.6612	0.276025	0.623418	-0.502521	A_52_P87955
ENSMUSG00000000739	0.268359	0.3865	0.900492	0.426425	0.607463	0.525968	A_51_P471458
ENSMUSG00000000753	0.053507	0.249555	-1.21335	0.4836	0.00325318	-3.56979	A_51_P517075
ENSMUSG00000000759	0.481719	0.891381	-0.139642	0.394109	0.866533	0.171303	A_51_P201773
ENSMUSG00000000787	0.238988	0.106513	-1.75258	0.46625	0.012601	2.8763	A_51_P418420
ENSMUSG00000000804	0.320731	0.289762	-1.11029	0.495817	0.183897	1.40078	A_51_P412305
ENSMUSG00000000826	0.134044	0.628054	-0.49786	0.428418	0.045413	-2.20478	A_52_P113129
ENSMUSG00000000827	0.206327	0.541632	-0.629197	0.010938	0.937229	NA	A_51_P125157
ENSMUSG00000000838	0.94359	0.661747	-0.449152	0.67369	0.000771476	-4.31823	A_52_P493091
ENSMUSG00000000876	0.7858	0.0333734	-2.41889	0.51327	0.310347	-1.05418	A_52_P625683
ENSMUSG00000000881	0.125812	0.105908	-1.75599	0.166128	0.654577	-0.457539	A_51_P331900
ENSMUSG00000000884	0.132311	0.377559	-0.918174	0.975305	0.870176	-0.16658	A_51_P519555
ENSMUSG00000000889	0.257884	0.934352	0.0842083	0.18403	0.0324082	2.38484	A_51_P444543
ENSMUSG00000000902	0.360583	0.569985	-0.584951	0.0797098	0.697705	-0.396837	A_51_P284898
ENSMUSG00000000915	0.0460207	0.11471	NA	0.723549	0.934332	-0.0839496	A_51_P440460
ENSMUSG00000000916	0.123659	0.914657	-0.10957	0.723297	0.933919	0.0844788	A_51_P221495
ENSMUSG00000000934	0.857082	0.101748	-1.77993	0.595959	0.0174697	-2.70783	A_51_P332676
ENSMUSG00000000957	0.396931	0.00470311	-3.50234	0.537174	0.0148475	-2.79184	A_51_P216303
ENSMUSG00000000959	0.0821954	0.322242	1.03477	0.0266235	0.179654	NA	A_52_P531829
ENSMUSG00000001016	0.884115	0.435136	0.80891	0.551136	0.531011	-0.643014	A_52_P218201
ENSMUSG00000001017	0.478581	0.649152	-0.46722	0.333583	0.0235394	-2.55285	A_52_P510647
ENSMUSG00000001018	0.437015	0.245158	1.2254	0.523138	0.924995	0.0959219	A_52_P588539
ENSMUSG00000001025	0.0401185	0.422527	NA	0.968422	0.339074	-0.991176	A_51_P281089
ENSMUSG00000001027	0.87512	0.872619	-0.163982	0.0949507	0.0726076	1.94768	A_51_P345985
ENSMUSG00000001029	0.846741	0.0900617	-1.85225	0.928786	0.0357235	-2.33319	A_51_P267754
ENSMUSG00000001054	0.539095	0.487438	-0.717636	0.736719	0.0475366	-2.18012	A_51_P244969
ENSMUSG00000001056	0.0644145	0.519662	0.664392	0.496278	0.0171586	-2.71713	A_52_P313813
ENSMUSG00000001062	0.0740595	0.326612	1.02506	0.0845711	0.490821	0.708328	A_51_P454234
ENSMUSG00000001089	0.0998048	0.313339	-1.05488	0.174474	0.741287	0.337032	A_51_P143152
ENSMUSG00000001095	0.0014121	0.677498	NA	0.499737	0.160084	-1.48686	A_51_P226866
ENSMUSG00000001100	0.176547	0.0397133	2.32163	0.208781	0.684405	0.415381	A_51_P208637
ENSMUSG00000001105	0.119646	0.623641	0.50433	0.669218	0.176972	1.42481	A_51_P346862
ENSMUSG00000001119	0.170405	0.117194	1.69506	0.127509	0.482945	-0.721493	A_51_P474496
ENSMUSG00000001123	0.176791	0.0934051	-1.83073	0.0476589	0.004329	NA	A_51_P500813
ENSMUSG00000001127	0.222344	0.157099	-1.51467	0.524641	0.166675	-1.46202	A_51_P301259
ENSMUSG00000001128	0.727954	0.0288801	-2.49936	0.883148	0.0241497	-2.53947	A_51_P408363
ENSMUSG00000001143	0.0279395	0.0262788	NA	0.0464609	0.393939	NA	A_51_P231920
ENSMUSG00000001150	0.270643	0.931838	-0.0874421	0.185602	0.676075	-0.427072	A_51_P363763
ENSMUSG00000001151	0.00402661	0.744419	NA	0.89369	0.0186847	-2.673	A_52_P495237
ENSMUSG00000001155	0.607663	0.486878	-0.718579	0.360771	0.118605	-1.66692	A_51_P413740
ENSMUSG00000001157	0.0280508	0.24026	NA	0.378779	0.3862	0.89559	A_51_P123017
ENSMUSG00000001158	0.695418	0.790194	-0.272393	0.816757	0.286275	1.11036	A_51_P346884
ENSMUSG00000001175	0.059762	0.0982651	-1.80066	0.0636155	0.193309	-1.3693	A_52_P224104
ENSMUSG00000001211	0.134708	0.01335	2.92535	0.526879	0.594137	-0.545789	A_52_P523569
ENSMUSG00000001227	0.507288	0.143742	-1.57007	0.609351	0.533057	0.639766	A_51_P417952
ENSMUSG00000001228	0.440191	0.741969	0.337374	0.278367	0.246865	-1.2106	A_51_P491742
ENSMUSG00000001229	0.464805	0.0962068	-1.81323	0.389754	0.663512	0.444824	A_51_P410650
ENSMUSG00000001240	0.202194	0.623709	-0.504231	0.440146	0.0361164	2.32738	A_51_P258328
ENSMUSG00000001247	0.302646	0.839918	-0.206666	0.552627	0.250108	-1.20191	A_51_P436839
ENSMUSG00000001248	0.230063	0.00582097	3.38367	0.203293	0.00288542	3.63141	A_51_P312885
ENSMUSG00000001249	0.731035	0.317633	1.04513	0.032894	0.484848	NA	A_52_P83252
ENSMUSG00000001281	0.0476095	0.377642	NA	0.132461	4.16378e-05	-5.95044	A_51_P359603
ENSMUSG00000001285	0.806149	0.436529	-0.80639	0.750907	0.233574	1.24721	A_52_P456335
ENSMUSG00000001288	0.259734	0.395281	0.883401	0.577332	0.208848	1.31995	A_51_P372853
ENSMUSG00000001289	0.112852	0.040646	-2.3086	0.750907	0.233574	1.24721	A_52_P456335
ENSMUSG00000001305	0.0010213	0.572476	NA	0.69626	0.320243	-1.03201	A_51_P186053
ENSMUSG00000001323	0.193645	0.0750674	-1.95881	0.539749	0.0173444	2.71156	A_52_P96898
ENSMUSG00000001348	0.801431	0.68164	0.420927	0.0178679	0.588745	NA	A_52_P675157
ENSMUSG00000001366	0.936142	0.100094	1.78969	0.399804	0.0276153	2.46921	A_51_P312846
ENSMUSG00000001376	0.379975	0.74299	0.335985	0.131332	0.20784	1.32306	A_51_P181002
ENSMUSG00000001379	0.219952	0.0116084	3.00232	0.306383	5.72992e-05	5.76169	A_51_P277321
ENSMUSG00000001380	0.453526	0.307125	-1.06917	0.278076	0.139832	-1.56902	A_51_P125368
ENSMUSG00000001415	0.0192166	0.24026	NA	0.312843	0.349264	-0.969754	A_52_P81928
ENSMUSG00000001416	0.468513	0.889117	0.142574	0.340873	0.707401	-0.383408	A_52_P685666
ENSMUSG00000001417	0.390455	0.00775609	3.2247	0.883873	0.0072329	3.16078	A_51_P400366
ENSMUSG00000001418	0.987362	0.408742	0.857697	0.279655	0.859706	0.180165	A_51_P437717
ENSMUSG00000001419	0.0469053	0.0567344	NA	0.202987	0.00213305	3.78707	A_52_P334052
ENSMUSG00000001420	0.513116	0.220446	-1.29652	0.30162	0.0789956	1.90044	A_51_P166873
ENSMUSG00000001424	0.966897	0.522916	0.659124	0.919837	0.0348779	-2.34592	A_52_P467140
ENSMUSG00000001435	0.798098	0.366695	0.940056	0.241247	0.0160816	-2.75064	A_52_P261846
ENSMUSG00000001436	0.00330999	0.572476	NA	0.114707	0.0886763	1.83505	A_52_P237792
ENSMUSG00000001440	0.828989	0.0734586	-1.97139	0.586297	0.267637	-1.15635	A_52_P275627
ENSMUSG00000001441	0.147364	0.0978675	-1.80307	0.101915	0.0680543	-1.98373	A_51_P133078
ENSMUSG00000001445	0.128581	0.75574	0.318675	0.236613	0.708199	0.382307	A_51_P384640
ENSMUSG00000001467	0.669238	0.435468	-0.808309	0.564172	0.119655	-1.66174	A_51_P485791
ENSMUSG00000001473	0.0319738	0.809855	NA	0.38482	0.613332	-0.517308	A_51_P421140
ENSMUSG00000001524	0.553163	0.0983369	-1.80022	0.466152	0.234873	-1.24356	A_51_P104747
ENSMUSG00000001525	0.0598929	0.224825	-1.28346	0.519442	0.0411796	-2.25735	A_52_P163796
ENSMUSG00000001542	0.26658	0.0227272	2.63208	0.144976	0.0049403	3.35574	A_52_P13305
ENSMUSG00000001552	0.389449	0.0695524	-2.00302	0.0739476	0.134339	-1.59305	A_52_P401386
ENSMUSG00000001576	0.331202	0.775054	-0.292647	0.299429	0.171491	1.44439	A_52_P207062
ENSMUSG00000001604	0.6942	0.0283524	2.5096	0.123735	0.0263053	2.49472	A_51_P351273
ENSMUSG00000001627	0.00909209	0.00812704	NA	0.103558	0.000708053	4.36368	A_51_P367060
ENSMUSG00000001630	0.133369	0.164375	-1.48618	0.956451	0.00332562	-3.55848	A_52_P320945
ENSMUSG00000001632	0.00558106	0.226491	NA	0.142324	0.202496	1.33975	A_51_P271354
ENSMUSG00000001663	0.599899	0.986312	0.017536	0.647553	0.836326	0.210635	A_51_P179664
ENSMUSG00000001665	0.717049	0.474651	0.739356	0.568886	0.681117	0.419988	A_51_P377856
ENSMUSG00000001666	0.260219	0.0158554	2.83066	0.0367959	0.179654	NA	A_51_P414706
ENSMUSG00000001670	0.348447	0.00444717	3.53357	0.113724	0.0253441	2.51422	A_51_P228574
ENSMUSG00000001687	0.929957	0.0865083	1.87594	0.615956	0.852846	-0.189084	A_51_P209163
ENSMUSG00000001700	0.908441	0.291698	1.10561	0.0738148	0.00435047	-3.4208	A_52_P619738
ENSMUSG00000001707	0.988773	0.591991	0.551429	0.31999	0.807623	0.248333	A_51_P164420
ENSMUSG00000001729	0.0447796	0.228951	NA	0.032888	0.24026	NA	A_51_P237553
ENSMUSG00000001750	0.321446	0.211191	-1.32482	0.487801	0.302844	-1.07133	A_51_P241861
ENSMUSG00000001751	0.734001	0.0122418	-2.97306	0.931811	0.00130145	-4.04351	A_52_P504361
ENSMUSG00000001755	0.446434	0.346628	0.981721	0.126012	0.803492	0.25379	A_51_P101255
ENSMUSG00000001761	0.171127	0.107258	-1.7484	0.262415	0.00516746	-3.33274	A_51_P258766
ENSMUSG00000001763	0.354808	0.384832	-0.903767	0.253107	0.169275	-1.45245	A_51_P367240
ENSMUSG00000001768	0.245176	0.886601	0.145834	0.545569	0.294647	1.09044	A_52_P605122
ENSMUSG00000001774	0.529328	0.000110556	5.75934	0.228476	2.0747e-05	6.37284	A_51_P305843
ENSMUSG00000001783	0.527132	0.0188813	2.73442	0.568708	0.772536	-0.294942	A_51_P223720
ENSMUSG00000001785	0.204567	0.10837	-1.74222	0.529874	0.188958	-1.38369	A_51_P207403
ENSMUSG00000001786	0.104759	0.717324	0.371167	0.0497903	0.132035	NA	A_51_P188135
ENSMUSG00000001794	0.185949	0.0453875	2.24651	0.0595016	0.0355615	2.33561	A_51_P399538
ENSMUSG00000001827	0.0627397	0.707889	-0.384222	0.643774	0.00711167	3.16943	A_52_P584335
ENSMUSG00000001829	0.599229	0.194911	1.37719	0.648615	0.00150496	3.96782	A_52_P5982
ENSMUSG00000001833	0.185089	0.0134201	-2.92247	0.710465	0.0774875	-1.91127	A_51_P188343
ENSMUSG00000001844	0.1531	0.744641	-0.333737	0.540801	0.287392	-1.10768	A_51_P248381
ENSMUSG00000001847	0.593801	0.0849199	1.88682	0.4827	0.0158951	2.75666	A_52_P488220
ENSMUSG00000001891	0.0120864	0.937229	NA	0.00766616	0.630356	NA	A_51_P475580
ENSMUSG00000001909	0.184982	0.0302718	2.47321	0.674276	0.434463	0.805609	A_51_P501159
ENSMUSG00000001911	0.665797	0.00500374	3.4678	0.107827	0.121398	1.65321	A_51_P478598
ENSMUSG00000001924	0.903538	0.72507	0.360498	0.46827	0.247806	-1.20807	A_51_P317706
ENSMUSG00000001930	0.00110922	0.393939	NA	0.430848	0.006503	-3.21518	A_51_P103397
ENSMUSG00000001942	0.218437	0.0199313	-2.70457	0.0228931	0.0411255	NA	A_51_P473219
ENSMUSG00000001946	0.0657365	0.605754	0.530796	0.851278	0.250102	1.20192	A_51_P448325
ENSMUSG00000001948	0.808509	0.495877	-0.703492	0.33964	0.0372778	-2.31053	A_51_P504065
ENSMUSG00000001962	0.104372	0.676369	0.428371	0.562983	0.646953	-0.468453	A_51_P368557
ENSMUSG00000001995	0.0477399	0.0608565	NA	0.0335642	0.004329	NA	A_52_P26318
ENSMUSG00000001998	0.171584	0.812309	0.243022	0.785847	0.324723	-1.02214	A_51_P484477
ENSMUSG00000001999	0.0607	0.4704	-0.746658	0.0736763	0.491361	-0.707429	A_51_P363103
ENSMUSG00000002010	0.995675	0.0204965	2.68914	0.765962	0.220356	1.28528	A_51_P136729
ENSMUSG00000002012	0.0372599	0.07401	NA	0.0337456	0.588745	NA	A_51_P270324
ENSMUSG00000002014	0.147541	0.245972	1.22315	0.712994	0.196061	1.36033	A_51_P174463
ENSMUSG00000002015	0.314622	0.707845	0.384283	0.264846	0.607465	0.525966	A_51_P440399
ENSMUSG00000002017	0.511232	0.0235569	2.61226	0.382087	0.0341876	2.35653	A_51_P353173
ENSMUSG00000002028	0.818027	0.750726	0.325469	0.153142	0.160007	-1.48716	A_51_P198675
ENSMUSG00000002031	5.51332e-05	0.24026	NA	0.370636	0.376771	0.914038	A_51_P251433
ENSMUSG00000002032	0.525377	0.00854414	3.17126	0.489156	0.010884	2.95152	A_51_P142450
ENSMUSG00000002043	0.984031	0.436523	0.806401	0.853246	0.994507	-0.00701277	A_51_P485683
ENSMUSG00000002058	0.0186449	1	NA	0.247301	0.370591	-0.926304	A_51_P201638
ENSMUSG00000002059	0.0361282	0.470393	NA	0.918325	0.301276	1.07496	A_52_P528690
ENSMUSG00000002064	0.545176	0.379663	-0.913987	0.0319712	0.179654	NA	A_51_P148196
ENSMUSG00000002083	0.454357	0.00756934	-3.23817	0.861293	0.00333007	-3.5578	A_51_P248122
ENSMUSG00000002100	0.0400147	0.179554	NA	0.0378143	0.393939	NA	A_51_P465449
ENSMUSG00000002102	0.0446722	0.588745	NA	0.753925	0.596604	-0.542103	A_51_P280971
ENSMUSG00000002103	0.887306	0.0213924	-2.66552	0.590173	0.00846789	-3.08013	A_52_P30550
ENSMUSG00000002108	0.772708	0.0601166	-2.08686	0.790516	0.00167191	-3.91317	A_52_P546421
ENSMUSG00000002109	0.0254269	0.484848	NA	0.592222	0.830662	-0.218047	A_52_P3825
ENSMUSG00000002111	0.0950005	0.0375949	-2.35235	0.51383	0.209225	-1.31879	A_52_P498086
ENSMUSG00000002147	0.0147689	0.572476	NA	0.243857	0.571896	0.579382	A_52_P114494
ENSMUSG00000002205	0.450144	0.259501	1.18671	0.549604	0.225362	-1.27066	A_51_P387188
ENSMUSG00000002210	0.432966	0.540984	0.630224	0.00529601	0.818182	NA	A_51_P425373
ENSMUSG00000002221	0.0568608	0.371827	0.929662	0.632078	0.0597881	-2.05522	A_51_P232720
ENSMUSG00000002222	0.0627428	0.424188	0.828902	0.321287	0.0916092	1.81651	A_52_P78659
ENSMUSG00000002233	0.232059	0.858552	0.182299	0.901139	0.311641	1.05125	A_51_P282508
ENSMUSG00000002265	0.312041	0.0599509	2.08844	0.986014	0.257888	1.1814	A_51_P206037
ENSMUSG00000002274	0.131373	0.221687	-1.2928	0.610404	0.502235	-0.689469	A_51_P208769
ENSMUSG00000002280	0.106132	0.465936	0.75437	0.598492	0.831544	-0.216891	A_51_P365912
ENSMUSG00000002289	0.185353	0.0104635	3.05951	0.377067	0.000376925	4.70155	A_51_P338443
ENSMUSG00000002307	0.21172	0.0870509	-1.87227	0.201115	0.0147621	-2.79482	A_51_P412835
ENSMUSG00000002319	0.609128	0.0127858	2.94912	0.346235	0.79413	0.266183	A_52_P337020
ENSMUSG00000002324	0.00251505	0.180503	NA	0.00191119	0.0930736	NA	A_52_P459732
ENSMUSG00000002325	0.0970612	0.0226877	-2.63305	0.0330898	0.004329	NA	A_52_P176013
ENSMUSG00000002326	0.177119	0.266052	1.1696	0.704448	0.365375	0.936765	A_51_P430327
ENSMUSG00000002329	0.0284558	0.0151515	NA	0.179094	0.046219	-2.19529	A_52_P139740
ENSMUSG00000002332	0.143785	0.864665	0.17433	0.22514	0.747153	0.329085	A_51_P293901
ENSMUSG00000002345	0.0896524	0.861416	-0.178564	0.908582	0.0195362	2.64989	A_52_P9878
ENSMUSG00000002346	0.237863	0.438579	0.802692	0.660361	0.0687381	1.97817	A_52_P145011
ENSMUSG00000002365	0.951821	0.159828	1.50385	0.764279	0.258785	-1.17906	A_51_P371323
ENSMUSG00000002372	0.903838	0.986049	-0.017874	0.789115	0.181357	-1.40951	A_52_P389043
ENSMUSG00000002379	0.00323032	0.0375807	NA	0.52935	0.335211	0.999419	A_51_P279854
ENSMUSG00000002393	0.129469	0.0611755	-2.07686	0.155449	0.037091	-2.3132	A_51_P184353
ENSMUSG00000002395	0.266342	0.639758	-0.480803	0.886294	0.380539	0.906628	A_52_P9489
ENSMUSG00000002396	0.544886	0.174396	1.44865	0.619719	0.267921	-1.15564	A_51_P422030
ENSMUSG00000002409	0.0600525	0.758512	-0.314926	0.0125228	0.24026	NA	A_51_P511985
ENSMUSG00000002416	0.448843	0.369804	0.933749	0.577197	0.231259	-1.25375	A_52_P327927
ENSMUSG00000002455	0.151956	0.936868	0.0809738	0.44434	0.354731	-0.958442	A_51_P297694
ENSMUSG00000002458	0.00174118	0.0103496	NA	0.0154917	0.0021645	NA	A_52_P555235
ENSMUSG00000002475	0.881201	0.522828	-0.659268	0.328406	0.85795	-0.182447	A_51_P265465
ENSMUSG00000002477	0.0833783	0.324136	-1.03055	0.265188	0.197691	1.35506	A_51_P193254
ENSMUSG00000002504	0.16337	0.800511	0.25866	0.457362	0.305208	-1.06589	A_52_P241676
ENSMUSG00000002524	0.0860916	0.772399	0.296212	0.075668	0.633407	-0.487988	A_51_P177583
ENSMUSG00000002546	0.666863	0.120507	1.67817	0.606489	0.777144	-0.288784	A_51_P326609
ENSMUSG00000002580	0.911228	0.0005496	-4.74448	0.977388	0.0099067	-2.99976	A_51_P198076
ENSMUSG00000002588	0.81812	0.334357	1.00806	0.890884	0.11687	-1.67558	A_52_P1155933
ENSMUSG00000002602	0.0193631	0.007687	NA	0.173074	0.002401	-3.72602	A_52_P311787
ENSMUSG00000002603	0.0414788	0.245785	NA	0.0199462	0.0649351	NA	A_51_P390715
ENSMUSG00000002625	0.365605	0.409218	0.8568	0.163737	0.614227	-0.515992	A_51_P277524
ENSMUSG00000002635	0.829774	0.884806	0.148161	0.834359	0.364653	-0.938222	A_51_P419300
ENSMUSG00000002661	0.0910955	0.01587	-2.83015	0.725467	0.0501575	-2.15106	A_52_P193181
ENSMUSG00000002664	0.0449678	0.655306	NA	0.287937	0.982345	0.0225438	A_51_P312825
ENSMUSG00000002679	0.301192	0.126592	-1.6482	0.219324	0.810369	-0.244712	A_51_P332359
ENSMUSG00000002718	0.516562	0.13149	-1.62498	0.603348	0.296876	-1.0852	A_52_P470518
ENSMUSG00000002731	0.107072	0.30258	-1.07976	0.222321	0.377418	-0.912762	A_51_P345836
ENSMUSG00000002732	0.131382	0.108443	-1.74182	0.515396	0.250146	-1.20181	A_51_P415607
ENSMUSG00000002733	0.000766827	0.928859	NA	0.205338	0.29463	1.09048	A_52_P38559
ENSMUSG00000002741	0.0936866	0.653256	0.461315	0.641012	0.477319	-0.730978	A_52_P583155
ENSMUSG00000002748	0.0237112	0.0400287	NA	0.886394	0.476129	0.732991	A_51_P463828
ENSMUSG00000002769	0.783071	0.744294	0.334209	0.804234	0.424197	-0.824174	A_51_P419439
ENSMUSG00000002778	0.0205412	0.309524	NA	0.538684	0.417445	0.836545	A_52_P596541
ENSMUSG00000002803	0.0802637	0.5194	-0.664816	0.956051	0.147865	-1.53529	A_52_P635271
ENSMUSG00000002804	0.735078	0.0930204	-1.83317	0.00614365	0.588745	NA	A_51_P155073
ENSMUSG00000002812	0.190994	0.493615	-0.707269	0.0581157	0.393416	-0.881677	A_51_P175771
ENSMUSG00000002814	0.994873	0.114813	-1.70747	0.689862	0.192782	-1.37103	A_51_P203451
ENSMUSG00000002820	0.655455	0.195282	1.37596	0.444725	0.0414683	2.25361	A_52_P526750
ENSMUSG00000002825	0.156725	0.122602	1.6677	0.151529	0.0725568	1.94807	A_51_P314168
ENSMUSG00000002833	0.290473	0.486111	-0.719873	0.76062	0.926438	-0.0940714	A_51_P400773
ENSMUSG00000002844	0.318102	0.115093	-1.706	0.206001	0.0115739	-2.91998	A_51_P338615
ENSMUSG00000002847	0.262394	0.0090486	-3.1396	0.264884	0.00680188	-3.1922	A_51_P381618
ENSMUSG00000002871	0.72591	0.686	0.41479	0.63945	0.464883	0.752187	A_52_P615401
ENSMUSG00000002881	0.00722805	0.937229	NA	0.685753	0.0528253	-2.12291	A_52_P318438
ENSMUSG00000002885	0.332015	0.00363036	-3.64721	0.575808	0.0041148	-3.44932	A_51_P366542
ENSMUSG00000002910	0.843762	0.688004	-0.411975	0.982217	0.27797	-1.13057	A_51_P417651
ENSMUSG00000002944	0.99394	0.0428644	-2.27873	0.546088	0.0252377	-2.51642	A_51_P375138
ENSMUSG00000002949	0.114478	0.998225	0.00227442	0.278868	0.755859	-0.31733	A_51_P143470
ENSMUSG00000002957	0.206018	0.186445	-1.40588	0.340132	0.0827023	-1.87459	A_52_P668488
ENSMUSG00000002963	0.327061	0.0708642	-1.99222	0.753645	0.0283709	-2.45502	A_51_P304819
ENSMUSG00000002968	0.00700837	0.0930736	NA	0.526605	0.295578	-1.08825	A_51_P392861
ENSMUSG00000002984	0.576129	0.35389	0.966448	0.660285	0.946454	-0.0684235	A_52_P495318
ENSMUSG00000002985	0.133384	0.652518	0.462376	0.824657	0.587343	0.555981	A_51_P171999
ENSMUSG00000002992	0.703192	0.481796	0.727175	0.740647	0.904961	0.121666	A_51_P334979
ENSMUSG00000002996	0.41396	0.312859	1.05598	0.938543	0.142613	-1.55716	A_51_P216605
ENSMUSG00000003031	0.094692	0.220645	-1.29592	0.659782	0.0507957	-2.1442	A_51_P169173
ENSMUSG00000003033	0.488677	0.0315195	-2.45074	0.8383	0.182342	-1.40611	A_51_P190805
ENSMUSG00000003037	0.00336032	0.0121266	NA	0.272278	0.251281	-1.19878	A_52_P684214
ENSMUSG00000003039	0.228896	0.49555	-0.704038	0.443234	0.622326	-0.504116	A_52_P549977
ENSMUSG00000003053	0.0680214	0.110189	1.73222	0.747939	0.733946	-0.347011	A_51_P103706
ENSMUSG00000003062	0.707155	0.0373385	-2.35618	0.459546	0.18905	-1.38339	A_51_P172688
ENSMUSG00000003068	0.144611	0.732519	0.350281	0.701839	0.920167	0.102119	A_51_P167754
ENSMUSG00000003072	0.00897158	0.393939	NA	0.253903	0.335008	0.999854	A_51_P302588
ENSMUSG00000003099	0.391597	0.240063	1.23957	0.756411	0.0354269	2.33763	A_51_P307243
ENSMUSG00000003123	0.0134007	0.0869826	NA	0.947542	0.582705	-0.562973	A_51_P435366
ENSMUSG00000003134	0.00919684	0.0151515	NA	0.000251891	0.0930736	NA	A_51_P448005
ENSMUSG00000003135	0.153867	0.0980151	1.80217	0.219778	0.0986605	1.77401	A_52_P249588
ENSMUSG00000003161	0.847571	0.860116	-0.180259	0.0524468	0.619793	-0.507822	A_51_P489313
ENSMUSG00000003166	0.895548	0.682814	0.419274	0.477594	0.175011	-1.43176	A_51_P485800
ENSMUSG00000003184	0.0210146	0.549674	NA	0.380699	0.0274369	-2.47261	A_51_P485499
ENSMUSG00000003199	0.0993583	0.450086	0.782137	0.389774	0.528698	-0.646695	A_51_P505322
ENSMUSG00000003200	0.653637	0.232864	1.26002	0.106848	0.849204	0.193828	A_51_P517094
ENSMUSG00000003206	0.434034	0.525827	-0.65443	0.340172	2.12611e-05	-6.35774	A_51_P202633
ENSMUSG00000003208	0.45005	0.329027	-1.01973	0.811254	0.274789	-1.13843	A_52_P498128
ENSMUSG00000003226	0.544889	0.329929	1.01774	0.167421	0.168162	1.45653	A_51_P511375
ENSMUSG00000003235	0.277797	0.209786	1.32921	0.818262	0.491792	-0.706713	A_51_P151968
ENSMUSG00000003269	0.0980473	0.0138885	2.90358	0.147073	0.198388	1.35282	A_51_P121829
ENSMUSG00000003273	0.00303311	0.07401	NA	0.479795	0.00431659	-3.42481	A_51_P480013
ENSMUSG00000003283	0.314485	0.028009	-2.51637	0.674348	0.000486309	-4.56415	A_51_P499918
ENSMUSG00000003308	0.302543	0.757239	-0.316646	0.142684	0.244212	-1.21779	A_51_P438666
ENSMUSG00000003316	0.323076	0.000103734	-5.80164	0.0336293	0.0021645	NA	A_52_P279759
ENSMUSG00000003344	0.416741	0.0414998	2.29692	0.3097	0.815428	0.238047	A_51_P424054
ENSMUSG00000003345	0.189282	0.32442	1.02992	0.246532	0.421534	-0.829038	A_51_P297311
ENSMUSG00000003346	0.0319114	0.588745	NA	0.551349	0.692716	-0.403775	A_51_P401717
ENSMUSG00000003354	0.0202242	0.377642	NA	0.593858	0.790574	-0.270902	A_51_P215217
ENSMUSG00000003355	0.918452	0.00360157	3.65168	0.389805	0.000418407	4.6451	A_51_P130727
ENSMUSG00000003363	0.862251	0.828645	-0.221472	0.916596	0.984624	-0.0196337	A_52_P614336
ENSMUSG00000003380	0.835671	0.356383	-0.961257	0.817602	0.432707	-0.808763	A_51_P374383
ENSMUSG00000003402	0.605494	0.0838374	1.89434	0.74751	0.979384	0.0263254	A_51_P520690
ENSMUSG00000003420	0.367418	0.935669	-0.0825157	0.247385	0.164649	-1.46957	A_51_P161890
ENSMUSG00000003421	0.127321	0.20629	1.34023	0.102587	0.0454702	-2.2041	A_52_P61811
ENSMUSG00000003423	0.0553476	0.221418	-1.2936	0.475901	0.0257956	-2.50497	A_51_P383841
ENSMUSG00000003435	0.138007	0.924509	-0.0968757	0.114346	0.136022	-1.5856	A_52_P15229
ENSMUSG00000003437	0.957053	0.350347	-0.973871	0.813202	0.479313	-0.727608	A_52_P6944
ENSMUSG00000003464	0.698109	0.481493	-0.727689	0.728458	0.271833	-1.14579	A_52_P118958
ENSMUSG00000003477	0.70024	0.0966408	1.81056	0.717193	0.0445646	2.21493	A_51_P162162
ENSMUSG00000003518	0.0665921	0.0688745	2.00868	0.184427	0.000623872	4.43095	A_51_P461748
ENSMUSG00000003526	0.247119	0.0864603	1.87627	0.127039	0.091595	1.8166	A_51_P215438
ENSMUSG00000003528	0.0668559	0.718754	-0.369194	0.295853	0.835405	0.211839	A_51_P350922
ENSMUSG00000003531	0.0168207	0.0649351	NA	0.0440374	0.0129066	NA	A_51_P118712
ENSMUSG00000003546	0.944691	0.0055274	3.41242	0.224805	0.57177	0.579575	A_51_P101573
ENSMUSG00000003555	0.656077	0.62493	-0.502439	0.734458	0.557552	-0.601415	A_51_P116813
ENSMUSG00000003559	0.885589	0.58446	0.562826	0.939169	0.491484	0.707224	A_51_P282227
ENSMUSG00000003581	2.37898e-06	0.470393	NA	0.750598	0.603027	0.532541	A_51_P208019
ENSMUSG00000003585	0.288635	0.218815	1.30143	0.134279	0.223683	-1.27553	A_52_P779355
ENSMUSG00000003604	0.143331	0.527292	-0.652072	0.202856	0.191473	-1.37534	A_52_P248250
ENSMUSG00000003617	0.956374	0.182464	-1.41975	0.610499	0.346274	-0.975993	A_52_P597002
ENSMUSG00000003623	0.199693	0.0238293	-2.6059	0.780288	0.0013975	-4.00638	A_52_P656336
ENSMUSG00000003644	0.0353725	0.936075	NA	0.778545	0.098796	-1.77322	A_51_P150044
ENSMUSG00000003660	0.158137	0.269511	1.1607	0.873715	0.6349	-0.485825	A_52_P23476
ENSMUSG00000003662	0.615398	0.526789	0.652882	0.512213	0.106144	1.73176	A_51_P124951
ENSMUSG00000003721	0.0579259	0.0297202	-2.48343	0.110804	0.0178576	-2.69646	A_51_P439452
ENSMUSG00000003731	0.159806	0.387295	0.898933	0.587803	0.178049	1.42102	A_52_P199586
ENSMUSG00000003746	0.536429	0.113659	-1.71356	0.490761	0.0119761	-2.90244	A_52_P260105
ENSMUSG00000003752	0.713821	0.328064	1.02185	0.0442996	0.0021645	NA	A_51_P507622
ENSMUSG00000003762	0.0185446	0.108695	NA	0.00128568	0.132035	NA	A_51_P197209
ENSMUSG00000003778	0.121915	0.813563	-0.241363	0.108838	0.0223423	-2.58008	A_52_P404239
ENSMUSG00000003810	0.075509	0.155144	1.52252	0.261706	0.795403	-0.264495	A_51_P463570
ENSMUSG00000003812	0.100553	0.885736	-0.146956	0.670302	0.588757	-0.553855	A_52_P453508
ENSMUSG00000003813	0.511674	0.200359	-1.35928	0.869131	0.0876305	-1.84179	A_52_P48206
ENSMUSG00000003814	0.203187	0.635875	0.486446	0.232492	0.590441	-0.551325	A_51_P416419
ENSMUSG00000003824	0.0807718	0.335	-1.00666	0.0686322	0.37354	-0.920433	A_51_P273538
ENSMUSG00000003848	0.216429	0.000423421	4.90349	0.390397	0.0562558	2.08859	A_51_P266640
ENSMUSG00000003849	0.907682	0.265188	-1.17184	0.695299	0.322204	-1.02768	A_51_P424338
ENSMUSG00000003868	0.990059	0.466066	0.754145	0.460484	0.710861	-0.378635	A_51_P133198
ENSMUSG00000003873	0.863599	0.222076	-1.29163	0.193017	0.409297	-0.85165	A_51_P254541
ENSMUSG00000003923	0.03246	0.179654	NA	0.69658	0.153133	-1.51401	A_51_P493720
ENSMUSG00000003929	0.00557864	0.0873986	NA	0.641142	0.00253143	-3.69876	A_51_P277629
ENSMUSG00000003948	0.147797	0.371811	0.929696	0.0838478	0.32142	-1.02941	A_52_P518808
ENSMUSG00000003949	0.288798	0.352652	0.969036	0.0295058	0.699134	NA	A_51_P134228
ENSMUSG00000003955	0.438684	0.00389177	3.6082	0.30219	6.46279e-05	5.69129	A_51_P115159
ENSMUSG00000003970	0.315712	0.345907	-0.98325	0.176639	0.157806	-1.49565	A_51_P165046
ENSMUSG00000004018	0.0376253	0.454958	NA	0.345238	0.0306548	-2.41423	A_51_P127928
ENSMUSG00000004032	0.640705	6.98588e-05	6.06802	0.66746	6.19353e-05	5.71614	A_51_P260169
ENSMUSG00000004038	0.955815	0.808377	0.248227	0.108129	0.657314	0.453637	A_51_P454949
ENSMUSG00000004040	0.638411	0.0144186	-2.88296	0.971375	0.395237	-0.878192	A_51_P201480
ENSMUSG00000004044	0.0273113	0.221509	NA	0.453358	0.0006692	-4.39364	A_51_P237752
ENSMUSG00000004056	0.0777732	0.581037	0.568032	0.997997	0.0243052	-2.53612	A_51_P408044
ENSMUSG00000004069	0.564607	0.0434769	2.27074	0.98709	0.0342183	2.35605	A_52_P268387
ENSMUSG00000004070	0.204816	0.947036	0.0679083	0.255728	0.985763	-0.018179	A_52_P477819
ENSMUSG00000004071	0.0155975	0.025974	NA	0.030971	0.0021645	NA	A_52_P602996
ENSMUSG00000004096	0.914236	0.564828	0.592908	0.892664	0.375186	0.917171	A_51_P508947
ENSMUSG00000004098	0.0123441	0.0567344	NA	0.000762311	0.0021645	NA	A_51_P241995
ENSMUSG00000004100	0.0500991	0.297655	1.09137	0.778492	0.0714263	1.95683	A_51_P189985
ENSMUSG00000004127	0.330484	0.41919	-0.838141	0.309899	0.0456705	-2.20173	A_52_P45797
ENSMUSG00000004207	0.560029	0.146159	-1.55973	0.437095	0.134526	-1.59222	A_51_P136820
ENSMUSG00000004221	0.639023	0.163031	-1.49136	0.487278	0.0729196	-1.94529	A_51_P260300
ENSMUSG00000004263	0.0965148	0.445256	-0.790723	0.33065	0.339087	0.991149	A_51_P320114
ENSMUSG00000004264	0.917748	0.375644	0.921998	0.906476	0.651118	0.462483	A_51_P205833
ENSMUSG00000004266	0.0377116	0.0340869	NA	0.249576	0.0306554	-2.41422	A_52_P114722
ENSMUSG00000004268	0.532274	0.15142	-1.53771	0.5585	0.0684956	-1.98014	A_51_P518586
ENSMUSG00000004270	0.919617	0.134411	-1.6115	0.467457	0.0233111	-2.55793	A_51_P145415
ENSMUSG00000004319	0.668226	0.118865	-1.68649	0.0105538	0.393939	NA	A_52_P117375
ENSMUSG00000004356	0.881831	0.00884565	3.15212	0.997227	0.418836	0.833986	A_51_P319425
ENSMUSG00000004364	0.9206	0.163604	-1.48915	0.261841	0.00562201	-3.28962	A_51_P415870
ENSMUSG00000004383	0.125718	0.925416	-0.0957067	0.0197738	0.393939	NA	A_52_P99190
ENSMUSG00000004393	0.306001	0.166588	1.47773	0.675219	0.839363	0.206666	A_52_P587831
ENSMUSG00000004394	0.489763	0.0170266	2.7914	0.566291	0.0375692	2.30638	A_51_P291682
ENSMUSG00000004446	0.0287438	0.12553	NA	0.010727	0.393939	NA	A_52_P574653
ENSMUSG00000004451	0.28568	0.0682455	-2.01397	0.19902	0.0363265	-2.32429	A_52_P253004
ENSMUSG00000004460	0.586806	0.193303	1.38256	0.355008	0.348226	0.971915	A_51_P188073
ENSMUSG00000004462	0.546502	0.344724	0.985763	0.942622	0.0766886	1.91709	A_51_P300655
ENSMUSG00000004473	0.0328111	0.07401	NA	0.914972	0.247216	-1.20966	A_51_P359800
ENSMUSG00000004500	0.0315809	0.07401	NA	0.930743	1.05763e-05	-6.79634	A_52_P253074
ENSMUSG00000004530	0.326823	0.850854	0.192351	0.886476	0.0252955	-2.51523	A_52_P634856
ENSMUSG00000004535	0.328796	0.158073	1.51079	0.81258	0.0513083	2.13875	A_51_P403273
ENSMUSG00000004558	0.0178874	0.588745	NA	0.819152	0.2248	-1.27229	A_51_P176352
ENSMUSG00000004561	0.951701	0.0571088	2.11619	0.662072	0.949636	-0.0643506	A_51_P465273
ENSMUSG00000004565	0.800387	0.200429	-1.35905	0.661642	0.0221783	-2.58392	A_52_P674803
ENSMUSG00000004567	0.312167	0.240377	1.23869	0.597097	0.0493307	-2.16007	A_52_P670850
ENSMUSG00000004591	0.67431	0.671317	-0.435527	0.970313	0.109235	1.71508	A_52_P261160
ENSMUSG00000004610	0.210945	0.154658	1.52448	0.0602613	0.73543	0.34499	A_51_P155212
ENSMUSG00000004631	0.271572	0.486513	0.719194	0.224949	0.571561	0.579893	A_51_P311137
ENSMUSG00000004633	0.283999	0.123257	1.66447	0.542697	0.295178	1.08919	A_51_P413005
ENSMUSG00000004642	0.0408881	0.294665	NA	0.336529	0.140423	1.56648	A_51_P127615
ENSMUSG00000004655	0.98116	0.187913	-1.40083	0.89663	0.0726381	-1.94745	A_51_P125205
ENSMUSG00000004665	0.128325	0.202245	-1.35317	0.874065	0.00738035	-3.15046	A_51_P427663
ENSMUSG00000004667	0.545797	0.04412	2.26247	0.325447	0.927286	-0.0929834	A_52_P362033
ENSMUSG00000004677	0.163463	0.375745	0.921795	0.547537	0.00860203	-3.07209	A_51_P399985
ENSMUSG00000004730	0.483219	0.0260856	-2.55582	0.579667	0.00974257	-3.00832	A_51_P251768
ENSMUSG00000004748	0.312051	0.103025	-1.77249	0.153601	0.0308334	-2.41117	A_51_P175699
ENSMUSG00000004768	0.961758	0.773505	-0.294726	0.893455	0.187849	-1.3874	A_52_P414485
ENSMUSG00000004771	0.74828	0.201383	1.35595	0.0670997	0.128218	1.62085	A_52_P389310
ENSMUSG00000004789	0.914772	0.0740267	1.96692	0.763842	0.728012	-0.355103	A_52_P140072
ENSMUSG00000004798	0.466164	0.00183808	4.03343	0.513969	0.011738	2.91275	A_51_P389905
ENSMUSG00000004814	0.659608	0.896453	0.133078	0.0112579	0.818182	NA	A_51_P322640
ENSMUSG00000004815	0.235758	0.0476791	2.21869	0.929803	0.373854	0.91981	A_52_P494380
ENSMUSG00000004843	0.702684	0.0246998	-2.58605	0.184955	0.930294	-0.0891258	A_51_P220896
ENSMUSG00000004846	0.0352781	0.46195	NA	0.495864	0.25208	-1.19666	A_52_P207278
ENSMUSG00000004849	0.429108	0.144925	1.56499	0.498181	0.706694	0.384385	A_51_P166394
ENSMUSG00000004865	0.0252436	0.484848	NA	0.0917321	0.185578	-1.39507	A_51_P283806
ENSMUSG00000004880	0.911075	0.0396443	-2.3226	0.778668	0.0988666	-1.77281	A_51_P201137
ENSMUSG00000004895	0.145553	0.611421	0.52237	0.97047	0.0521823	2.12957	A_51_P128065
ENSMUSG00000004896	0.104356	0.596017	-0.545368	0.570116	0.0885762	1.83569	A_51_P221739
ENSMUSG00000004897	0.740202	0.333949	1.00895	0.83875	0.0266071	-2.48873	A_52_P339791
ENSMUSG00000004931	0.76329	0.038141	2.34427	0.430873	0.199719	1.34856	A_51_P285960
ENSMUSG00000004934	0.172943	0.51638	0.669723	0.108139	0.85952	-0.180406	A_51_P244892
ENSMUSG00000004936	0.194165	0.970612	0.0376584	0.351282	0.459453	-0.761557	A_51_P241074
ENSMUSG00000004937	0.887945	0.0207359	-2.68273	0.619056	0.0404966	-2.26631	A_51_P346104
ENSMUSG00000004945	0.0954543	0.0902854	1.85079	0.243094	0.37446	0.918608	A_52_P13703
ENSMUSG00000004947	0.0318977	0.46195	NA	0.622789	0.185867	1.39409	A_51_P211943
ENSMUSG00000004980	0.236323	0.484424	0.722723	0.664621	0.611779	0.519595	A_52_P636482
ENSMUSG00000004996	0.400783	0.250212	1.21156	0.645325	0.656599	-0.454655	A_52_P535782
ENSMUSG00000005034	0.336184	0.729114	0.354946	0.0328026	0.24026	NA	A_52_P432680
ENSMUSG00000005054	0.702123	0.750194	0.326191	0.723558	0.468841	0.745398	A_52_P7400
ENSMUSG00000005069	0.120202	0.526625	-0.653146	0.0993259	0.810042	-0.245142	A_51_P483344
ENSMUSG00000005078	0.967398	0.915295	-0.108747	0.0622268	0.381499	-0.904748	A_51_P168092
ENSMUSG00000005087	0.0247079	0.0262788	NA	0.344999	0.000231131	-4.96888	A_52_P229536
ENSMUSG00000005089	0.137383	0.615192	0.516783	0.607725	0.293916	1.09216	A_51_P179878
ENSMUSG00000005102	0.132398	0.0571905	-2.11538	0.570238	0.00773976	-3.12614	A_51_P408644
ENSMUSG00000005103	0.379864	0.015848	-2.83092	0.063076	0.232606	-1.24994	A_51_P184773
ENSMUSG00000005107	0.0228964	0.0021645	NA	0.0315549	0.0021645	NA	A_51_P261092
ENSMUSG00000005124	0.103391	0.577753	0.573041	0.292556	0.0217926	-2.59305	A_51_P220343
ENSMUSG00000005125	0.87122	0.102121	-1.77775	0.429882	0.0154685	-2.77071	A_51_P405606
ENSMUSG00000005142	0.256982	0.54153	0.62936	0.345896	0.421617	-0.828887	A_51_P336161
ENSMUSG00000005150	0.884642	0.19688	1.37067	0.864412	0.725942	0.357932	A_52_P110257
ENSMUSG00000005161	0.404095	0.588525	0.556665	0.376445	0.342753	-0.983391	A_51_P147207
ENSMUSG00000005204	0.175284	0.105467	1.75849	0.824064	0.169173	1.45282	A_52_P574398
ENSMUSG00000005225	0.88311	0.685529	-0.415452	0.212435	0.119292	-1.66352	A_51_P288756
ENSMUSG00000005251	0.209536	0.0308768	2.4622	0.207253	0.0121421	2.89537	A_52_P505413
ENSMUSG00000005262	0.734785	0.145584	-1.56217	0.88443	0.859698	0.180175	A_52_P220347
ENSMUSG00000005268	0.0481507	0.24026	NA	0.495536	0.00798403	-3.11024	A_52_P602987
ENSMUSG00000005312	0.567652	0.225703	-1.28087	0.905652	0.203031	-1.33806	A_51_P504105
ENSMUSG00000005320	0.671323	0.227439	-1.27576	0.77097	0.0328177	-2.3782	A_51_P408100
ENSMUSG00000005354	0.0334891	0.484848	NA	0.457511	0.0159944	2.75345	A_52_P590205
ENSMUSG00000005362	0.739724	0.920551	-0.101973	0.584836	0.39459	0.879429	A_51_P222651
ENSMUSG00000005370	0.0559269	0.021117	-2.67268	0.101479	0.0332329	-2.37154	A_51_P405565
ENSMUSG00000005371	0.166904	0.101196	-1.78317	0.981891	0.0484308	-2.17004	A_51_P479802
ENSMUSG00000005373	0.945787	0.389675	0.894281	0.92438	0.132357	1.60193	A_52_P423188
ENSMUSG00000005378	0.20888	0.728237	0.35615	0.486143	0.785433	-0.277736	A_51_P456590
ENSMUSG00000005397	0.032155	0.07401	NA	0.0569461	0.650506	-0.46336	A_51_P339943
ENSMUSG00000005413	0.5815	0.10454	-1.76377	0.386487	0.0720027	-1.95235	A_51_P263965
ENSMUSG00000005442	0.117182	0.415847	-0.844363	0.622831	0.189045	1.3834	A_52_P69351
ENSMUSG00000005447	0.116311	0.0238875	-2.60455	0.50168	0.00030535	-4.81606	A_51_P267024
ENSMUSG00000005469	0.120887	0.760534	0.312193	0.378567	0.502532	-0.688982	A_52_P138656
ENSMUSG00000005481	0.0686233	0.999358	0.000822527	0.00774401	0.484848	NA	A_51_P288162
ENSMUSG00000005483	0.0744891	0.00223271	3.92216	0.175463	0.00104519	4.15824	A_52_P171663
ENSMUSG00000005501	0.130929	0.106243	1.7541	0.185175	0.235641	-1.24141	A_52_P149391
ENSMUSG00000005505	0.00746722	0.309524	NA	0.470794	0.0115287	-2.92199	A_51_P195439
ENSMUSG00000005506	0.22299	0.128372	1.63967	0.434107	0.400605	-0.867986	A_51_P204845
ENSMUSG00000005514	0.428091	0.0188831	2.73436	0.081127	0.0218915	2.5907	A_51_P207921
ENSMUSG00000005533	0.204638	0.56667	0.590062	0.150096	0.938944	-0.07804	A_51_P318365
ENSMUSG00000005566	0.551409	0.000542334	4.75254	0.319719	0.118848	1.66572	A_51_P323299
ENSMUSG00000005575	0.0190051	0.294665	NA	0.0597304	0.66466	0.443196	A_52_P665386
ENSMUSG00000005580	0.466567	0.00700612	3.28094	0.224332	0.296944	1.08504	A_51_P501538
ENSMUSG00000005609	0.170757	0.151738	1.5364	0.369081	0.910491	0.114552	A_51_P370163
ENSMUSG00000005610	0.974619	0.962161	-0.0484952	0.75193	0.605653	0.528648	A_51_P347907
ENSMUSG00000005615	0.555925	0.0295006	2.48755	0.210164	0.340432	0.988297	A_52_P308881
ENSMUSG00000005621	0.0207673	0.0567344	NA	0.220823	0.173813	1.43603	A_52_P628162
ENSMUSG00000005625	0.33866	0.0974231	-1.80577	0.492658	0.107625	-1.72372	A_51_P207962
ENSMUSG00000005628	0.0442485	0.0400287	NA	0.110078	0.000616348	4.43742	A_51_P258829
ENSMUSG00000005656	0.0176653	0.00865801	NA	0.183221	0.000476221	-4.57541	A_52_P85875
ENSMUSG00000005674	0.0485494	0.0400287	NA	0.996044	0.910587	0.114428	A_52_P86003
ENSMUSG00000005677	0.0307573	0.179654	NA	0.407161	0.0379	-2.30171	A_51_P358256
ENSMUSG00000005682	0.712726	0.000235327	5.26978	0.704645	0.670908	0.434356	A_51_P402261
ENSMUSG00000005683	0.47081	0.17247	-1.45572	0.317224	0.130727	-1.60932	A_52_P182659
ENSMUSG00000005686	0.148316	0.487936	0.716796	0.36165	0.207862	-1.32299	A_52_P502754
ENSMUSG00000005687	0.800279	0.00576521	-3.38902	0.695981	0.0644609	-2.01376	A_51_P467990
ENSMUSG00000005698	0.361381	0.0155045	-2.84298	0.618465	0.36234	-0.9429	A_51_P513785
ENSMUSG00000005699	0.000853221	0.328065	NA	0.664403	0.506603	0.682321	A_51_P456366
ENSMUSG00000005718	0.0343652	0.210332	NA	0.0613971	0.0210706	-2.61059	A_51_P391367
ENSMUSG00000005774	0.00876259	0.0160593	NA	0.763077	0.0105121	-2.96935	A_51_P365612
ENSMUSG00000005779	0.623217	0.747177	0.330289	0.606116	0.242534	1.22236	A_51_P155522
ENSMUSG00000005802	0.231891	0.794303	-0.266918	0.220512	0.600795	0.535859	A_51_P226016
ENSMUSG00000005803	0.395169	0.169697	-1.46601	0.623696	0.017703	-2.70097	A_51_P209261
ENSMUSG00000005804	0.394724	0.592007	0.551406	0.242468	0.0332607	2.3711	A_51_P510466
ENSMUSG00000005813	0.772445	0.251638	1.2077	0.903617	0.319829	1.03293	A_51_P102503
ENSMUSG00000005823	0.00894782	0.0869826	NA	0.825222	0.24798	1.2076	A_51_P185135
ENSMUSG00000005846	0.113667	0.639804	-0.480737	0.916348	0.661649	-0.447469	A_52_P362277
ENSMUSG00000005871	0.0852497	0.318377	1.04345	0.383482	0.00346552	3.53734	A_51_P273378
ENSMUSG00000005873	0.341838	0.944122	-0.0716518	0.522786	0.55924	0.598806	A_51_P251736
ENSMUSG00000005881	0.295701	0.536253	0.637737	0.394127	0.765996	-0.303703	A_51_P308726
ENSMUSG00000005886	0.464611	0.144904	1.56508	0.229016	0.167057	1.46061	A_52_P335636
ENSMUSG00000005897	0.292995	0.997073	-0.00374942	0.914999	0.189373	-1.38231	A_51_P197850
ENSMUSG00000005907	0.105913	0.512905	0.675388	0.793128	0.623524	-0.502366	A_52_P682456
ENSMUSG00000005936	0.995166	0.453541	0.776032	0.0184244	0.699134	NA	A_51_P440707
ENSMUSG00000005949	0.0349148	0.328065	NA	0.0369926	0.132035	NA	A_51_P398887
ENSMUSG00000005951	0.359122	0.581042	-0.568023	0.834959	0.0483683	-2.17074	A_52_P543869
ENSMUSG00000005968	0.424007	0.00579446	3.38621	0.910924	0.0441081	2.22047	A_51_P417053
ENSMUSG00000005973	0.645665	0.118396	1.68889	0.406568	0.321883	1.02839	A_51_P305437
ENSMUSG00000005981	0.532719	0.696019	-0.400749	0.215187	0.834655	-0.21282	A_51_P402435
ENSMUSG00000006005	0.198103	0.87794	0.157069	0.179267	0.264919	1.16326	A_52_P640444
ENSMUSG00000006010	0.788056	0.954336	-0.058536	0.234541	0.3035	-1.06982	A_51_P332379
ENSMUSG00000006014	0.716464	0.939592	0.0774727	0.87858	0.894659	0.134935	A_51_P280455
ENSMUSG00000006019	0.618519	0.163807	1.48836	0.13504	0.15651	1.5007	A_52_P213400
ENSMUSG00000006024	0.692831	0.963665	0.0465663	0.661865	0.150441	-1.52481	A_52_P336033
ENSMUSG00000006050	0.233284	0.0189504	2.7324	0.306383	5.72992e-05	5.76169	A_51_P277321
ENSMUSG00000006058	0.582824	0.101157	-1.7834	0.53081	0.145205	-1.54629	A_51_P272250
ENSMUSG00000006095	0.164649	0.42444	0.828437	0.377348	0.969545	0.0388953	A_51_P115829
ENSMUSG00000006169	0.63743	0.252497	1.20538	0.590549	0.337225	0.995114	A_51_P231782
ENSMUSG00000006191	0.873885	0.99844	-0.00199876	0.407317	0.867104	0.170562	A_52_P335259
ENSMUSG00000006218	0.074308	0.241614	-1.23523	0.406704	0.0358276	-2.33165	A_52_P564983
ENSMUSG00000006235	0.566784	0.451738	0.779214	0.578172	0.625094	-0.500074	A_51_P435339
ENSMUSG00000006262	0.125641	0.0835811	-1.89614	0.0922227	0.117157	-1.67414	A_51_P151539
ENSMUSG00000006273	0.855311	0.0441481	-2.26211	0.0100859	0.393939	NA	A_51_P190845
ENSMUSG00000006288	0.67124	0.394606	0.884704	0.356598	0.0263738	-2.49335	A_51_P166325
ENSMUSG00000006299	0.809905	0.721179	0.365852	0.781866	0.586254	-0.55762	A_52_P624362
ENSMUSG00000006301	0.163674	0.2352	1.25333	0.874096	0.850799	0.19175	A_52_P461378
ENSMUSG00000006304	0.963007	0.180227	1.42765	0.543446	0.529171	-0.64594	A_51_P152199
ENSMUSG00000006307	0.692812	0.0342951	2.40369	0.094305	0.0923281	1.81204	A_51_P123091
ENSMUSG00000006313	0.572086	0.759224	0.313963	0.638862	0.0302772	2.42077	A_51_P372294
ENSMUSG00000006315	0.594919	0.16919	1.46791	0.95222	0.607648	0.525694	A_52_P523330
ENSMUSG00000006333	0.397945	0.854885	0.187084	0.31951	0.160775	-1.48422	A_51_P436928
ENSMUSG00000006335	0.712793	0.506256	0.686295	0.911721	0.312134	1.05014	A_52_P601036
ENSMUSG00000006342	0.00820106	0.07401	NA	0.849541	0.0113271	2.93105	A_52_P488666
ENSMUSG00000006356	0.00677594	0.132035	NA	0.044687	0.025974	NA	A_51_P314397
ENSMUSG00000006360	0.124769	0.842799	0.20289	0.865331	0.328905	1.01302	A_51_P449795
ENSMUSG00000006373	0.95394	0.441546	0.79736	0.0152634	0.309524	NA	A_51_P144581
ENSMUSG00000006378	0.977012	0.667841	-0.440466	0.0602847	0.0270488	2.48009	A_51_P509125
ENSMUSG00000006386	0.992252	0.259047	-1.18791	0.851704	0.466705	-0.749057	A_51_P130374
ENSMUSG00000006390	0.123528	0.411028	-0.85339	0.141408	0.410327	-0.849729	A_51_P120305
ENSMUSG00000006392	0.0479611	0.0636694	NA	0.607328	0.00635538	-3.22692	A_51_P376313
ENSMUSG00000006395	0.310967	0.0802958	-1.91959	0.265929	0.179107	-1.41732	A_51_P377579
ENSMUSG00000006398	0.0359142	0.46195	NA	0.174436	0.692629	0.403897	A_51_P361022
ENSMUSG00000006412	0.401986	0.00458763	3.51621	0.531552	0.0758689	1.92311	A_51_P327778
ENSMUSG00000006418	0.480854	0.560131	-0.600189	0.285478	0.0170087	-2.72167	A_51_P177819
ENSMUSG00000006423	0.568911	0.988715	-0.0144573	0.747868	0.000106812	-5.40164	A_51_P139244
ENSMUSG00000006456	0.455835	0.00345566	3.67492	0.996784	0.00468042	3.38339	A_51_P432802
ENSMUSG00000006457	0.0293659	0.739358	NA	0.0882991	0.419171	0.833371	A_52_P656699
ENSMUSG00000006471	0.0154121	0.655306	NA	0.145414	0.0133986	-2.84474	A_51_P310734
ENSMUSG00000006476	0.372983	0.386362	0.900763	0.261368	0.693206	0.403093	A_51_P169886
ENSMUSG00000006494	0.0114926	0.818182	NA	0.717149	0.362038	-0.943512	A_52_P277654
ENSMUSG00000006498	0.147162	0.988797	-0.0143525	0.100836	0.112238	-1.69926	A_52_P234619
ENSMUSG00000006517	0.48816	0.184456	-1.41277	0.641767	0.127683	-1.62334	A_51_P355943
ENSMUSG00000006519	0.166538	0.00551368	-3.4138	0.123846	0.00180297	-3.87404	A_51_P131800
ENSMUSG00000006522	0.90188	0.813906	-0.240909	0.978711	0.546429	-0.618713	A_51_P367100
ENSMUSG00000006526	0.390581	0.429531	0.819103	0.580227	0.146434	-1.54119	A_51_P138598
ENSMUSG00000006529	0.732334	0.156617	-1.5166	0.590796	0.00725967	-3.15889	A_51_P391485
ENSMUSG00000006538	0.0148531	0.294665	NA	0.458058	0.747546	0.328553	A_51_P479444
ENSMUSG00000006567	0.2963	0.187066	1.40374	0.340965	0.0678706	1.98522	A_51_P510997
ENSMUSG00000006589	0.702026	0.0100238	3.08317	0.688115	0.0126013	2.87629	A_52_P594768
ENSMUSG00000006599	0.214169	0.000416523	4.91357	0.0246067	0.004329	NA	A_51_P468134
ENSMUSG00000006611	0.295431	0.521405	-0.661568	0.490814	0.000896038	-4.2392	A_52_P193022
ENSMUSG00000006638	0.0301221	0.818182	NA	0.191357	0.742382	0.335547	A_52_P157450
ENSMUSG00000006641	0.000743174	0.294665	NA	0.0550001	0.024527	2.53137	A_52_P55661
ENSMUSG00000006649	0.0650368	0.362783	-0.948048	0.00724876	0.699134	NA	A_51_P496741
ENSMUSG00000006673	0.552794	0.0660061	-2.0332	0.0500005	0.184199	-1.39975	A_51_P436386
ENSMUSG00000006678	0.0320428	0.294665	NA	0.0781937	0.660211	0.449514	A_51_P415905
ENSMUSG00000006699	0.00812708	0.375117	NA	0.189153	0.160992	-1.48339	A_51_P230977
ENSMUSG00000006705	0.942336	0.0772657	1.94202	0.951935	0.101863	1.75559	A_52_P431894
ENSMUSG00000006711	0.789968	0.612596	-0.520627	0.775554	0.0738561	-1.93816	A_51_P249268
ENSMUSG00000006715	0.691632	0.0712688	1.98892	0.238048	0.333328	1.00346	A_51_P166155
ENSMUSG00000006717	0.826106	0.0103308	-3.06654	0.591548	0.0803409	-1.89093	A_51_P502422
ENSMUSG00000006728	0.238435	0.481251	0.7281	0.191239	0.575959	0.573195	A_51_P437027
ENSMUSG00000006731	0.219697	0.419393	-0.837764	0.0615855	0.242293	-1.22302	A_51_P233928
ENSMUSG00000006732	0.392669	0.591437	-0.552266	0.189002	0.455324	-0.768729	A_51_P499103
ENSMUSG00000006740	0.322466	0.0542344	-2.14563	0.187875	0.275182	-1.13745	A_52_P273177
ENSMUSG00000006777	0.00174876	0.025974	NA	0.160106	0.000663967	4.39781	A_51_P287198
ENSMUSG00000006782	0.908143	0.0485701	2.20822	0.53184	0.0603523	2.05006	A_51_P232901
ENSMUSG00000006800	0.636859	0.14923	1.54679	0.0761181	0.393863	0.88082	A_52_P193925
ENSMUSG00000006818	0.021452	0.699134	NA	0.0248078	0.179654	NA	A_52_P601829
ENSMUSG00000006850	0.17055	0.256165	-1.19556	0.111265	0.279241	-1.12744	A_51_P292368
ENSMUSG00000006906	0.233623	0.17467	-1.44765	0.209056	0.492905	-0.704865	A_51_P278103
ENSMUSG00000006930	0.0381569	1	NA	0.148239	0.970498	-0.0376767	A_51_P516728
ENSMUSG00000006932	0.439368	0.209384	1.33047	0.0322526	0.0930736	NA	A_52_P472397
ENSMUSG00000006941	0.0459495	0.0021645	NA	0.0978862	0.21827	1.29146	A_51_P138538
ENSMUSG00000007029	0.0411665	1	NA	0.964275	0.739314	0.33971	A_51_P203501
ENSMUSG00000007034	0.111851	0.270063	1.15929	0.518879	0.395291	0.878089	A_52_P517762
ENSMUSG00000007036	0.014329	0.132035	NA	0.0183085	0.309524	NA	A_51_P339200
ENSMUSG00000007038	0.14083	0.530688	0.646623	0.785121	0.819996	-0.232039	A_51_P428035
ENSMUSG00000007041	0.447673	0.0244762	-2.59108	0.364704	0.00305489	-3.60208	A_51_P357341
ENSMUSG00000007050	0.0195425	0.572476	NA	0.0105849	0.0649351	NA	A_52_P434038
ENSMUSG00000007216	0.104477	0.400707	-0.872969	0.750318	0.545013	0.620927	A_52_P136592
ENSMUSG00000007338	0.647941	0.150549	1.54131	0.0179316	0.0649351	NA	A_52_P485433
ENSMUSG00000007379	0.0234912	0.182287	NA	0.629722	0.186339	-1.39249	A_51_P429692
ENSMUSG00000007411	0.57064	0.792802	-0.268916	0.704715	0.0979607	-1.7781	A_52_P331644
ENSMUSG00000007415	0.301229	0.0293449	2.49049	0.217545	0.098631	1.77418	A_51_P137375
ENSMUSG00000007458	0.872598	0.879978	-0.154423	0.0996172	0.20525	-1.3311	A_52_P606575
ENSMUSG00000007476	0.389294	0.0759425	1.95207	0.356172	0.303065	1.07082	A_52_P384621
ENSMUSG00000007564	0.323245	0.00929674	-3.12468	0.165946	0.130323	-1.61117	A_51_P365578
ENSMUSG00000007570	0.0734279	0.628816	-0.496744	0.133139	0.00359343	-3.51875	A_51_P476851
ENSMUSG00000007594	0.168843	0.639798	-0.480746	0.0501918	0.17956	-1.41574	A_51_P490924
ENSMUSG00000007603	0.386186	0.841451	-0.204657	0.436754	0.984908	0.0192698	A_51_P123705
ENSMUSG00000007610	0.115109	0.828033	0.222278	0.220783	0.104984	-1.73814	A_52_P427134
ENSMUSG00000007655	0.798606	0.653778	0.460566	0.750607	0.528641	0.646784	A_51_P107302
ENSMUSG00000007656	0.555353	0.332226	1.01271	0.00619462	0.179654	NA	A_51_P134413
ENSMUSG00000007670	0.033936	0.720417	NA	0.143102	0.22301	1.2775	A_52_P123252
ENSMUSG00000007739	0.843425	0.0288013	2.50088	0.181739	0.81209	-0.242443	A_51_P339503
ENSMUSG00000007777	0.114176	0.0234092	-2.61574	0.226009	0.0477404	-2.1778	A_52_P445316
ENSMUSG00000007783	0.000117909	0.07401	NA	0.9326	0.197413	-1.35596	A_52_P269942
ENSMUSG00000007812	0.00620649	0.0021645	NA	0.0515082	0.0200929	2.6353	A_51_P280085
ENSMUSG00000007833	0.71209	0.431954	0.814686	0.0493688	0.393939	NA	A_51_P407311
ENSMUSG00000007836	0.0902655	0.0484756	-2.20932	0.124041	0.325673	-1.02006	A_52_P625431
ENSMUSG00000007837	0.565388	0.379429	0.914452	0.48885	0.730575	-0.351605	A_52_P329917
ENSMUSG00000007850	0.420188	0.00568115	3.39717	0.54889	0.0520063	2.13141	A_51_P299195
ENSMUSG00000007867	0.057188	0.0879325	-1.86634	0.595153	0.145716	-1.54416	A_51_P376883
ENSMUSG00000007872	0.443279	2.0375e-05	-6.94379	0.547474	0.00125058	-4.06432	A_51_P380178
ENSMUSG00000007880	0.19828	0.0672949	-2.02206	0.179558	0.109191	-1.71531	A_51_P118671
ENSMUSG00000007891	0.21635	0.787733	-0.275676	0.0785523	0.164555	-1.46992	A_52_P35960
ENSMUSG00000007987	0.364202	0.47813	-0.733411	0.483438	0.894006	0.135778	A_51_P495077
ENSMUSG00000008035	0.729812	0.268674	-1.16284	0.34298	0.37857	-0.910494	A_51_P424868
ENSMUSG00000008036	0.0883252	0.814359	-0.240311	0.192022	0.150298	1.52539	A_52_P128095
ENSMUSG00000008090	0.237298	0.345825	0.983425	0.392412	0.74764	0.328426	A_51_P293715
ENSMUSG00000008140	0.125181	0.798146	-0.261803	0.651708	0.212799	-1.30788	A_51_P309889
ENSMUSG00000008167	0.0623517	0.535389	-0.639114	0.263077	0.876693	-0.15814	A_51_P357561
ENSMUSG00000008226	0.176495	0.0499013	2.19291	0.229269	0.033341	2.36982	A_51_P311319
ENSMUSG00000008301	0.975465	0.000994635	-4.39035	0.322245	0.159085	1.49071	A_51_P153004
ENSMUSG00000008305	0.0312055	0.0930736	NA	0.397405	0.00214644	3.78384	A_52_P328044
ENSMUSG00000008348	0.801551	0.219408	1.29964	0.142754	0.754549	-0.319096	A_51_P292097
ENSMUSG00000008373	0.181906	0.381953	0.909447	0.913333	0.0472688	-2.18317	A_51_P340704
ENSMUSG00000008384	0.399376	0.516142	0.670109	0.673934	0.376502	0.914569	A_51_P436878
ENSMUSG00000008393	0.34024	0.804045	0.25397	0.99288	0.209194	1.31889	A_51_P163444
ENSMUSG00000008398	0.0308476	0.226491	NA	0.507276	0.00838736	-3.08502	A_52_P627357
ENSMUSG00000008429	0.139621	0.987214	0.016381	0.940831	0.175806	1.42893	A_51_P102860
ENSMUSG00000008435	0.0256268	0.297107	NA	0.509798	0.0942247	1.80041	A_51_P513072
ENSMUSG00000008450	0.122942	0.118597	1.68786	0.0774298	0.0312665	2.4038	A_52_P668715
ENSMUSG00000008540	0.151152	0.409274	0.856694	0.196817	0.198162	-1.35355	A_52_P549827
ENSMUSG00000008575	0.451432	0.926993	0.0936766	0.0744672	0.284114	1.11558	A_52_P3723
ENSMUSG00000008763	0.179122	0.282539	1.12795	0.0552099	0.0833304	-1.87031	A_52_P120842
ENSMUSG00000008822	0.662883	0.913465	0.111106	0.534329	0.346261	0.976021	A_51_P145735
ENSMUSG00000008845	0.569566	0.20538	-1.34312	0.569536	0.227152	-1.26549	A_51_P231042
ENSMUSG00000008855	0.0101193	0.393939	NA	0.00187502	0.588745	NA	A_51_P278893
ENSMUSG00000008859	0.215636	0.739483	0.340764	0.802777	0.0603993	2.04963	A_52_P672740
ENSMUSG00000008958	0.904463	0.0408752	-2.30544	0.240523	0.358342	-0.951038	A_52_P595006
ENSMUSG00000008976	0.00687873	0.588745	NA	0.453212	0.173246	1.43806	A_52_P152283
ENSMUSG00000009013	0.0590969	0.366308	0.940845	0.342186	0.0571597	2.07987	A_51_P414518
ENSMUSG00000009030	0.643292	0.450846	-0.780791	0.0780895	0.396265	0.876231	A_52_P670909
ENSMUSG00000009035	0.807443	0.562224	0.596941	0.807743	0.600076	0.536929	A_51_P224771
ENSMUSG00000009070	0.894349	0.335746	-1.00505	0.612568	0.402805	-0.863829	A_51_P191100
ENSMUSG00000009076	0.0907649	0.91808	0.105158	0.910005	0.00823355	-3.09449	A_51_P332136
ENSMUSG00000009090	0.126915	0.275093	-1.14652	0.804677	0.106511	-1.72976	A_51_P138348
ENSMUSG00000009092	0.0130427	0.46195	NA	0.451222	0.841868	0.203394	A_51_P491667
ENSMUSG00000009108	0.0519437	0.380545	-0.912235	0.651956	0.461715	-0.757645	A_51_P359411
ENSMUSG00000009112	0.952529	0.117756	1.69217	0.370294	0.382265	0.90325	A_51_P255757
ENSMUSG00000009207	0.331512	0.216683	1.30791	0.480709	0.0557756	-2.09327	A_52_P205714
ENSMUSG00000009281	0.912717	0.116367	-1.69934	0.564397	0.0590729	-2.06182	A_52_P466147
ENSMUSG00000009291	0.0107479	0.484848	NA	0.35057	0.376006	-0.915548	A_51_P173100
ENSMUSG00000009293	0.639606	0.224949	1.28309	0.573214	0.183832	1.40101	A_52_P244064
ENSMUSG00000009376	0.115084	0.578737	0.571539	0.692498	0.188177	-1.38631	A_52_P656418
ENSMUSG00000009378	0.44922	0.263525	1.17616	0.564427	0.461549	0.757932	A_51_P221031
ENSMUSG00000009470	0.239012	0.601498	0.53715	0.192331	0.746058	0.330566	A_52_P480939
ENSMUSG00000009549	0.509518	0.365843	0.941792	0.307943	0.809567	-0.245769	A_51_P111544
ENSMUSG00000009563	0.122849	0.398596	-0.877016	0.99609	0.731031	-0.350983	A_51_P314968
ENSMUSG00000009566	0.13543	0.0877638	-1.86747	0.335567	0.0531659	-2.11941	A_51_P482951
ENSMUSG00000009569	0.971773	0.902874	0.124778	0.430257	0.396688	0.875424	A_51_P462870
ENSMUSG00000009614	0.94274	0.803689	-0.254442	0.353545	0.352732	0.962564	A_51_P492676
ENSMUSG00000009621	0.46199	0.311451	1.0592	0.998311	0.0871918	1.84465	A_52_P625296
ENSMUSG00000009630	0.569725	0.964308	0.0457418	0.712526	0.206586	-1.32694	A_51_P125535
ENSMUSG00000009633	0.739776	0.00138589	-4.19643	0.82247	0.0013005	-4.04389	A_52_P681391
ENSMUSG00000009640	0.0769983	0.910766	-0.114589	0.787286	0.0899165	-1.82714	A_51_P233788
ENSMUSG00000009646	0.0757055	0.114339	-1.70996	0.738292	0.288891	-1.10409	A_51_P184385
ENSMUSG00000009647	0.256375	0.109218	-1.73754	0.840992	0.138676	-1.57401	A_52_P512110
ENSMUSG00000009654	0.354227	0.295477	-1.09655	0.26009	0.408074	-0.853935	A_51_P214557
ENSMUSG00000009687	0.10968	0.114318	-1.71008	0.708096	0.019338	-2.65518	A_51_P381260
ENSMUSG00000009733	0.0558257	0.226095	1.27971	0.141016	0.000237943	-4.95287	A_51_P223971
ENSMUSG00000009734	0.424816	0.529651	0.648286	0.924554	0.122149	-1.64957	A_52_P723367
ENSMUSG00000009741	0.871962	0.020559	2.68746	0.394063	0.00421733	3.43672	A_51_P499357
ENSMUSG00000009772	0.629676	0.0658461	-2.0346	0.122827	0.000624431	-4.43048	A_51_P504073
ENSMUSG00000009863	0.753515	0.480415	0.72952	0.874426	0.625364	-0.499681	A_51_P234853
ENSMUSG00000009894	0.449341	0.0812362	1.91279	0.0883589	0.268516	1.15413	A_51_P167452
ENSMUSG00000009905	0.777397	0.0213375	2.66694	0.968303	0.000561653	4.487	A_52_P118495
ENSMUSG00000009907	0.0346295	0.065081	NA	0.46881	0.0077446	-3.12582	A_51_P195100
ENSMUSG00000009995	0.784487	0.759284	-0.313882	0.294848	0.210882	-1.31372	A_51_P107282
ENSMUSG00000010045	0.125089	0.0739258	1.96771	0.900791	0.73467	0.346025	A_52_P429749
ENSMUSG00000010047	0.202274	0.248414	1.21646	0.865733	0.564385	-0.590881	A_51_P284577
ENSMUSG00000010048	0.322843	0.431317	-0.815846	0.143328	0.0599793	-2.05346	A_52_P322006
ENSMUSG00000010057	0.494733	0.0015028	4.1495	0.0917957	0.0857415	1.85416	A_52_P59457
ENSMUSG00000010064	0.998015	0.254195	1.20082	0.625549	0.353305	0.961381	A_51_P139030
ENSMUSG00000010095	0.254034	0.801102	0.257876	0.968255	0.956597	0.0554466	A_51_P472901
ENSMUSG00000010097	0.593508	0.0475757	2.21992	0.0679068	0.375231	-0.917081	A_51_P356229
ENSMUSG00000010110	0.776909	0.0340534	2.40764	0.917209	0.52969	0.645115	A_51_P294550
ENSMUSG00000010122	0.464474	0.333699	-1.0095	0.316967	0.435947	-0.802947	A_52_P611787
ENSMUSG00000010175	0.00839504	0.180503	NA	0.435466	0.00608275	-3.24934	A_52_P563908
ENSMUSG00000010277	0.255323	0.149964	1.54374	0.891179	0.201838	1.34183	A_52_P542794
ENSMUSG00000010290	0.418689	0.0759122	1.95231	0.0860511	0.0270158	2.48073	A_52_P239292
ENSMUSG00000010307	0.0515184	0.100177	-1.7892	0.0947194	0.150275	-1.52548	A_51_P314285
ENSMUSG00000010358	0.608313	0.588208	0.557144	0.536161	0.756285	0.316757	A_51_P414889
ENSMUSG00000010362	0.631986	0.138762	-1.59188	0.686964	0.0208486	-2.6161	A_51_P433127
ENSMUSG00000010376	0.297281	0.382634	0.908102	0.382681	0.890196	0.140691	A_51_P416869
ENSMUSG00000010392	0.135349	0.453199	0.776634	0.436803	0.123491	-1.64311	A_51_P513504
ENSMUSG00000010406	0.801825	0.574605	0.577858	0.783541	0.557401	0.601648	A_52_P315111
ENSMUSG00000010453	0.743932	0.299223	1.08766	0.666441	0.640421	0.477849	A_51_P262943
ENSMUSG00000010517	0.0986317	0.547602	0.619776	0.203851	0.201731	1.34217	A_52_P678183
ENSMUSG00000010601	0.00465571	0.484848	NA	0.00444139	0.393939	NA	A_52_P360742
ENSMUSG00000010607	0.0854829	0.812428	-0.242865	0.320406	0.670095	0.435504	A_51_P452875
ENSMUSG00000010608	0.31656	0.665717	-0.443489	0.722288	0.31918	1.03437	A_51_P486008
ENSMUSG00000010609	0.927528	0.720223	-0.367168	0.28811	0.914378	0.109555	A_51_P384033
ENSMUSG00000010651	0.052979	0.141111	1.58151	0.607942	0.271825	1.14581	A_52_P423174
ENSMUSG00000010663	0.0213378	0.588745	NA	0.900075	0.534788	0.637024	A_51_P358112
ENSMUSG00000010755	0.109641	0.62885	0.496694	0.604681	0.00556747	-3.29461	A_52_P682982
ENSMUSG00000010797	0.0112357	0.0438264	NA	0.157929	0.00813327	3.10076	A_52_P61864
ENSMUSG00000010911	0.00920097	0.025974	NA	0.0126762	0.699134	NA	A_51_P498691
ENSMUSG00000010914	0.965986	0.305144	1.07377	0.210852	0.0301545	2.42291	A_51_P149946
ENSMUSG00000010936	0.691886	0.176366	-1.44149	0.469538	0.490544	-0.708787	A_52_P411331
ENSMUSG00000011096	0.179477	0.195032	-1.37679	0.424554	0.11274	-1.69665	A_51_P478326
ENSMUSG00000011114	0.868444	0.754559	0.320274	0.516467	0.64748	-0.467696	A_51_P186531
ENSMUSG00000011148	0.0441751	0.588745	NA	0.0993822	0.325208	-1.02108	A_51_P190740
ENSMUSG00000011158	0.0304378	0.266554	NA	0.23589	0.196117	-1.36014	A_52_P592111
ENSMUSG00000011179	0.957866	0.0158106	2.83222	0.830342	0.390006	0.888228	A_52_P436238
ENSMUSG00000011263	0.0603181	0.259679	-1.18624	0.332127	0.0396693	-2.27735	A_51_P449824
ENSMUSG00000011305	0.317562	0.200525	1.35874	0.971322	0.968826	0.0398139	A_51_P262757
ENSMUSG00000011306	0.0341332	0.132035	NA	0.250274	0.934273	-0.0840245	A_51_P341789
ENSMUSG00000011831	0.0221301	0.0411255	NA	0.65939	0.595155	-0.544267	A_52_P259250
ENSMUSG00000011832	0.0777669	0.271906	-1.15459	0.9754	0.227589	1.26423	A_51_P436861
ENSMUSG00000011837	0.719815	0.0148029	-2.86848	0.762739	0.0270195	-2.48066	A_51_P269153
ENSMUSG00000011884	0.366363	0.24131	-1.23608	0.0205074	0.699134	NA	A_52_P436700
ENSMUSG00000011958	0.655101	0.336891	1.00257	0.510405	0.409442	0.85138	A_52_P364922
ENSMUSG00000011960	0.177227	0.000160904	5.5134	0.861502	0.0010477	4.15698	A_51_P356425
ENSMUSG00000012114	0.187775	0.16512	-1.48332	0.105745	0.07147	-1.95649	A_51_P380881
ENSMUSG00000012117	0.00748697	0.818182	NA	0.503533	0.542597	0.624716	A_52_P27271
ENSMUSG00000012405	0.206383	0.35437	-0.965448	0.0349608	0.228951	NA	A_52_P12346
ENSMUSG00000012428	0.670601	0.95649	-0.0557722	0.873473	0.612608	0.518374	A_52_P182919
ENSMUSG00000012429	0.892488	0.0625146	-2.06444	0.403842	0.0716262	-1.95527	A_52_P322535
ENSMUSG00000012483	0.0990063	0.0103754	-3.06417	0.697974	0.393266	-0.881964	A_51_P438057
ENSMUSG00000012519	0.0232172	0.196228	NA	0.942342	0.000454898	-4.60004	A_51_P440535
ENSMUSG00000012535	0.954868	0.894472	-0.135641	0.0697877	0.0251106	-2.51907	A_52_P583236
ENSMUSG00000012640	0.194476	0.0485277	2.20871	0.970712	0.0889703	1.83317	A_51_P105755
ENSMUSG00000012848	0.405516	0.367127	-0.939178	0.953592	0.479571	0.727173	A_52_P621203
ENSMUSG00000013089	0.0412284	0.245785	NA	0.966915	0.243127	1.22074	A_51_P323579
ENSMUSG00000013150	0.689848	0.263639	-1.17586	0.443911	0.0200969	-2.63519	A_51_P111488
ENSMUSG00000013160	0.382582	0.0751982	1.9578	0.958261	0.119398	1.663	A_51_P361201
ENSMUSG00000013275	0.0357194	0.07401	NA	0.714184	0.384422	0.899043	A_52_P578562
ENSMUSG00000013465	0.267233	0.86812	-0.169833	0.283965	0.199946	-1.34784	A_51_P463994
ENSMUSG00000013539	0.00980922	0.0930736	NA	0.92994	0.341427	0.986189	A_51_P367395
ENSMUSG00000013593	0.0940372	0.231828	1.263	0.570602	0.47298	-0.738338	A_51_P393761
ENSMUSG00000013622	0.269331	0.0157483	-2.83439	0.471755	0.0688918	-1.97693	A_51_P256759
ENSMUSG00000013629	0.0557833	0.329629	1.0184	0.892727	0.204672	1.33291	A_51_P277941
ENSMUSG00000013646	0.0204208	0.454958	NA	0.527205	0.230666	1.25544	A_51_P115988
ENSMUSG00000013662	0.49583	0.454344	0.774617	0.380825	0.548272	0.615832	A_51_P274947
ENSMUSG00000013663	0.984869	0.734266	-0.347891	0.756752	0.280521	-1.12431	A_52_P24843
ENSMUSG00000013698	0.0162229	0.180503	NA	0.847686	0.0101202	-2.98884	A_51_P495540
ENSMUSG00000013736	0.589492	0.0360326	2.37609	0.364017	0.197961	1.3542	A_52_P626756
ENSMUSG00000013822	0.380237	0.750701	-0.325503	0.365799	0.338988	-0.991359	A_51_P158772
ENSMUSG00000013833	0.993185	0.773078	0.295299	0.327902	0.697892	-0.396577	A_51_P297552
ENSMUSG00000013846	0.869213	0.302469	-1.08002	0.909818	0.203091	-1.33787	A_51_P301804
ENSMUSG00000013858	0.793899	0.0191586	2.72638	0.811799	0.571498	-0.57999	A_52_P594742
ENSMUSG00000013878	0.448022	0.225706	-1.28086	0.94302	0.480801	0.7251	A_51_P274055
ENSMUSG00000013973	0.113545	0.587585	-0.558087	0.1738	0.0432306	-2.23128	A_51_P497463
ENSMUSG00000013997	0.285047	0.540624	0.630793	0.44422	0.0780658	1.90709	A_52_P322467
ENSMUSG00000014039	0.0323926	0.46195	NA	0.83654	0.655327	0.45647	A_51_P476900
ENSMUSG00000014074	0.0119166	0.0567344	NA	0.125975	0.0723398	1.94974	A_52_P425706
ENSMUSG00000014075	0.149525	0.263415	-1.17645	0.941284	0.453649	-0.771651	A_51_P209334
ENSMUSG00000014077	0.543009	0.138516	1.59297	0.226706	0.01296	2.86186	A_52_P599255
ENSMUSG00000014177	0.79922	0.17054	1.46287	0.93032	0.0605941	2.04786	A_51_P287206
ENSMUSG00000014195	0.614643	0.140971	1.58212	0.594936	0.478753	-0.728553	A_51_P449956
ENSMUSG00000014226	0.359851	0.220734	1.29565	0.726805	0.10268	1.75098	A_51_P129803
ENSMUSG00000014232	0.708183	0.501049	-0.694896	0.341293	0.892885	-0.137223	A_51_P304527
ENSMUSG00000014243	0.52078	0.166182	-1.47927	0.308045	0.388757	-0.890638	A_51_P236829
ENSMUSG00000014245	0.0280693	0.84889	NA	0.94056	0.0500398	-2.15234	A_52_P454404
ENSMUSG00000014294	0.750045	0.972753	0.0349135	0.173236	0.981835	-0.0231944	A_51_P384946
ENSMUSG00000014313	0.263303	0.713396	0.376594	0.775046	0.867406	0.17017	A_51_P343323
ENSMUSG00000014329	0.207035	0.567918	0.588135	0.618286	0.583866	0.561219	A_51_P356493
ENSMUSG00000014349	0.159561	0.51719	-0.668405	0.752637	0.0101238	-2.98865	A_51_P399334
ENSMUSG00000014351	0.0496465	0.46195	NA	0.216877	0.211031	1.31326	A_52_P313098
ENSMUSG00000014353	0.0175768	0.393939	NA	0.408402	0.224152	1.27417	A_52_P16657
ENSMUSG00000014372	0.265109	0.0888668	1.86012	0.868429	0.194949	1.36394	A_52_P527775
ENSMUSG00000014402	0.813369	0.332708	1.01166	0.671862	0.162076	1.47927	A_52_P401824
ENSMUSG00000014418	0.91794	0.42852	0.82095	0.266263	0.968646	-0.0400429	A_52_P669145
ENSMUSG00000014426	0.288629	0.0562604	2.12473	0.583164	0.622503	-0.503857	A_52_P410601
ENSMUSG00000014444	0.0367873	0.93516	NA	0.691539	0.653844	0.458587	A_51_P261600
ENSMUSG00000014470	0.423796	0.196564	-1.37171	0.705912	0.542981	-0.624114	A_51_P342535
ENSMUSG00000014496	0.229401	0.760958	0.31162	0.530886	0.642348	0.475072	A_52_P37890
ENSMUSG00000014504	0.00390215	0.588745	NA	0.0467648	0.309524	NA	A_51_P514668
ENSMUSG00000014542	0.0215875	0.0021645	NA	0.185793	0.000210451	-5.0207	A_51_P271865
ENSMUSG00000014554	0.268579	0.56573	0.591514	0.66196	0.65914	-0.451036	A_51_P446003
ENSMUSG00000014601	0.000249886	0.0400287	NA	0.280025	0.0249729	-2.52194	A_51_P381239
ENSMUSG00000014606	0.0602014	0.124684	1.65746	0.267671	0.319831	1.03293	A_51_P267454
ENSMUSG00000014633	0.18955	0.268501	1.16329	0.724145	0.00526929	3.32276	A_52_P302012
ENSMUSG00000014668	0.203319	0.584614	0.562592	0.494452	0.787984	0.274343	A_52_P327971
ENSMUSG00000014704	0.0426421	0.209565	NA	0.850086	0.00497632	-3.35202	A_51_P501803
ENSMUSG00000014748	0.0203263	0.0411255	NA	0.275757	0.0327346	2.37954	A_51_P147654
ENSMUSG00000014763	0.077586	0.0788223	1.9304	0.489602	0.000590179	4.46055	A_51_P118103
ENSMUSG00000014769	0.239039	0.338262	-0.999605	0.499554	0.195408	-1.36245	A_51_P367162
ENSMUSG00000014771	0.975874	0.504797	-0.688699	0.598023	0.977803	-0.0283444	A_51_P456187
ENSMUSG00000014791	0.909271	0.943713	-0.072177	0.364324	0.217972	-1.29235	A_52_P114620
ENSMUSG00000014846	0.0393704	0.686311	NA	0.383894	0.722526	-0.362607	A_51_P246924
ENSMUSG00000014850	0.28335	0.990206	0.0125468	0.540396	0.0261198	-2.49843	A_52_P54561
ENSMUSG00000014856	0.132747	0.2207	1.29575	0.1891	0.187337	1.38913	A_51_P213153
ENSMUSG00000014867	0.489964	0.632187	0.49182	0.708609	0.187467	1.38869	A_51_P115326
ENSMUSG00000014905	0.196848	0.0143438	2.88582	0.189504	0.00350747	3.53117	A_52_P613358
ENSMUSG00000014907	0.49221	0.136036	1.6041	0.00390158	0.937229	NA	A_51_P489086
ENSMUSG00000014932	0.28295	0.445308	-0.790631	0.216218	0.773747	0.293322	A_51_P469480
ENSMUSG00000014956	0.0108735	0.937229	NA	0.0362069	0.818182	NA	A_51_P342716
ENSMUSG00000014959	0.377392	0.51891	0.665612	0.910901	0.388841	0.890476	A_51_P173197
ENSMUSG00000015002	0.400623	0.569436	-0.585797	0.836107	0.171439	-1.44458	A_52_P271377
ENSMUSG00000015023	0.888616	0.802166	0.256463	0.71668	0.704614	0.387261	A_52_P35513
ENSMUSG00000015027	0.674216	0.732402	0.350441	0.157563	0.324204	-1.02328	A_52_P518160
ENSMUSG00000015083	0.62281	0.0555721	2.13175	0.572858	0.00175025	3.88942	A_52_P370225
ENSMUSG00000015087	0.0112325	0.132035	NA	0.191448	0.744534	-0.332631	A_51_P520412
ENSMUSG00000015090	0.0592965	0.386436	-0.900616	0.561147	0.935543	0.082397	A_51_P157406
ENSMUSG00000015092	0.216772	0.00810865	3.20014	0.916453	0.29152	1.09783	A_51_P160567
ENSMUSG00000015093	0.494759	0.834898	-0.213253	0.205702	0.164526	1.47003	A_51_P236755
ENSMUSG00000015095	0.526757	0.423705	0.829792	0.595206	0.315655	1.04223	A_52_P563942
ENSMUSG00000015112	0.235758	0.0543638	2.14427	0.903369	0.0552115	2.09882	A_51_P251352
ENSMUSG00000015126	0.246887	0.60158	-0.537028	0.471578	0.359743	0.948178	A_52_P552893
ENSMUSG00000015143	0.888017	0.578221	0.572326	0.869532	0.0396312	2.27786	A_51_P347862
ENSMUSG00000015149	0.980806	0.545596	0.622935	0.00854036	0.393939	NA	A_52_P656024
ENSMUSG00000015165	0.19549	0.809692	0.246486	0.0126423	0.393939	NA	A_51_P181571
ENSMUSG00000015176	0.000713787	0.0198051	NA	0.227405	0.11712	1.67432	A_52_P89099
ENSMUSG00000015189	0.954648	0.251736	-1.20744	0.433861	0.240592	-1.22768	A_51_P496462
ENSMUSG00000015202	0.0927869	0.00459727	-3.51504	0.286983	4.21991e-05	-5.94246	A_51_P184728
ENSMUSG00000015214	0.691818	0.00853775	3.17167	0.244653	0.00353305	3.52744	A_51_P168945
ENSMUSG00000015224	0.937892	0.137227	-1.59874	0.915863	0.0718232	-1.95374	A_51_P330044
ENSMUSG00000015243	0.506698	0.552918	-0.611435	0.146278	0.314953	-1.0438	A_52_P665675
ENSMUSG00000015247	0.697865	0.842644	-0.203094	0.23267	0.219956	-1.28646	A_51_P225209
ENSMUSG00000015290	0.745844	0.092818	1.83446	0.0388767	0.309524	NA	A_51_P147056
ENSMUSG00000015291	0.455977	0.789083	0.273875	0.566619	0.833418	-0.214439	A_51_P391276
ENSMUSG00000015305	0.924708	0.0425038	2.28348	0.327992	0.160366	-1.48578	A_51_P245875
ENSMUSG00000015335	0.279274	0.747066	0.330439	0.946118	0.588495	-0.554248	A_51_P153224
ENSMUSG00000015337	0.148076	0.0424812	2.28378	0.0702464	0.196625	1.3585	A_51_P349073
ENSMUSG00000015340	0.000975106	0.00779583	NA	0.628317	0.000317713	-4.79441	A_52_P444628
ENSMUSG00000015354	0.931924	0.0115154	-3.00675	0.970493	0.00257499	-3.68997	A_51_P245789
ENSMUSG00000015355	0.00554085	0.0729673	NA	0.916906	0.0418338	-2.2489	A_52_P460230
ENSMUSG00000015357	0.0825815	0.0130446	-2.93809	0.121086	0.00246425	-3.71262	A_51_P304683
ENSMUSG00000015363	0.201955	0.00145569	4.16794	0.739699	0.0014903	3.97291	A_51_P149534
ENSMUSG00000015461	0.0648764	0.160937	-1.4995	0.900502	0.75701	-0.31578	A_51_P253537
ENSMUSG00000015467	0.00230474	0.07401	NA	0.00430341	0.393939	NA	A_51_P225112
ENSMUSG00000015474	0.0265574	0.422527	NA	0.67092	0.846191	-0.197754	A_52_P238816
ENSMUSG00000015488	0.982221	0.331128	1.01511	0.841752	0.353129	0.961744	A_52_P502461
ENSMUSG00000015501	0.0358365	0.129073	NA	0.323449	0.054144	2.10948	A_51_P443754
ENSMUSG00000015522	0.0679542	0.583706	-0.563972	0.180916	0.156433	-1.501	A_52_P324866
ENSMUSG00000015536	0.732783	0.00213505	-3.94768	0.18899	0.0601523	-2.05188	A_52_P674309
ENSMUSG00000015542	0.161692	0.585692	-0.560957	0.976818	0.141108	-1.56356	A_51_P467889
ENSMUSG00000015568	0.0257523	0.00865801	NA	0.306611	0.00280323	3.64627	A_52_P257812
ENSMUSG00000015575	0.282846	0.653809	-0.460522	0.87922	0.0919116	-1.81463	A_52_P178358
ENSMUSG00000015656	0.636464	0.000180427	5.43945	0.455696	5.61297e-05	5.7738	A_51_P170371
ENSMUSG00000015668	0.0599506	0.150934	1.53971	0.865047	0.191483	1.37531	A_51_P381247
ENSMUSG00000015671	0.270487	0.212228	-1.3216	0.365505	0.284706	-1.11415	A_51_P415945
ENSMUSG00000015672	0.746401	0.16586	-1.48049	0.419651	0.0173574	2.71117	A_51_P141818
ENSMUSG00000015711	0.803478	0.711488	-0.379234	0.0863282	0.302166	-1.0729	A_52_P132507
ENSMUSG00000015714	0.442821	0.337216	-1.00186	0.915991	0.0687471	-1.9781	A_51_P517381
ENSMUSG00000015733	0.0142263	0.588745	NA	0.924688	0.128058	-1.62159	A_51_P496845
ENSMUSG00000015747	0.450451	0.198867	1.36414	0.191225	0.992851	0.00912838	A_51_P351394
ENSMUSG00000015748	0.205839	0.0120786	2.98045	0.384334	0.0419037	2.24801	A_52_P672453
ENSMUSG00000015749	0.180263	0.390265	-0.89313	0.19856	0.393539	-0.881439	A_51_P400581
ENSMUSG00000015750	0.0158202	0.179654	NA	0.176208	0.063004	-2.02638	A_52_P217195
ENSMUSG00000015755	0.110438	0.00265565	-3.82356	0.805178	0.000815243	-4.28905	A_52_P547187
ENSMUSG00000015757	0.925798	0.688663	-0.41105	0.71204	0.676966	-0.425819	A_51_P388374
ENSMUSG00000015759	0.00850584	0.937229	NA	0.562786	0.728603	0.354296	A_51_P399625
ENSMUSG00000015776	0.27016	0.0359972	2.37664	0.845155	0.38255	-0.902693	A_52_P17194
ENSMUSG00000015790	0.821131	0.826289	-0.224573	0.55773	0.613185	-0.517525	A_51_P332602
ENSMUSG00000015804	0.00373254	0.309524	NA	0.555042	0.00196294	-3.83003	A_52_P552580
ENSMUSG00000015806	0.499281	0.140989	-1.58205	0.01432	0.699134	NA	A_51_P506513
ENSMUSG00000015837	0.0399161	0.0151515	NA	0.121909	0.00682517	-3.19046	A_51_P119077
ENSMUSG00000015839	0.728319	0.232068	-1.26231	0.899498	0.076319	-1.91979	A_52_P396436
ENSMUSG00000015843	0.914618	0.161434	-1.49756	0.0263077	0.025974	NA	A_51_P513311
ENSMUSG00000015846	0.144047	0.0140407	2.89758	0.393174	0.603596	0.531697	A_52_P188139
ENSMUSG00000015852	0.630524	0.856792	0.184595	0.281899	0.315425	1.04274	A_52_P231075
ENSMUSG00000015854	0.338988	0.000209985	-5.34223	0.631359	0.000253753	-4.91746	A_51_P205779
ENSMUSG00000015869	0.521854	0.477154	-0.735076	0.0396398	0.24026	NA	A_52_P642109
ENSMUSG00000015882	0.74893	0.309575	1.06351	0.776133	0.0933038	1.80603	A_52_P353363
ENSMUSG00000015889	0.183645	0.0398314	-2.31996	0.14518	0.054742	-2.10349	A_51_P101955
ENSMUSG00000015890	0.145337	0.482894	-0.725313	0.21783	0.213068	-1.30706	A_51_P196862
ENSMUSG00000015932	0.702568	0.040438	2.31148	0.303504	0.928821	0.0910144	A_51_P459350
ENSMUSG00000015937	0.755895	0.687175	-0.413139	0.908471	0.59693	-0.541617	A_52_P402989
ENSMUSG00000015942	0.70552	0.460859	0.763198	0.608609	0.162989	1.47581	A_51_P346045
ENSMUSG00000015943	0.194016	0.925399	0.0957293	0.141843	0.0964938	1.78677	A_51_P207849
ENSMUSG00000015961	0.394288	0.744763	-0.33357	0.218647	0.138083	-1.57659	A_51_P361099
ENSMUSG00000015966	0.100024	0.522843	0.659242	0.518643	0.415933	-0.839333	A_52_P604864
ENSMUSG00000015970	0.9562	0.75039	-0.325925	0.653733	0.341251	0.986563	A_52_P432570
ENSMUSG00000015971	0.279527	0.21338	1.31804	0.64683	0.53915	-0.630138	A_52_P173470
ENSMUSG00000015994	0.859446	0.978285	-0.0278225	0.663749	0.573693	0.576642	A_51_P112116
ENSMUSG00000016018	0.0479128	0.699134	NA	0.299564	0.173619	1.43672	A_51_P476711
ENSMUSG00000016024	0.468006	0.194683	-1.37795	0.576919	0.053719	-2.11377	A_51_P454008
ENSMUSG00000016028	0.449401	0.0972168	-1.80703	0.468364	0.010696	-2.96046	A_51_P440743
ENSMUSG00000016128	0.178996	0.128429	-1.6394	0.0193491	0.0930736	NA	A_51_P237915
ENSMUSG00000016194	0.210984	0.683175	0.418765	0.217924	0.337906	-0.993662	A_51_P127297
ENSMUSG00000016206	0.566247	0.909839	-0.115784	0.18937	0.267858	-1.1558	A_52_P490263
ENSMUSG00000016239	0.038101	0.309524	NA	0.549238	0.062064	-2.03467	A_51_P479818
ENSMUSG00000016252	0.97326	0.0873141	1.87049	0.0131244	0.588745	NA	A_51_P362054
ENSMUSG00000016253	0.00205222	1	NA	0.231495	0.486798	-0.715036	A_51_P126817
ENSMUSG00000016256	0.328887	0.0310682	-2.45876	0.791661	0.0198992	-2.64033	A_52_P62085
ENSMUSG00000016257	0.250896	0.259191	1.18753	0.0680932	0.480819	0.725068	A_51_P381749
ENSMUSG00000016308	0.80536	0.684081	0.41749	0.778599	0.185786	1.39436	A_52_P139093
ENSMUSG00000016349	0.0824939	0.262339	1.17926	0.260393	0.719736	-0.366431	A_51_P485862
ENSMUSG00000016382	0.00214876	0.0649351	NA	0.245379	0.0127321	-2.87098	A_51_P271614
ENSMUSG00000016427	0.403619	0.0485182	2.20882	0.941524	0.102412	1.75249	A_51_P472405
ENSMUSG00000016481	0.0780544	0.0312682	-2.45519	0.0672979	0.651912	-0.461347	A_52_P399580
ENSMUSG00000016487	0.0100732	0.699134	NA	0.628389	0.0351174	-2.34229	A_51_P204860
ENSMUSG00000016495	0.203571	0.698693	0.397016	0.223406	0.276973	-1.13302	A_51_P351238
ENSMUSG00000016503	0.378614	0.0469952	2.22685	0.15406	0.0354865	2.33673	A_51_P307644
ENSMUSG00000016510	0.907213	0.373638	-0.92602	0.619724	0.0102386	-2.98287	A_52_P645790
ENSMUSG00000016520	0.288247	0.0486573	-2.2072	0.749619	0.0348843	-2.34582	A_51_P418560
ENSMUSG00000016526	0.95043	0.478106	0.733452	0.285677	0.534181	0.637985	A_52_P232580
ENSMUSG00000016528	0.0355128	0.686838	NA	0.0393213	0.393939	NA	A_52_P15008
ENSMUSG00000016534	0.123245	0.0681296	-2.01495	0.713905	0.507801	-0.680365	A_52_P483280
ENSMUSG00000016541	0.486607	0.973989	-0.0333293	0.871909	0.128544	1.61934	A_52_P122054
ENSMUSG00000016554	0.863533	0.131421	1.6253	0.662359	0.686648	0.412243	A_51_P388158
ENSMUSG00000016559	0.890389	0.81398	0.240812	0.715318	0.0684419	1.98057	A_52_P217875
ENSMUSG00000016619	0.510195	0.148711	1.54896	0.371866	0.0314516	2.40068	A_51_P122521
ENSMUSG00000016637	0.954022	0.100469	1.78746	0.584258	0.359476	0.948724	A_51_P474422
ENSMUSG00000016664	0.818739	0.107586	1.74657	0.524457	0.233996	-1.24602	A_52_P229648
ENSMUSG00000016756	0.0156316	0.699134	NA	0.508208	0.386563	0.894885	A_51_P172917
ENSMUSG00000016757	0.00332316	0.46195	NA	0.832698	0.1143	1.68862	A_51_P286373
ENSMUSG00000016758	0.374456	0.980241	-0.025316	0.320079	0.754753	0.318821	A_51_P117794
ENSMUSG00000016763	0.231734	0.929984	0.0898281	0.397204	0.0759131	1.92278	A_51_P447595
ENSMUSG00000016831	0.635474	0.23016	1.26783	0.0120139	0.484848	NA	A_51_P417458
ENSMUSG00000016833	0.0214157	0.393939	NA	0.575941	0.545295	0.620487	A_51_P108478
ENSMUSG00000016921	0.728707	0.0828503	-1.90128	0.759734	0.903024	-0.124158	A_52_P543824
ENSMUSG00000016933	0.0391103	0.170466	NA	0.0275453	0.393939	NA	A_52_P148678
ENSMUSG00000016940	0.810626	0.973152	0.0344014	0.516784	0.178574	-1.41919	A_51_P272448
ENSMUSG00000016942	0.889032	0.135615	1.60601	0.0896971	0.555822	0.604093	A_51_P219266
ENSMUSG00000016946	0.0285165	0.422527	NA	0.164667	0.0468313	2.18819	A_52_P61758
ENSMUSG00000017002	0.369505	0.565611	0.591697	0.776227	0.43849	0.798402	A_52_P472324
ENSMUSG00000017009	0.0742589	0.828636	-0.221484	0.101252	0.105865	1.73329	A_51_P323248
ENSMUSG00000017057	0.571236	0.964633	0.0453251	0.0746918	0.603708	0.531531	A_52_P552194
ENSMUSG00000017119	0.116481	0.0292929	2.49148	0.085459	0.125094	1.63548	A_51_P248234
ENSMUSG00000017132	0.0953562	0.0166281	2.80445	0.802129	0.026436	2.49212	A_52_P350111
ENSMUSG00000017144	0.575979	0.183062	1.41765	0.275234	0.225082	1.27147	A_51_P284946
ENSMUSG00000017188	0.271753	0.930641	0.088983	0.777488	0.848486	-0.194763	A_51_P226364
ENSMUSG00000017221	0.565296	0.593624	-0.548969	0.578575	0.0547746	-2.10316	A_51_P130427
ENSMUSG00000017286	0.35306	0.704763	0.388563	0.680121	0.102173	-1.75384	A_52_P476699
ENSMUSG00000017288	0.956192	0.039727	2.32143	0.0765909	0.111966	-1.70068	A_52_P531184
ENSMUSG00000017291	0.0370564	0.504853	NA	0.607498	0.394227	-0.880123	A_52_P46020
ENSMUSG00000017299	0.658697	0.45871	-0.766953	0.304284	0.679683	-0.422002	A_51_P500424
ENSMUSG00000017307	0.128799	0.0655271	2.0374	0.284022	0.0113192	2.9314	A_51_P454078
ENSMUSG00000017309	0.538259	0.00702427	-3.27951	0.161522	0.0281206	-2.45968	A_51_P155638
ENSMUSG00000017344	0.0870872	0.979623	0.0261076	0.166809	0.192862	-1.37076	A_51_P109840
ENSMUSG00000017376	0.0678054	0.605244	-0.531556	0.932587	0.387071	0.893901	A_51_P444874
ENSMUSG00000017386	0.0531156	0.21777	1.3046	0.372305	0.185431	1.39556	A_52_P78403
ENSMUSG00000017390	0.126495	0.0729231	1.97563	0.0447545	0.0021645	NA	A_51_P425284
ENSMUSG00000017418	0.102748	0.0105397	3.05551	0.291574	0.00256523	3.69193	A_52_P250803
ENSMUSG00000017421	0.611767	0.626118	0.500695	0.69673	0.486358	-0.715772	A_51_P280245
ENSMUSG00000017428	0.843503	0.426205	-0.825194	0.496325	0.320372	-1.03173	A_52_P370353
ENSMUSG00000017453	0.221402	0.396148	-0.881726	0.0398778	0.937229	NA	A_51_P337195
ENSMUSG00000017466	0.609969	0.055706	-2.13038	0.740224	0.247933	-1.20773	A_52_P540219
ENSMUSG00000017485	0.946115	0.563393	-0.595128	0.809737	0.329681	-1.01134	A_51_P227777
ENSMUSG00000017493	0.113226	0.0895485	1.85562	0.255489	0.106141	1.73178	A_52_P257502
ENSMUSG00000017548	0.102086	0.493816	0.706932	0.402287	0.106371	1.73052	A_51_P214796
ENSMUSG00000017561	0.398693	0.914782	0.109408	0.533825	0.146604	-1.54048	A_52_P116024
ENSMUSG00000017615	0.858063	0.625182	-0.502068	0.978329	0.253575	-1.19271	A_52_P52036
ENSMUSG00000017664	0.265565	0.190211	-1.39299	0.987116	0.516896	-0.665614	A_51_P158425
ENSMUSG00000017677	0.23704	0.304446	1.0754	0.535242	0.175206	1.43106	A_51_P271370
ENSMUSG00000017697	0.150907	0.396877	-0.880321	0.903351	0.057944	-2.0724	A_51_P430423
ENSMUSG00000017707	0.434838	0.0715146	1.98693	0.666646	0.0247692	2.52623	A_52_P463346
ENSMUSG00000017713	0.129835	0.287443	1.11592	0.235893	0.388119	-0.891873	A_51_P419759
ENSMUSG00000017715	0.836041	0.640958	0.479064	0.784309	0.619441	-0.508337	A_51_P515348
ENSMUSG00000017718	0.637312	0.201811	-1.35457	0.25894	0.253941	-1.19174	A_52_P219904
ENSMUSG00000017723	0.0658618	0.756503	0.317642	0.115595	0.402103	-0.865154	A_51_P465211
ENSMUSG00000017747	0.0261665	0.0411255	NA	0.0551333	0.0317744	-2.39529	A_51_P192847
ENSMUSG00000017754	0.048093	0.0542411	NA	0.17443	0.0251918	-2.51738	A_51_P226655
ENSMUSG00000017756	0.529384	0.0477424	-2.21794	0.990865	0.0358712	-2.331	A_51_P421734
ENSMUSG00000017760	0.277017	0.464745	-0.756435	0.0957864	0.00144727	3.98816	A_52_P637360
ENSMUSG00000017765	0.31789	0.575408	-0.576627	0.724895	0.211065	-1.31316	A_51_P251256
ENSMUSG00000017774	0.525848	0.852157	0.190648	0.0184478	0.588745	NA	A_52_P241519
ENSMUSG00000017776	0.223391	0.955948	-0.0564668	0.136484	0.0163799	-2.74114	A_52_P618807
ENSMUSG00000017781	0.0041588	0.158147	NA	0.576649	0.2331	-1.24855	A_51_P466371
ENSMUSG00000017801	0.249026	0.4542	0.77487	0.23107	0.00314681	3.58685	A_52_P309904
ENSMUSG00000017802	0.772346	0.636342	-0.485765	0.111291	0.0635708	2.02144	A_51_P220682
ENSMUSG00000017837	0.783469	0.520382	0.663224	0.96973	0.329347	-1.01206	A_51_P500226
ENSMUSG00000017858	0.887048	0.902655	0.125061	0.11455	0.116926	-1.6753	A_52_P130456
ENSMUSG00000017868	0.0248384	0.0649351	NA	0.0385438	0.0930736	NA	A_51_P384230
ENSMUSG00000017929	0.0297665	0.00639227	NA	0.434013	0.583153	0.562295	A_51_P324535
ENSMUSG00000017950	0.681871	0.81419	0.240534	0.587533	0.412566	-0.845567	A_52_P683991
ENSMUSG00000017969	0.0314511	0.294665	NA	0.454178	0.605604	-0.52872	A_51_P372819
ENSMUSG00000017978	0.651326	0.694203	-0.403288	0.860977	0.181313	1.40966	A_52_P57177
ENSMUSG00000017999	0.183717	0.8632	0.176239	0.365563	0.0717614	-1.95422	A_52_P240671
ENSMUSG00000018001	0.0142019	0.025974	NA	0.751563	0.0527113	-2.12408	A_51_P488928
ENSMUSG00000018008	0.00080851	0.07401	NA	0.695769	0.00242848	-3.72015	A_52_P271099
ENSMUSG00000018042	0.769681	0.463792	0.75809	0.15367	0.705496	-0.386041	A_51_P153170
ENSMUSG00000018068	0.601992	0.366092	0.941285	0.609225	0.509408	0.677749	A_51_P413097
ENSMUSG00000018076	0.0485692	0.935736	NA	0.368844	0.0255298	-2.5104	A_52_P41175
ENSMUSG00000018102	0.0766409	0.963357	-0.0469622	0.505374	0.242277	1.22306	A_51_P182358
ENSMUSG00000018143	0.091252	0.280041	1.13413	0.0834578	0.33251	1.00522	A_51_P306183
ENSMUSG00000018166	0.308098	0.787387	0.276139	0.952798	0.438749	-0.79794	A_51_P414813
ENSMUSG00000018167	0.668759	0.40975	-0.855796	0.914292	0.718003	-0.368809	A_51_P154973
ENSMUSG00000018171	0.00440239	0.588745	NA	0.858689	0.154412	-1.50894	A_51_P439746
ENSMUSG00000018189	0.435356	0.818572	-0.234746	0.725739	0.258044	1.18099	A_51_P122238
ENSMUSG00000018196	0.564858	0.0147668	-2.86983	0.399569	0.032877	-2.37724	A_51_P483928
ENSMUSG00000018199	0.0128299	0.180503	NA	0.289426	0.0140796	-2.81921	A_52_P97451
ENSMUSG00000018209	0.945957	0.970145	0.0382572	0.216033	0.489961	-0.709759	A_52_P474636
ENSMUSG00000018217	0.00661913	0.104415	NA	0.44926	0.0353971	-2.33807	A_51_P258529
ENSMUSG00000018239	0.869579	0.105357	1.75911	0.800446	0.0325581	2.3824	A_51_P514675
ENSMUSG00000018286	0.24062	0.298168	1.09016	0.398125	0.995567	-0.00565951	A_52_P199375
ENSMUSG00000018287	0.0853816	0.795073	0.265893	0.361165	0.286665	-1.10943	A_51_P335583
ENSMUSG00000018293	0.366187	0.871623	-0.165277	0.0370521	0.818182	NA	A_51_P220993
ENSMUSG00000018326	0.443244	0.428428	-0.821118	0.471574	0.468413	-0.746131	A_52_P112958
ENSMUSG00000018339	0.713649	0.481569	-0.727561	0.309278	0.462537	-0.756227	A_51_P292008
ENSMUSG00000018340	0.018275	0.0649351	NA	0.519809	0.0237395	-2.54843	A_51_P231979
ENSMUSG00000018363	0.0818915	0.752488	-0.32308	0.175488	0.140791	-1.56491	A_52_P69740
ENSMUSG00000018377	0.133297	0.965688	-0.0439723	0.0726256	0.281896	1.12096	A_52_P45708
ENSMUSG00000018379	0.0114006	0.818182	NA	0.524973	0.476358	-0.732603	A_52_P525674
ENSMUSG00000018401	0.592554	0.0228094	-2.63009	0.735508	0.000921293	-4.22456	A_52_P450188
ENSMUSG00000018417	0.0692401	0.293493	-1.1013	0.44889	0.0814318	1.88333	A_52_P289325
ENSMUSG00000018425	0.130854	0.431084	0.81627	0.937277	0.0408769	2.2613	A_52_P494982
ENSMUSG00000018428	0.322908	0.0329645	-2.42577	0.822946	0.0107422	-2.95825	A_51_P233825
ENSMUSG00000018433	0.00307879	0.0395968	NA	0.0550253	0.115958	1.68018	A_51_P187210
ENSMUSG00000018442	0.484913	0.641282	-0.478594	0.547252	0.669728	-0.436022	A_52_P84275
ENSMUSG00000018446	0.963078	0.727179	0.357602	0.161	0.98514	0.0189743	A_51_P466162
ENSMUSG00000018449	0.0287797	0.347164	NA	0.1124	0.835933	-0.211148	A_51_P253697
ENSMUSG00000018459	0.581735	0.614322	-0.518071	0.954748	0.486029	-0.716322	A_51_P233768
ENSMUSG00000018474	0.676953	0.638994	0.481913	0.0129354	0.132035	NA	A_51_P416126
ENSMUSG00000018481	0.185868	0.827033	-0.223593	0.277316	0.696542	0.398452	A_52_P539270
ENSMUSG00000018501	0.351158	0.463975	-0.757772	0.772185	0.0358448	-2.33139	A_52_P487598
ENSMUSG00000018509	0.51926	0.967402	0.0417736	0.432683	0.960485	-0.0504747	A_51_P160344
ENSMUSG00000018541	0.0513592	0.491064	0.71154	0.655679	0.491416	0.707338	A_52_P544589
ENSMUSG00000018548	0.0018874	0.0812623	NA	0.503974	0.0552779	-2.09817	A_52_P187855
ENSMUSG00000018559	0.69921	0.693264	-0.404601	0.909356	0.233229	-1.24818	A_51_P515585
ENSMUSG00000018565	0.537891	0.0092911	3.12502	0.668036	0.0634292	2.02267	A_51_P127777
ENSMUSG00000018567	0.311997	0.983954	0.0205585	0.641265	0.191493	1.37527	A_51_P295312
ENSMUSG00000018572	0.59303	0.967917	0.041114	0.440298	0.366471	0.934557	A_51_P207570
ENSMUSG00000018574	0.895184	0.602132	0.536202	0.29931	0.973606	-0.0337057	A_51_P518340
ENSMUSG00000018583	0.116825	0.374645	0.923999	0.828502	0.797044	-0.26232	A_51_P501473
ENSMUSG00000018585	0.208032	0.752881	-0.322547	0.266831	0.479007	-0.728125	A_51_P346153
ENSMUSG00000018593	0.065949	0.12399	1.66086	0.269403	0.00115322	4.1067	A_51_P431087
ENSMUSG00000018599	0.033582	0.170466	NA	0.688755	0.953778	-0.0590516	A_52_P232470
ENSMUSG00000018604	0.700967	0.0065269	-3.32018	0.582449	0.0152435	-2.77827	A_52_P183368
ENSMUSG00000018651	0.0440049	0.469613	NA	0.00849329	0.0649351	NA	A_51_P371522
ENSMUSG00000018659	0.368451	0.40234	-0.869848	0.0359508	0.132035	NA	A_51_P246754
ENSMUSG00000018661	0.572831	0.134232	-1.61232	0.531317	0.0834726	-1.86935	A_51_P440936
ENSMUSG00000018666	0.0368928	0.07401	NA	0.00703604	0.484848	NA	A_52_P255804
ENSMUSG00000018669	0.997336	0.0183176	2.75113	0.107882	0.501594	0.690521	A_51_P288257
ENSMUSG00000018672	0.115534	0.175548	-1.44446	0.439652	0.0138742	-2.82678	A_52_P180310
ENSMUSG00000018677	0.0210758	0.393939	NA	0.584887	0.457737	-0.764532	A_51_P121455
ENSMUSG00000018678	0.0518301	0.381693	-0.909961	0.916871	0.280576	-1.12418	A_52_P76988
ENSMUSG00000018697	0.75057	0.473487	-0.741351	0.102673	0.136692	1.58266	A_52_P148924
ENSMUSG00000018707	0.455836	0.999538	0.000591361	0.531412	0.158019	-1.49482	A_52_P412656
ENSMUSG00000018727	0.471471	0.0025588	3.84463	0.119777	0.000144474	5.23063	A_51_P377557
ENSMUSG00000018733	0.897713	0.855704	-0.186015	0.83905	0.0273577	-2.47413	A_52_P86561
ENSMUSG00000018736	0.00498553	0.0631996	NA	0.165212	0.204525	1.33337	A_51_P350073
ENSMUSG00000018761	0.318807	0.203943	-1.34771	0.42509	0.0231725	-2.56105	A_51_P201730
ENSMUSG00000018765	0.0987955	0.733561	-0.348854	0.963254	0.677669	-0.424831	A_52_P146918
ENSMUSG00000018770	0.24119	0.228642	1.27224	0.352701	0.657536	0.45332	A_51_P294849
ENSMUSG00000018774	0.0125212	0.025974	NA	0.671298	0.00158677	-3.94031	A_51_P120470
ENSMUSG00000018796	0.319859	0.931991	-0.0872463	0.398134	0.715757	0.371896	A_52_P597618
ENSMUSG00000018800	0.035225	0.182287	NA	0.160332	0.226878	-1.26628	A_52_P519653
ENSMUSG00000018821	0.371982	0.240339	1.2388	0.771659	0.78328	0.280601	A_51_P261087
ENSMUSG00000018822	0.0769653	0.570605	-0.583998	0.204939	0.255656	1.18723	A_51_P476169
ENSMUSG00000018845	0.440506	0.644016	0.474635	0.078769	0.167408	-1.45931	A_51_P478419
ENSMUSG00000018846	0.426105	0.542108	0.628444	0.0328169	0.588745	NA	A_52_P572197
ENSMUSG00000018848	0.566841	0.105557	1.75798	0.971542	0.628685	0.494844	A_52_P288614
ENSMUSG00000018849	0.0249426	0.0636694	NA	0.218392	0.951943	-0.0613993	A_51_P479590
ENSMUSG00000018861	0.128458	0.108404	1.74203	0.846893	0.65747	0.453414	A_51_P461578
ENSMUSG00000018882	0.504663	0.0487127	-2.20656	0.174863	0.0363358	-2.32416	A_52_P85983
ENSMUSG00000018893	0.0488008	0.928859	NA	0.0267999	0.484848	NA	A_51_P193185
ENSMUSG00000018899	0.0429344	0.0021645	NA	0.0540313	3.42084e-06	-7.5422	A_51_P146103
ENSMUSG00000018900	0.496118	0.413251	0.849217	0.186518	0.0175925	2.70421	A_51_P165060
ENSMUSG00000018906	9.19807e-08	0.280475	NA	0.429123	0.0135153	2.84027	A_52_P663413
ENSMUSG00000018907	0.130811	0.127972	-1.64158	0.0713621	0.0334021	2.36885	A_51_P471659
ENSMUSG00000018909	0.0591891	0.253636	-1.20232	0.466267	0.0688499	-1.97727	A_51_P436727
ENSMUSG00000018919	0.0336804	0.46195	NA	0.0799247	0.392241	0.88393	A_51_P119387
ENSMUSG00000018923	0.65627	0.739751	-0.340398	0.985412	0.332989	-1.00419	A_51_P349803
ENSMUSG00000018924	0.0779705	0.548657	0.618117	0.53276	0.00983794	-3.00333	A_51_P252565
ENSMUSG00000018927	0.360361	0.0732415	-1.9731	0.599596	0.0239221	-2.54442	A_51_P460954
ENSMUSG00000018931	0.506227	0.273492	1.15056	0.511965	0.116848	-1.67569	A_51_P501312
ENSMUSG00000018932	0.107407	0.0242544	2.59612	0.198749	0.345577	0.977452	A_51_P272817
ENSMUSG00000018995	0.172789	0.432973	-0.812834	0.832772	0.00174638	-3.89057	A_51_P426994
ENSMUSG00000018999	0.270389	0.715106	0.374229	0.00253937	0.937229	NA	A_52_P99670
ENSMUSG00000019039	0.170508	0.641134	0.478809	0.170757	0.608533	-0.524386	A_51_P158061
ENSMUSG00000019054	0.258793	0.777717	0.289075	0.922839	0.370371	0.926742	A_51_P291866
ENSMUSG00000019055	0.680677	0.997857	0.00274548	0.612545	0.322032	-1.02806	A_51_P320304
ENSMUSG00000019080	0.336363	0.699415	0.396008	0.848906	0.579134	-0.568377	A_52_P528463
ENSMUSG00000019082	0.324633	0.00530359	3.4354	0.0558838	0.0144949	2.80423	A_51_P447329
ENSMUSG00000019087	0.0598132	0.271225	-1.15632	0.192797	0.263949	-1.16574	A_51_P447988
ENSMUSG00000019088	0.307937	0.140826	-1.58276	0.472619	0.167124	-1.46036	A_51_P236769
ENSMUSG00000019122	0.0239636	0.588745	NA	0.257399	0.163168	1.47514	A_51_P185660
ENSMUSG00000019132	0.991443	0.117164	-1.69522	0.510844	0.324954	-1.02164	A_52_P55190
ENSMUSG00000019139	0.102767	0.953529	-0.0595714	0.0814987	0.347916	0.972563	A_51_P228658
ENSMUSG00000019143	0.386164	0.990552	-0.0121046	0.463371	0.763813	0.306632	A_51_P316431
ENSMUSG00000019158	0.448606	0.991522	-0.0108615	0.461596	0.357338	-0.953091	A_52_P657317
ENSMUSG00000019173	0.115501	0.0546862	-2.1409	0.653923	0.605859	0.528343	A_51_P486479
ENSMUSG00000019178	0.00352169	0.678071	NA	0.701053	0.632785	-0.488889	A_51_P227042
ENSMUSG00000019179	0.173279	0.0288858	2.49925	0.212756	0.448033	0.781493	A_51_P384879
ENSMUSG00000019189	0.782628	0.0415791	2.29585	0.669506	0.103027	1.74903	A_51_P331870
ENSMUSG00000019210	0.499037	0.0700616	1.9988	0.298548	0.213131	1.30687	A_51_P166434
ENSMUSG00000019232	0.211239	0.442929	0.794881	0.0910492	0.311025	1.05264	A_52_P531610
ENSMUSG00000019256	0.43191	0.363142	-0.947313	0.874571	0.307647	-1.06032	A_51_P449133
ENSMUSG00000019261	0.0423524	0.340754	NA	0.315395	0.0527582	-2.1236	A_51_P431870
ENSMUSG00000019295	0.956584	0.713505	-0.376444	0.705983	0.394184	0.880206	A_51_P468037
ENSMUSG00000019297	0.0233447	0.309524	NA	0.73271	0.223746	1.27535	A_51_P512765
ENSMUSG00000019302	0.511564	0.811966	0.243476	0.661655	0.0465439	2.19151	A_52_P399998
ENSMUSG00000019312	0.200632	0.0381196	-2.34459	0.673769	0.00454164	-3.39879	A_51_P368823
ENSMUSG00000019338	0.82344	0.260849	-1.18316	0.690996	0.0164039	-2.74039	A_51_P222558
ENSMUSG00000019362	0.282708	0.19764	1.36817	0.269221	0.353248	0.961498	A_51_P391668
ENSMUSG00000019368	0.390909	0.0805843	-1.9175	0.310305	0.197026	-1.35721	A_51_P194853
ENSMUSG00000019370	0.244111	0.709711	0.381696	0.0158116	0.588745	NA	A_52_P140356
ENSMUSG00000019373	0.57736	0.271826	1.15479	0.668454	0.932631	0.0861293	A_51_P328014
ENSMUSG00000019428	0.210301	0.0351701	2.38963	0.0667044	0.627298	0.496862	A_51_P220739
ENSMUSG00000019432	0.388201	0.6401	0.480307	0.536124	0.0747759	1.93124	A_51_P388099
ENSMUSG00000019433	0.492495	0.00351088	-3.66601	0.390854	0.273322	-1.14207	A_51_P439824
ENSMUSG00000019437	0.0302582	0.108695	NA	0.625035	0.197882	-1.35445	A_52_P611650
ENSMUSG00000019461	9.40259e-05	0.07401	NA	0.0776304	0.0281513	-2.45911	A_51_P302458
ENSMUSG00000019470	0.042002	0.572476	NA	0.414051	0.225404	-1.27053	A_51_P392147
ENSMUSG00000019487	0.133152	0.391144	0.89142	0.745456	0.385825	-0.896317	A_51_P132549
ENSMUSG00000019494	0.369272	0.362834	0.947943	0.852396	0.433318	-0.807665	A_52_P667177
ENSMUSG00000019518	0.545856	0.938151	0.0793237	0.844027	0.695573	-0.3998	A_51_P393067
ENSMUSG00000019528	0.572937	0.838769	-0.208173	0.0703413	0.971765	-0.0360587	A_51_P240019
ENSMUSG00000019539	0.312865	0.646245	-0.471414	0.609621	0.474769	0.735297	A_51_P398683
ENSMUSG00000019577	0.00410232	0.0449512	NA	0.0620434	0.00391948	-3.47424	A_51_P350453
ENSMUSG00000019578	0.268523	0.119196	1.68481	0.480685	0.933852	-0.0845646	A_51_P391926
ENSMUSG00000019579	0.989118	0.640607	0.479572	0.444917	0.67091	-0.434353	A_51_P123920
ENSMUSG00000019590	0.137361	0.626996	0.49941	0.332654	0.989905	-0.0128897	A_52_P681787
ENSMUSG00000019659	0.00169676	0.309524	NA	0.0184162	0.025974	NA	A_51_P315720
ENSMUSG00000019689	0.946688	0.0166698	-2.80307	0.875579	0.0299595	-2.42633	A_51_P406077
ENSMUSG00000019710	0.141636	0.0102844	3.06902	0.697945	0.579022	0.568546	A_51_P203597
ENSMUSG00000019715	0.00542699	0.624835	NA	0.178278	0.0147864	-2.79397	A_51_P328133
ENSMUSG00000019718	0.0371692	0.699134	NA	0.082198	0.430089	-0.813483	A_51_P408989
ENSMUSG00000019731	0.0835905	0.00745597	3.24652	0.815707	0.383211	0.901404	A_52_P650325
ENSMUSG00000019734	0.246011	0.948043	-0.0666147	0.0781596	0.759326	-0.312662	A_51_P416408
ENSMUSG00000019738	0.697194	0.462126	0.760989	0.544196	0.382881	0.902047	A_51_P246215
ENSMUSG00000019761	0.50647	0.0239923	2.60213	0.960036	0.0869215	1.84641	A_52_P76277
ENSMUSG00000019762	0.148499	0.010085	-3.07982	0.221268	0.0636376	-2.02086	A_51_P411200
ENSMUSG00000019768	0.720975	0.256352	-1.19506	0.872452	0.0488861	-2.16497	A_52_P237077
ENSMUSG00000019773	0.0993224	0.502588	-0.692348	0.00230212	0.24026	NA	A_51_P393958
ENSMUSG00000019774	0.113054	0.1582	1.51028	0.34718	0.101851	1.75566	A_51_P397548
ENSMUSG00000019777	0.544461	0.618744	-0.511538	0.250113	0.759522	-0.312399	A_51_P116007
ENSMUSG00000019791	0.111703	0.52481	-0.656069	0.739048	0.0939258	1.80223	A_51_P290819
ENSMUSG00000019792	0.963816	0.793454	0.268049	0.39474	0.708636	0.381704	A_51_P444041
ENSMUSG00000019794	0.511744	0.31139	1.05934	0.449985	0.100889	1.76114	A_51_P493857
ENSMUSG00000019795	0.945719	0.26639	1.16873	0.619931	0.281143	1.12279	A_51_P225853
ENSMUSG00000019796	0.137765	0.979201	0.0266483	0.059072	0.0697948	-1.96969	A_51_P295237
ENSMUSG00000019797	0.136881	0.872786	-0.163765	0.579894	0.493313	-0.704188	A_51_P349825
ENSMUSG00000019802	0.985837	0.311594	1.05887	0.545183	0.177252	1.42383	A_52_P578268
ENSMUSG00000019804	0.422638	0.266213	-1.16918	0.123704	0.360108	-0.947436	A_51_P427444
ENSMUSG00000019806	0.405518	0.190976	-1.39039	0.665697	0.514297	-0.669814	A_52_P603668
ENSMUSG00000019808	0.121455	0.925567	0.0955126	0.663072	0.885639	-0.146574	A_51_P496804
ENSMUSG00000019809	0.133343	0.471902	0.744073	0.139583	0.108433	1.71937	A_52_P628024
ENSMUSG00000019814	0.809758	0.0998843	-1.79094	0.157703	0.057313	2.0784	A_51_P197816
ENSMUSG00000019815	0.329971	0.985621	-0.0184225	0.538023	0.366896	0.933704	A_51_P156697
ENSMUSG00000019818	0.0937124	0.571815	-0.582138	0.513731	0.0609824	-2.04435	A_52_P220090
ENSMUSG00000019822	0.525629	0.842723	-0.20299	0.442185	0.220287	-1.28549	A_51_P234421
ENSMUSG00000019823	0.0517893	0.608871	-0.526156	0.108841	5.14299e-05	-5.82525	A_51_P356760
ENSMUSG00000019826	0.39784	0.596168	0.545141	0.200884	0.000511108	-4.53747	A_52_P302108
ENSMUSG00000019831	0.00668527	0.07401	NA	0.0938254	0.285086	-1.11323	A_51_P322801
ENSMUSG00000019832	0.327619	0.000186589	-5.41785	0.609117	0.00279821	-3.64719	A_51_P293688
ENSMUSG00000019837	0.712139	0.909644	-0.116037	0.565657	0.209977	1.31648	A_52_P627793
ENSMUSG00000019838	0.43451	0.0276334	2.52386	0.756741	0.0455196	2.20351	A_51_P448618
ENSMUSG00000019842	0.051438	0.801766	-0.256994	0.0372502	0.393939	NA	A_51_P211131
ENSMUSG00000019845	0.0135134	1	NA	0.121191	0.627868	-0.496033	A_51_P410451
ENSMUSG00000019849	0.962908	0.384922	0.903592	0.56441	0.186786	1.39098	A_52_P90124
ENSMUSG00000019851	0.325306	0.473288	-0.741693	0.41949	0.109216	-1.71518	A_51_P317941
ENSMUSG00000019854	0.609544	0.0993664	1.79403	0.611131	0.758772	-0.313407	A_52_P97215
ENSMUSG00000019857	0.409742	0.0789727	1.92929	0.166191	0.518133	0.66362	A_51_P130830
ENSMUSG00000019861	0.158403	0.732393	0.350453	0.112769	0.355222	-0.957431	A_52_P582609
ENSMUSG00000019863	0.847163	0.164926	-1.48406	0.274514	0.12865	-1.61885	A_51_P243930
ENSMUSG00000019864	0.583477	0.914657	-0.10957	0.731176	0.737846	0.341705	A_52_P172283
ENSMUSG00000019866	0.438111	0.144168	-1.56824	0.0135253	0.24026	NA	A_51_P144052
ENSMUSG00000019868	0.00827941	1	NA	0.0271442	0.309524	NA	A_52_P485450
ENSMUSG00000019872	0.570745	0.135978	1.60437	0.926095	0.30497	1.06644	A_51_P153053
ENSMUSG00000019873	0.571384	0.000745639	4.56112	0.766181	0.0227961	2.56959	A_51_P206346
ENSMUSG00000019874	0.734281	0.200353	-1.3593	0.888758	0.276779	-1.1335	A_51_P290074
ENSMUSG00000019877	0.584983	0.0654901	-2.03772	0.665195	0.471238	0.741304	A_51_P358225
ENSMUSG00000019878	0.121391	0.00458338	-3.51673	0.031577	0.0411255	NA	A_51_P498132
ENSMUSG00000019880	0.959804	0.677329	-0.427013	0.29397	0.870532	0.166118	A_52_P337760
ENSMUSG00000019883	0.00770717	0.686838	NA	0.241862	0.940478	0.0760745	A_51_P120448
ENSMUSG00000019889	0.155581	0.209996	-1.32855	0.434335	0.270974	-1.14795	A_52_P296095
ENSMUSG00000019897	0.445448	0.882511	0.151137	0.500133	0.225072	1.2715	A_52_P557995
ENSMUSG00000019906	0.347973	0.282722	1.12749	0.855215	0.260987	1.17336	A_52_P298986
ENSMUSG00000019907	0.0200332	0.454958	NA	0.313797	0.23792	-1.23507	A_52_P437363
ENSMUSG00000019916	0.00454405	0.00499812	NA	0.0202239	0.0021645	NA	A_51_P458067
ENSMUSG00000019917	0.090599	0.896941	-0.132447	0.722299	0.145518	-1.54498	A_52_P93488
ENSMUSG00000019920	0.233844	0.28812	-1.11427	0.205717	0.0405199	-2.266	A_51_P200027
ENSMUSG00000019923	0.817834	0.0343725	-2.40244	0.543851	0.000101536	-5.43054	A_52_P509710
ENSMUSG00000019927	0.0507346	0.630938	-0.493642	0.747853	0.241094	-1.22631	A_52_P546459
ENSMUSG00000019929	0.0798551	0.288801	-1.11262	0.932195	0.503652	-0.687147	A_51_P334104
ENSMUSG00000019933	0.766947	0.394876	-0.884183	0.100776	0.454771	-0.769694	A_51_P199352
ENSMUSG00000019942	0.000245266	0.122843	NA	0.062186	0.105744	1.73395	A_52_P339954
ENSMUSG00000019943	0.0741888	0.33209	-1.01301	0.723935	0.307185	-1.06137	A_51_P230799
ENSMUSG00000019944	0.0423748	0.484848	NA	0.14558	0.346793	0.974907	A_51_P146802
ENSMUSG00000019945	0.031448	0.294665	NA	0.078102	0.0174673	2.70791	A_51_P205390
ENSMUSG00000019947	0.000980931	0.0567344	NA	0.264543	0.137513	-1.57907	A_52_P367621
ENSMUSG00000019948	0.179718	0.00204849	3.97133	0.420709	0.00278384	3.64984	A_51_P386389
ENSMUSG00000019951	0.723904	0.953422	0.0597092	0.421456	0.152402	-1.51693	A_51_P274633
ENSMUSG00000019960	0.267874	0.561567	0.597958	0.310416	0.735409	0.345019	A_51_P502614
ENSMUSG00000019961	0.365218	0.0800176	-1.92162	0.047207	0.0930736	NA	A_51_P328926
ENSMUSG00000019969	0.142745	0.361393	0.950903	0.0848707	0.733078	0.348193	A_51_P464576
ENSMUSG00000019970	0.39418	0.0207251	2.68302	0.207369	0.0142548	2.81284	A_51_P118237
ENSMUSG00000019971	0.00323227	0.676922	NA	0.361179	0.0202485	-2.63129	A_52_P475976
ENSMUSG00000019975	0.31147	0.831699	-0.217456	0.0753357	0.547649	0.616806	A_52_P417694
ENSMUSG00000019977	0.866623	0.0506859	2.18406	0.879446	0.0473081	2.18272	A_51_P184062
ENSMUSG00000019984	0.650147	0.29802	-1.09051	0.45411	0.052676	2.12445	A_52_P596054
ENSMUSG00000019987	0.799762	0.122304	1.66918	0.943667	0.676222	0.426866	A_51_P303160
ENSMUSG00000019988	0.13483	0.0467532	-2.22977	0.77602	0.0371533	-2.31231	A_52_P663765
ENSMUSG00000019989	0.210602	0.0417115	-2.29406	0.352149	0.171532	-1.44424	A_52_P379277
ENSMUSG00000019996	0.908282	0.441865	-0.796787	0.505898	0.295446	-1.08856	A_51_P500981
ENSMUSG00000019997	0.334232	3.24294e-06	8.39885	0.659478	1.45511e-06	8.14054	A_51_P157042
ENSMUSG00000019998	0.397302	0.900981	-0.127225	0.753412	0.595895	0.543161	A_51_P363719
ENSMUSG00000020003	0.412311	0.755583	-0.318888	0.619488	0.272731	-1.14355	A_51_P432659
ENSMUSG00000020009	0.806382	0.0120347	-2.98246	0.601001	0.00856931	-3.07404	A_51_P391445
ENSMUSG00000020010	0.0181036	0.0411255	NA	0.00810836	0.00865801	NA	A_51_P265374
ENSMUSG00000020015	0.0127049	0.484848	NA	0.109831	0.268262	-1.15477	A_52_P49945
ENSMUSG00000020017	0.00481208	0.00865801	NA	0.0235202	0.025974	NA	A_51_P172155
ENSMUSG00000020021	0.683004	0.102365	1.77632	0.389122	0.356865	0.95406	A_51_P401673
ENSMUSG00000020022	0.306844	0.0809779	1.91465	0.126457	0.0968103	1.78489	A_51_P458540
ENSMUSG00000020024	0.107664	0.368823	0.935734	0.269148	0.747495	-0.328623	A_51_P270206
ENSMUSG00000020029	0.785131	0.715191	0.374113	0.910862	0.407586	-0.854847	A_52_P228059
ENSMUSG00000020034	0.105017	0.71493	-0.374472	0.230329	0.437507	-0.800157	A_52_P323331
ENSMUSG00000020037	0.0963989	0.041823	2.29256	0.384469	0.015568	2.7674	A_52_P476877
ENSMUSG00000020038	0.500813	0.977538	-0.02878	0.267118	0.197912	-1.35435	A_51_P302204
ENSMUSG00000020044	0.0093044	0.129073	NA	0.107595	0.0698689	1.9691	A_51_P463765
ENSMUSG00000020048	0.647462	0.221082	-1.29461	0.564265	0.258496	1.17981	A_52_P624149
ENSMUSG00000020053	0.973096	0.482483	-0.72601	0.973191	0.260275	-1.1752	A_52_P351116
ENSMUSG00000020056	0.556388	0.785572	0.278564	0.174785	0.135604	1.58744	A_51_P182296
ENSMUSG00000020063	0.327931	0.0405172	2.31038	0.548012	0.388256	0.891608	A_52_P358612
ENSMUSG00000020064	0.255865	0.0360011	-2.37658	0.00309595	0.0930736	NA	A_51_P101777
ENSMUSG00000020068	0.184781	0.291281	-1.10662	0.204729	0.143507	-1.55339	A_51_P165451
ENSMUSG00000020069	0.274125	0.0776728	1.93896	0.110732	0.102109	1.7542	A_52_P71135
ENSMUSG00000020072	0.952453	1.75677e-05	7.05418	0.8081	2.28598e-05	6.31313	A_51_P499816
ENSMUSG00000020074	0.838833	0.155431	1.52136	0.819235	0.492974	-0.70475	A_52_P12283
ENSMUSG00000020075	0.236482	0.829131	-0.220833	0.431501	0.00329265	-3.5636	A_52_P424037
ENSMUSG00000020076	0.358696	0.14895	1.54796	0.128669	0.943082	-0.0727401	A_51_P141164
ENSMUSG00000020077	0.280049	0.406515	-0.86191	0.798595	0.480884	-0.72496	A_51_P193019
ENSMUSG00000020078	0.137472	0.687587	0.41256	0.134027	0.477487	0.730692	A_51_P339268
ENSMUSG00000020079	0.327212	0.0102173	3.07263	0.560999	0.890323	0.140528	A_51_P193716
ENSMUSG00000020083	0.441509	0.187258	1.40308	0.219257	0.203876	1.3354	A_52_P232935
ENSMUSG00000020085	0.425792	0.379481	0.914347	0.0527004	0.149442	-1.52886	A_52_P2800
ENSMUSG00000020087	0.0821037	0.482874	0.725348	0.0582363	0.972653	-0.0349241	A_51_P517012
ENSMUSG00000020088	0.955011	0.0390201	2.3315	0.368115	0.0114035	2.9276	A_51_P202498
ENSMUSG00000020089	0.329038	0.350988	0.972523	0.626951	0.525127	-0.652394	A_51_P443508
ENSMUSG00000020091	0.0464391	0.699134	NA	0.0306438	0.588745	NA	A_51_P135654
ENSMUSG00000020092	0.135538	0.0653355	2.03908	0.0976517	0.11865	1.6667	A_51_P116407
ENSMUSG00000020097	0.27637	0.00170978	-4.07503	0.763265	0.000489614	-4.56051	A_52_P62223
ENSMUSG00000020098	0.165492	0.544428	-0.624778	0.603038	0.440946	-0.794028	A_51_P139320
ENSMUSG00000020101	0.00631255	0.46195	NA	0.622501	0.267687	-1.15623	A_51_P372992
ENSMUSG00000020102	0.92823	0.0353668	-2.38651	0.787796	0.0232937	-2.55832	A_51_P466633
ENSMUSG00000020107	0.307533	0.210538	-1.32686	0.627985	0.245063	-1.21548	A_51_P333071
ENSMUSG00000020108	0.896759	0.00652792	3.32009	0.39821	0.00867745	3.06762	A_51_P245796
ENSMUSG00000020109	0.0410656	0.655306	NA	0.458347	0.625137	0.500012	A_52_P185753
ENSMUSG00000020115	0.0323051	0.818182	NA	0.601416	0.121341	-1.65349	A_51_P169850
ENSMUSG00000020116	0.211161	0.294001	1.10008	0.409022	0.971182	0.0368036	A_51_P192589
ENSMUSG00000020122	0.0504951	0.0961895	1.81333	0.219668	0.046399	2.1932	A_52_P56471
ENSMUSG00000020123	0.0264639	0.0930736	NA	0.822545	0.0327341	-2.37955	A_51_P315042
ENSMUSG00000020124	0.0374878	0.484848	NA	0.0555364	0.0206724	2.62052	A_52_P124812
ENSMUSG00000020128	0.257373	0.648603	-0.468012	0.258536	0.457535	-0.764884	A_52_P540447
ENSMUSG00000020130	0.254397	0.0299808	2.47858	0.676352	0.132327	1.60207	A_52_P120904
ENSMUSG00000020131	0.120217	0.15307	1.53094	0.2927	0.0240988	2.54057	A_51_P205286
ENSMUSG00000020132	0.261017	0.0277416	-2.52169	0.655068	0.220181	-1.2858	A_52_P123864
ENSMUSG00000020133	0.466832	0.0909371	-1.84655	0.0851538	0.168548	-1.45511	A_52_P496870
ENSMUSG00000020134	0.0227391	0.608102	NA	0.205532	0.351391	0.965338	A_51_P232889
ENSMUSG00000020137	0.0975076	0.276283	1.14352	0.458102	0.0168177	2.72751	A_52_P277378
ENSMUSG00000020142	0.00325798	0.00433691	NA	0.183065	0.000408482	-4.65806	A_51_P371311
ENSMUSG00000020149	0.258417	0.333914	-1.00903	0.480712	0.175434	-1.43025	A_52_P631081
ENSMUSG00000020152	0.522017	0.774277	0.29369	0.874548	0.854896	0.186418	A_51_P303906
ENSMUSG00000020153	0.447205	0.00409465	3.57974	0.147859	0.0906299	1.82264	A_51_P364671
ENSMUSG00000020154	0.0294021	0.732459	NA	0.204328	0.0850889	-1.85849	A_51_P215475
ENSMUSG00000020156	0.276917	0.40083	-0.872733	0.668404	0.0151356	-2.78193	A_51_P141970
ENSMUSG00000020166	0.393367	0.622428	-0.506113	0.0992841	0.0747118	-1.93172	A_52_P12604
ENSMUSG00000020170	0.162245	0.303141	1.07845	0.87743	0.365243	0.937031	A_51_P413991
ENSMUSG00000020171	0.647791	0.319511	-1.0409	0.0802232	0.500044	-0.693071	A_51_P342227
ENSMUSG00000020173	0.0171706	0.0115189	NA	0.442045	0.0305397	2.41622	A_52_P451485
ENSMUSG00000020180	0.315235	0.434753	-0.809603	0.0289403	0.588745	NA	A_51_P176681
ENSMUSG00000020182	0.410907	0.0189876	-2.73132	0.468347	0.0249173	-2.52311	A_52_P470150
ENSMUSG00000020184	0.345676	0.259809	-1.1859	0.883874	0.160757	-1.48429	A_51_P201346
ENSMUSG00000020185	0.273875	0.629277	0.496071	0.952671	0.122872	1.64609	A_52_P374997
ENSMUSG00000020186	0.850245	0.652029	0.463079	0.177517	0.626303	-0.498312	A_51_P300337
ENSMUSG00000020189	0.195364	0.0325715	2.43245	0.985628	0.167993	1.45715	A_52_P121916
ENSMUSG00000020190	0.583187	0.00357681	3.65555	0.937337	0.00691719	3.18361	A_52_P376135
ENSMUSG00000020198	0.424986	0.563331	0.595224	0.458122	0.194561	-1.3652	A_52_P662238
ENSMUSG00000020205	0.57828	0.598292	-0.541952	0.387097	0.955511	-0.0568349	A_51_P195958
ENSMUSG00000020218	0.00108723	0.46195	NA	0.8341	0.241566	1.22501	A_51_P484526
ENSMUSG00000020219	0.296474	0.314618	1.05197	0.226491	0.534359	0.637703	A_52_P338180
ENSMUSG00000020225	0.955517	0.00349959	3.66782	0.0678145	0.226028	-1.26873	A_52_P345566
ENSMUSG00000020228	0.104814	0.128384	-1.63961	0.285596	0.00835641	-3.08691	A_52_P3304
ENSMUSG00000020231	0.865337	0.465904	-0.754425	0.0916622	0.0177662	-2.69912	A_52_P8386
ENSMUSG00000020232	0.980546	0.74375	-0.334949	0.891384	0.0990661	-1.77165	A_52_P358963
ENSMUSG00000020235	0.866533	0.673807	0.431997	0.917519	0.0204178	-2.62696	A_52_P97309
ENSMUSG00000020238	0.359527	0.0662513	2.03107	0.203751	0.171493	1.44438	A_52_P285872
ENSMUSG00000020246	0.0212046	0.933836	NA	0.446236	0.285314	1.11268	A_52_P581326
ENSMUSG00000020248	0.496076	0.111398	-1.72566	0.975037	0.0873789	-1.84343	A_52_P239707
ENSMUSG00000020250	0.205421	0.0566589	2.12071	0.324072	0.192162	1.37307	A_51_P320614
ENSMUSG00000020253	0.704973	0.463121	-0.759256	0.983305	0.504667	-0.685485	A_51_P252545
ENSMUSG00000020255	0.0199715	0.0400287	NA	0.727057	0.211891	-1.31064	A_52_P140663
ENSMUSG00000020257	0.150582	0.320576	1.0385	0.55779	0.0765584	1.91804	A_51_P118603
ENSMUSG00000020258	0.679964	0.510183	0.679844	0.787799	0.0364314	-2.32276	A_51_P194004
ENSMUSG00000020261	0.70121	0.848949	0.194842	0.0491465	0.132035	NA	A_51_P338563
ENSMUSG00000020263	0.407634	0.13914	1.5902	0.532338	0.409326	-0.851596	A_51_P179907
ENSMUSG00000020265	0.00487502	0.00865801	NA	0.834995	0.00215272	-3.78233	A_51_P424448
ENSMUSG00000020267	0.154526	0.0352278	2.38871	0.835176	0.961861	-0.048715	A_51_P192860
ENSMUSG00000020271	0.040905	0.870516	NA	0.888159	0.521161	0.658748	A_51_P141860
ENSMUSG00000020272	0.109888	0.0432466	-2.27373	0.52925	0.00168431	-3.90934	A_51_P192130
ENSMUSG00000020273	0.863775	0.671567	-0.435173	0.033277	0.699134	NA	A_51_P478003
ENSMUSG00000020277	0.0731312	0.090498	1.8494	0.0131863	1	NA	A_51_P310896
ENSMUSG00000020280	0.379127	0.747763	-0.329492	0.0928729	0.320951	1.03045	A_51_P429295
ENSMUSG00000020282	0.336653	0.340903	0.993925	0.717575	0.704397	0.387561	A_52_P141322
ENSMUSG00000020283	0.0381891	0.699134	NA	0.079207	0.245622	-1.21396	A_51_P303640
ENSMUSG00000020287	0.0239642	0.59137	NA	0.844237	0.0880296	-1.83921	A_51_P366161
ENSMUSG00000020288	0.149332	0.0071493	3.26975	0.555843	0.0404253	2.26725	A_51_P235297
ENSMUSG00000020289	0.356585	0.00598527	3.36822	0.11649	0.0795507	1.8965	A_52_P368427
ENSMUSG00000020290	0.0689776	0.410362	0.854644	0.0140878	0.393939	NA	A_51_P336635
ENSMUSG00000020300	0.0540304	0.0667198	-2.02701	0.193402	0.0770183	-1.91468	A_52_P595824
ENSMUSG00000020305	0.83875	0.937186	-0.0805654	0.537681	0.467431	-0.747814	A_51_P482801
ENSMUSG00000020307	0.156009	0.478857	0.732172	0.818153	0.906975	0.119074	A_52_P594894
ENSMUSG00000020308	0.712343	0.339535	-0.996864	0.156105	0.303463	-1.06991	A_52_P562593
ENSMUSG00000020309	0.778854	0.464892	-0.756179	0.47957	0.761299	-0.310009	A_52_P478339
ENSMUSG00000020311	0.780884	0.720781	0.3664	0.611838	0.543159	0.623833	A_52_P508317
ENSMUSG00000020319	0.373264	0.659307	-0.45264	0.203734	0.157324	1.49752	A_51_P235853
ENSMUSG00000020321	0.269542	0.22847	1.27275	0.273399	0.152069	1.51826	A_52_P407796
ENSMUSG00000020326	0.836502	0.92876	0.0914031	0.0690203	0.597984	0.540043	A_51_P161612
ENSMUSG00000020328	0.209397	0.689321	0.410126	0.518447	0.705841	0.385564	A_51_P418339
ENSMUSG00000020329	0.825146	0.996334	0.00469661	0.673192	0.133138	-1.59842	A_51_P484919
ENSMUSG00000020331	0.0192741	0.935043	NA	0.789924	0.396225	0.876307	A_52_P130814
ENSMUSG00000020335	0.00850004	0.199856	NA	0.0222827	0.588745	NA	A_52_P359591
ENSMUSG00000020340	0.000921351	0.07401	NA	0.0744061	0.0578374	-2.07341	A_52_P359745
ENSMUSG00000020346	0.682674	0.98991	0.012926	0.603622	0.402129	-0.865104	A_51_P182592
ENSMUSG00000020349	0.0616514	0.606905	0.529081	0.51988	0.309492	-1.05612	A_51_P516896
ENSMUSG00000020357	0.0162611	0.0904121	NA	0.100458	0.194951	-1.36393	A_51_P179531
ENSMUSG00000020358	0.0693989	0.626848	0.499626	0.196821	0.276394	1.13445	A_52_P313080
ENSMUSG00000020359	0.196195	0.787436	-0.276073	0.498847	0.0164009	2.74048	A_52_P258457
ENSMUSG00000020361	0.383797	0.354481	0.965214	0.113958	0.0788736	1.90131	A_52_P617817
ENSMUSG00000020362	0.757387	0.0789736	1.92928	0.0217706	0.025974	NA	A_52_P544032
ENSMUSG00000020363	0.923374	0.398091	0.877986	0.705941	0.203215	1.33748	A_51_P346214
ENSMUSG00000020364	0.143027	0.429362	0.819412	0.697346	0.699996	-0.393657	A_52_P368434
ENSMUSG00000020366	0.14293	0.484478	-0.722632	0.829061	0.323979	-1.02378	A_52_P27244
ENSMUSG00000020368	0.943462	0.209184	1.33109	0.129357	0.172475	1.44083	A_51_P242143
ENSMUSG00000020372	0.84817	0.22416	1.28543	0.0505651	0.558341	0.600195	A_51_P488673
ENSMUSG00000020375	0.38898	0.163725	1.48868	0.0977653	0.263263	-1.1675	A_52_P65193
ENSMUSG00000020376	0.187683	0.48125	-0.728101	0.794217	0.203139	-1.33772	A_51_P398517
ENSMUSG00000020380	0.170667	0.804314	0.253613	0.0193946	1	NA	A_51_P367220
ENSMUSG00000020381	0.167824	0.0121742	-2.97611	0.97348	0.127655	-1.62347	A_51_P488554
ENSMUSG00000020385	0.168939	0.0802048	1.92026	0.49947	0.120178	1.65917	A_52_P445387
ENSMUSG00000020386	0.362236	0.123802	1.66178	0.840626	0.668678	0.437508	A_51_P260035
ENSMUSG00000020392	0.519943	0.591037	-0.552869	0.0885435	0.38526	0.897415	A_52_P284658
ENSMUSG00000020397	0.932904	0.072995	-1.97506	0.235973	0.397599	-0.873689	A_52_P327467
ENSMUSG00000020400	0.187126	0.0530738	-2.15793	0.558444	0.00845722	-3.08078	A_51_P327261
ENSMUSG00000020412	0.242822	0.402373	0.869786	0.598982	0.233979	-1.24607	A_52_P663440
ENSMUSG00000020415	0.356332	0.411093	-0.853268	0.0927863	0.577443	-0.570941	A_51_P371190
ENSMUSG00000020423	0.619075	0.549287	-0.617127	0.0195736	0.393939	NA	A_52_P925197
ENSMUSG00000020424	0.0572509	0.321633	1.03614	0.916428	0.225239	1.27101	A_51_P517051
ENSMUSG00000020427	0.505361	0.00608348	-3.35919	0.353232	0.00702648	-3.17559	A_52_P253179
ENSMUSG00000020429	0.704259	0.0124364	2.96438	0.785297	0.0106715	2.96164	A_51_P447545
ENSMUSG00000020430	0.457477	0.667726	0.440629	0.151407	0.248654	-1.2058	A_51_P104456
ENSMUSG00000020432	0.594589	0.742721	0.33635	0.541764	0.462198	-0.756812	A_51_P128491
ENSMUSG00000020439	0.000114679	0.00910593	NA	0.177298	0.23325	1.24812	A_51_P479786
ENSMUSG00000020440	0.0653732	0.909435	0.116306	0.966123	0.592737	0.547884	A_51_P381801
ENSMUSG00000020441	0.725383	0.647278	-0.469923	0.863042	0.834829	-0.212593	A_51_P291819
ENSMUSG00000020444	0.0234025	0.00865801	NA	0.181042	0.156345	1.50134	A_51_P235878
ENSMUSG00000020448	0.773297	0.234115	1.25643	0.639283	0.300152	-1.07756	A_52_P325552
ENSMUSG00000020454	0.0344782	0.132035	NA	0.647123	0.164795	1.46902	A_51_P507817
ENSMUSG00000020455	0.31463	0.170247	1.46396	0.453025	0.0301297	2.42335	A_51_P498866
ENSMUSG00000020456	0.230111	0.0199952	2.7028	0.858572	0.0559949	2.09113	A_52_P369310
ENSMUSG00000020457	0.752803	0.459474	0.765616	0.93892	0.644931	0.471356	A_51_P453948
ENSMUSG00000020458	0.91796	0.172251	-1.45653	0.954409	0.10869	-1.71799	A_51_P160870
ENSMUSG00000020459	0.564855	0.619541	-0.510364	0.0173672	0.699134	NA	A_51_P455597
ENSMUSG00000020462	0.88397	0.110205	-1.73214	0.75472	0.00345453	-3.53897	A_51_P521125
ENSMUSG00000020463	0.77387	0.17854	1.43367	0.0527949	0.196706	1.35824	A_52_P631860
ENSMUSG00000020464	0.0748375	0.0416862	-2.2944	0.397819	0.0446184	-2.21428	A_52_P229271
ENSMUSG00000020467	0.649552	0.836341	-0.21136	0.379591	0.593668	-0.54649	A_51_P337412
ENSMUSG00000020471	0.850854	0.951114	0.0626715	0.503525	0.515878	-0.667258	A_51_P342707
ENSMUSG00000020472	0.395208	0.926744	0.0939975	0.856109	0.635961	-0.48429	A_51_P515173
ENSMUSG00000020476	0.929241	0.48271	-0.725626	0.717421	0.0433495	-2.2298	A_52_P189957
ENSMUSG00000020477	0.0101387	0.937229	NA	0.147786	0.705127	0.386551	A_52_P507310
ENSMUSG00000020482	0.114914	0.000297228	5.12274	0.147519	0.00014939	5.21182	A_51_P286034
ENSMUSG00000020483	0.17005	0.568871	-0.586667	0.0197964	0.00639227	NA	A_52_P429909
ENSMUSG00000020484	0.221552	0.0775834	1.93963	0.604774	0.231601	1.25278	A_52_P185079
ENSMUSG00000020486	0.765656	0.218224	-1.30322	0.354791	0.0781525	-1.90647	A_51_P383991
ENSMUSG00000020491	0.573859	0.321576	-1.03626	0.288312	0.244428	-1.2172	A_51_P261184
ENSMUSG00000020496	0.000306562	0.809855	NA	0.903343	0.834737	-0.212713	A_51_P518298
ENSMUSG00000020515	0.373351	0.00707258	3.27572	0.831167	0.172719	1.43995	A_51_P481293
ENSMUSG00000020516	0.474327	0.456405	0.770994	0.0497156	0.309524	NA	A_51_P175205
ENSMUSG00000020519	0.731811	0.512295	-0.676385	0.149419	0.759436	-0.312514	A_51_P241943
ENSMUSG00000020521	0.752502	0.309971	-1.0626	0.304583	0.162915	1.47609	A_52_P551856
ENSMUSG00000020523	0.143528	0.457163	0.769663	0.386033	0.0884915	1.83624	A_51_P242356
ENSMUSG00000020525	0.106442	0.305392	1.07319	0.960325	0.307439	-1.06079	A_51_P131526
ENSMUSG00000020526	0.804614	0.675243	-0.429963	0.790282	0.767556	-0.30161	A_52_P654618
ENSMUSG00000020530	0.161407	0.394842	-0.884249	0.499106	0.0301772	-2.42252	A_51_P225630
ENSMUSG00000020532	0.0228958	0.025974	NA	0.571901	0.0602731	2.05078	A_52_P23177
ENSMUSG00000020534	0.202369	0.0362444	-2.37281	0.288643	0.00434889	-3.42099	A_52_P120055
ENSMUSG00000020537	0.34073	0.0611062	2.07751	0.384293	0.595414	0.543879	A_51_P118742
ENSMUSG00000020538	0.209223	0.240617	-1.23802	0.0626162	0.0464915	-2.19212	A_51_P401921
ENSMUSG00000020541	0.0246236	0.0262788	NA	0.429444	0.0255368	2.51025	A_51_P299866
ENSMUSG00000020544	0.490658	0.4949	0.705122	0.753477	0.9224	-0.0992519	A_51_P214319
ENSMUSG00000020549	0.0397768	0.213024	NA	0.226185	0.238983	-1.23212	A_52_P649236
ENSMUSG00000020553	0.0802062	0.167589	1.47393	0.290715	0.250619	1.20055	A_52_P136709
ENSMUSG00000020561	0.102511	0.0793598	-1.92644	0.703619	0.419122	-0.833461	A_52_P348799
ENSMUSG00000020570	0.802222	0.0272162	-2.5323	0.918841	0.100617	-1.76269	A_52_P453833
ENSMUSG00000020571	0.997139	0.416635	0.842893	0.54999	0.0545078	2.10582	A_52_P135455
ENSMUSG00000020572	0.0099456	0.0247217	NA	0.175748	0.0103491	2.97737	A_52_P535122
ENSMUSG00000020577	0.583429	0.101154	1.78342	0.490148	0.00987732	3.00129	A_51_P256246
ENSMUSG00000020580	0.0366294	0.567628	NA	0.584349	0.372075	-0.923345	A_51_P320444
ENSMUSG00000020585	0.95838	0.426831	-0.824045	0.232922	0.256222	1.18575	A_51_P120859
ENSMUSG00000020589	0.10675	0.135119	-1.60827	0.399107	0.00037298	-4.70725	A_51_P253883
ENSMUSG00000020590	0.218509	0.0161356	-2.82101	0.477934	0.0979917	-1.77792	A_51_P442091
ENSMUSG00000020592	0.953373	0.0038103	-3.62006	0.685831	0.00168578	-3.90888	A_52_P479269
ENSMUSG00000020593	0.0251882	0.004329	NA	0.0524141	9.34987e-05	5.47774	A_52_P483101
ENSMUSG00000020594	0.955355	0.0469293	2.22765	0.547134	0.112613	1.69732	A_51_P228385
ENSMUSG00000020601	0.0118373	0.46195	NA	0.454169	0.548147	0.616028	A_52_P220810
ENSMUSG00000020604	0.560643	0.25617	-1.19554	0.961292	0.256928	-1.1839	A_51_P221263
ENSMUSG00000020605	0.114665	0.286941	1.11714	0.840987	0.417014	-0.837339	A_52_P618774
ENSMUSG00000020607	0.507085	0.831417	-0.217826	0.102084	0.255243	1.18832	A_51_P423709
ENSMUSG00000020608	0.0150491	0.572476	NA	0.174227	0.0894578	1.83006	A_52_P139461
ENSMUSG00000020609	0.698156	0.37182	0.929677	0.410421	0.0500201	2.15255	A_51_P470542
ENSMUSG00000020610	0.000871108	0.103095	NA	0.335708	0.0267126	-2.48666	A_51_P350214
ENSMUSG00000020611	0.656377	0.100152	-1.78934	0.530485	0.0343554	-2.35393	A_51_P501710
ENSMUSG00000020612	0.785612	0.893995	0.136259	0.0750532	0.187579	-1.38831	A_51_P294095
ENSMUSG00000020614	0.691797	0.376584	-0.920118	0.873729	0.00196046	-3.83068	A_51_P430929
ENSMUSG00000020620	0.794412	0.013357	2.92506	0.554612	0.253766	1.1922	A_52_P267505
ENSMUSG00000020621	0.791075	0.169608	1.46634	0.935338	0.60264	0.533116	A_51_P370380
ENSMUSG00000020623	0.153857	0.0297799	2.48232	0.337805	0.0243776	2.53456	A_51_P256093
ENSMUSG00000020628	0.089773	0.497571	0.700671	0.151825	0.0640993	-2.01687	A_51_P247665
ENSMUSG00000020630	0.663288	0.446264	-0.788925	0.59706	0.112137	-1.69979	A_51_P483379
ENSMUSG00000020634	0.1994	0.0295395	-2.48682	0.217501	0.867213	-0.17042	A_51_P400040
ENSMUSG00000020638	0.00299599	0.0210252	NA	0.439216	9.56667e-05	-5.4646	A_52_P186937
ENSMUSG00000020641	0.000351788	0.0636694	NA	0.0162201	0.00865801	NA	A_51_P505134
ENSMUSG00000020644	0.000453629	0.0930736	NA	0.0288186	0.24026	NA	A_52_P240542
ENSMUSG00000020647	0.112397	0.201009	1.35717	0.833008	0.531402	0.642392	A_51_P502888
ENSMUSG00000020648	0.903527	0.927883	0.092532	0.910743	0.330103	1.01042	A_51_P487162
ENSMUSG00000020650	0.831781	0.302592	-1.07973	0.45055	0.019353	-2.65478	A_51_P400659
ENSMUSG00000020653	0.972156	0.163329	-1.49021	0.640002	0.518673	-0.66275	A_51_P205820
ENSMUSG00000020659	0.568739	0.306286	1.07112	0.826173	0.155865	1.50322	A_51_P443364
ENSMUSG00000020664	0.499483	0.433507	0.811863	0.295873	0.249721	-1.20294	A_52_P536646
ENSMUSG00000020668	0.0104869	0.441788	NA	0.269972	0.52262	-0.656408	A_51_P449507
ENSMUSG00000020669	0.119031	0.0888808	-1.86003	0.0133398	0.818182	NA	A_51_P340226
ENSMUSG00000020671	0.182196	0.530583	0.646792	0.516586	0.114178	1.68924	A_52_P262967
ENSMUSG00000020672	0.205475	0.79446	0.266709	0.0251128	0.588745	NA	A_51_P369998
ENSMUSG00000020677	0.260779	0.185396	-1.40951	0.12817	0.0108338	-2.9539	A_51_P136479
ENSMUSG00000020679	0.077277	0.92788	0.0925359	0.0895473	0.037296	-2.31027	A_52_P177699
ENSMUSG00000020681	0.0611258	0.429769	-0.818669	0.33599	0.140597	1.56574	A_52_P68028
ENSMUSG00000020684	0.518676	0.741119	-0.338533	0.344942	0.128895	1.61772	A_51_P443693
ENSMUSG00000020687	0.0337813	0.464858	NA	0.623656	0.0638156	2.01932	A_52_P376841
ENSMUSG00000020691	0.184025	0.975274	0.0316822	0.626744	0.672015	0.432794	A_51_P401749
ENSMUSG00000020696	0.00675715	0.678071	NA	0.620142	0.135805	-1.58656	A_51_P253531
ENSMUSG00000020700	0.105835	0.244237	1.22794	0.273243	0.298723	-1.08089	A_51_P100565
ENSMUSG00000020701	0.000281399	0.39275	NA	0.176239	0.344797	-0.979089	A_52_P444480
ENSMUSG00000020705	0.568359	0.357858	-0.958199	0.77653	0.349835	0.968566	A_52_P346367
ENSMUSG00000020706	0.33383	0.257268	-1.19262	0.17086	0.105924	-1.73296	A_51_P449935
ENSMUSG00000020707	0.336714	0.218006	-1.30388	0.678639	0.271597	-1.14638	A_51_P367285
ENSMUSG00000020708	0.418071	0.81396	-0.240838	0.872073	0.494434	0.70233	A_52_P657435
ENSMUSG00000020709	0.0947598	0.0777085	-1.93869	0.0264288	0.0649351	NA	A_51_P464710
ENSMUSG00000020713	0.640986	0.0406586	2.30842	0.393404	0.643002	0.47413	A_51_P104687
ENSMUSG00000020717	0.0503604	0.181759	-1.42223	0.226001	0.0401668	-2.27068	A_51_P400868
ENSMUSG00000020718	0.0106893	0.132035	NA	0.176726	0.174042	1.43521	A_52_P589591
ENSMUSG00000020719	0.0183146	0.393939	NA	0.425209	0.544421	0.621856	A_51_P394065
ENSMUSG00000020720	0.565309	0.740021	-0.34003	0.726199	0.0474965	-2.18057	A_52_P134381
ENSMUSG00000020733	0.400345	0.000198698	5.37754	0.78545	0.00254392	3.69622	A_51_P502150
ENSMUSG00000020736	0.495598	0.220592	-1.29608	0.0578821	0.184866	-1.39748	A_51_P284976
ENSMUSG00000020737	0.558297	0.590089	-0.554301	0.106532	0.0566467	-2.0848	A_51_P247157
ENSMUSG00000020739	0.164875	0.248489	-1.21625	0.909472	0.151353	-1.52114	A_51_P201532
ENSMUSG00000020740	0.214621	0.0269024	2.53873	0.876985	0.0892369	-1.83146	A_51_P502443
ENSMUSG00000020741	0.222371	0.321765	-1.03584	0.0252107	0.0930736	NA	A_51_P354272
ENSMUSG00000020743	0.0530299	0.0753179	-1.95687	0.661982	0.00458023	-3.39446	A_51_P100034
ENSMUSG00000020745	0.303865	0.956438	-0.0558387	0.00641285	0.484848	NA	A_52_P181038
ENSMUSG00000020747	0.364779	0.57067	-0.583899	0.0841342	0.00610026	3.24787	A_52_P596086
ENSMUSG00000020766	0.841591	0.443412	0.794017	0.92517	0.959678	0.0515063	A_51_P243304
ENSMUSG00000020770	0.0083974	0.180503	NA	0.0417841	0.00865801	NA	A_52_P607775
ENSMUSG00000020774	0.64068	0.0628917	2.06099	0.733671	0.0573085	2.07844	A_51_P259975
ENSMUSG00000020775	0.0817828	0.485997	0.720065	0.089689	0.102265	1.75332	A_52_P262997
ENSMUSG00000020777	0.522178	0.0800758	1.92119	0.348085	0.243985	1.2184	A_52_P615096
ENSMUSG00000020780	0.330392	0.171942	1.45767	0.979424	0.83004	-0.218862	A_52_P561584
ENSMUSG00000020781	0.000148323	0.148829	NA	0.00710561	0.588745	NA	A_51_P434953
ENSMUSG00000020782	0.261294	0.388272	-0.89702	0.159828	0.0290131	-2.44324	A_51_P348749
ENSMUSG00000020790	0.0322362	0.84889	NA	0.0221549	0.309524	NA	A_51_P104596
ENSMUSG00000020792	0.395105	0.0187225	-2.73907	0.0674522	0.430634	-0.8125	A_51_P273754
ENSMUSG00000020794	0.0631591	0.0654281	2.03827	0.734408	0.498544	-0.695539	A_52_P626232
ENSMUSG00000020801	0.569932	0.0022916	3.90733	0.0407171	0.025974	NA	A_51_P255387
ENSMUSG00000020802	0.0106389	0.560411	NA	0.54364	0.0265424	-2.49001	A_51_P184573
ENSMUSG00000020803	0.493488	0.610348	-0.523961	0.896897	0.46044	-0.759848	A_51_P349878
ENSMUSG00000020808	0.000246958	0.46195	NA	0.916082	0.872912	-0.163034	A_51_P455897
ENSMUSG00000020817	0.370864	0.37206	-0.929193	0.878304	0.32406	-1.0236	A_51_P242021
ENSMUSG00000020818	0.998387	0.0177914	2.76719	0.895737	0.0526911	2.12429	A_51_P238734
ENSMUSG00000020821	0.617915	0.45183	0.779052	0.583778	0.0250514	2.5203	A_52_P113465
ENSMUSG00000020823	0.00213097	0.294665	NA	0.112163	0.00134209	4.02747	A_52_P197215
ENSMUSG00000020828	0.0256637	0.0400287	NA	0.342807	0.325142	-1.02123	A_51_P357759
ENSMUSG00000020829	0.832146	0.601981	-0.536429	0.07299	0.259667	-1.17677	A_51_P430585
ENSMUSG00000020831	0.293274	0.0914727	-1.84308	0.679668	0.45094	0.77639	A_51_P349951
ENSMUSG00000020832	0.123466	0.278065	-1.13906	0.040707	0.818182	NA	A_52_P214708
ENSMUSG00000020834	0.36139	0.295876	1.0956	0.817881	0.216998	1.29525	A_51_P487941
ENSMUSG00000020838	0.000127007	0.07401	NA	0.305146	4.66258e-05	5.88322	A_51_P496253
ENSMUSG00000020840	0.492529	0.970476	0.0378329	0.875504	0.868722	-0.168464	A_52_P674578
ENSMUSG00000020843	0.895865	0.612078	0.521395	0.411904	0.749598	-0.32578	A_51_P421984
ENSMUSG00000020849	0.397458	0.569684	0.585415	0.112386	0.0439288	2.22266	A_51_P400236
ENSMUSG00000020850	0.0908412	0.401998	0.870502	0.01735	0.699134	NA	A_51_P168665
ENSMUSG00000020859	0.0262276	0.870516	NA	0.645709	0.174099	-1.43501	A_51_P359259
ENSMUSG00000020863	0.214337	0.295478	1.09655	0.528674	0.490541	0.708793	A_51_P133737
ENSMUSG00000020864	0.608867	0.545298	0.623405	0.435538	0.155473	-1.50476	A_52_P546135
ENSMUSG00000020865	0.101246	0.00567342	-3.39793	0.2045	0.00079173	-4.30452	A_52_P622067
ENSMUSG00000020868	0.0679525	0.288192	-1.1141	0.200881	0.560682	-0.596582	A_52_P94811
ENSMUSG00000020869	0.078573	0.95841	-0.0533079	0.0187529	0.393939	NA	A_51_P384673
ENSMUSG00000020873	0.565621	0.101413	1.7819	0.733868	0.150388	1.52502	A_51_P209319
ENSMUSG00000020877	0.0603756	0.193031	1.38347	0.858161	0.599489	-0.537802	A_51_P158598
ENSMUSG00000020878	0.0339112	0.933836	NA	0.77796	0.548463	0.615535	A_51_P216085
ENSMUSG00000020883	0.347095	0.204528	1.34584	0.362811	0.673395	0.430847	A_51_P500996
ENSMUSG00000020884	0.604055	0.582618	0.565626	0.928104	0.591345	-0.54997	A_51_P117752
ENSMUSG00000020889	0.348998	0.295044	-1.09759	0.410062	0.158223	-1.49403	A_51_P223776
ENSMUSG00000020893	0.991649	0.00224801	3.91827	0.042975	0.0151515	NA	A_52_P79889
ENSMUSG00000020898	0.256284	0.98197	-0.0231005	0.783381	0.0225983	-2.57414	A_51_P211526
ENSMUSG00000020899	0.0780218	0.885364	-0.147437	0.0716678	0.0116675	2.91585	A_51_P181097
ENSMUSG00000020900	0.202363	0.167721	1.47344	0.830725	0.135353	1.58855	A_51_P193612
ENSMUSG00000020903	0.176089	0.608813	0.526242	0.571353	0.372202	-0.923091	A_51_P356308
ENSMUSG00000020908	0.0390297	0.655306	NA	0.175698	0.0354935	-2.33663	A_51_P167668
ENSMUSG00000020910	0.795927	0.094076	-1.82649	0.500362	0.0255438	-2.51011	A_52_P293724
ENSMUSG00000020917	0.69638	0.0878067	-1.86718	0.485696	0.0279676	-2.46255	A_51_P261718
ENSMUSG00000020918	0.711079	0.242347	1.23319	0.667427	0.807644	-0.248305	A_51_P312528
ENSMUSG00000020919	0.242398	0.92517	0.0960236	0.297191	0.224071	-1.27441	A_52_P53698
ENSMUSG00000020921	0.201971	0.186714	-1.40495	0.447713	0.269085	-1.1527	A_51_P365656
ENSMUSG00000020922	0.00204483	0.393939	NA	0.485264	0.134798	-1.59101	A_51_P358817
ENSMUSG00000020923	0.0404029	0.928859	NA	0.24026	0.830666	-0.218042	A_52_P281879
ENSMUSG00000020925	0.615581	0.663389	-0.446808	0.423525	0.783459	0.280363	A_52_P458191
ENSMUSG00000020926	0.0342011	1	NA	0.0252664	0.0151515	NA	A_52_P205255
ENSMUSG00000020929	0.929155	0.908457	0.117568	0.61398	0.68032	-0.421107	A_51_P436719
ENSMUSG00000020935	0.0494637	0.309524	NA	0.500561	0.139468	-1.57059	A_51_P370561
ENSMUSG00000020940	0.00766102	0.419245	NA	0.968191	0.261854	1.17112	A_51_P180546
ENSMUSG00000020946	0.151822	0.00444161	3.53427	0.0680476	0.0623813	2.03186	A_52_P18816
ENSMUSG00000020949	0.367481	0.993926	-0.00778162	0.660701	0.409233	-0.851769	A_52_P531175
ENSMUSG00000020952	0.176194	0.969591	-0.0389671	0.291052	0.612101	0.519122	A_51_P485510
ENSMUSG00000020954	0.0958954	0.0126819	2.95362	0.0291145	0.0649351	NA	A_52_P140604
ENSMUSG00000020955	0.939377	0.129928	-1.6323	0.722937	0.261576	-1.17184	A_51_P198274
ENSMUSG00000020956	0.036679	0.07401	NA	0.00011472	0.484848	NA	A_52_P364768
ENSMUSG00000020961	0.027197	0.11471	NA	0.683311	0.0116516	-2.91655	A_52_P310907
ENSMUSG00000020962	0.573969	0.438864	0.802179	0.00488796	0.393939	NA	A_52_P274315
ENSMUSG00000020964	0.829762	0.750789	-0.325384	0.715293	0.00578083	3.27538	A_52_P194242
ENSMUSG00000020973	0.185186	0.313779	1.05388	0.00598207	0.393939	NA	A_51_P148783
ENSMUSG00000020974	0.462873	0.61286	0.520235	0.0496527	0.004329	NA	A_51_P269687
ENSMUSG00000020978	0.467378	0.453843	-0.775499	0.274471	0.10654	-1.7296	A_52_P92246
ENSMUSG00000020982	0.815464	0.000115764	5.72887	0.933432	9.35878e-05	5.47719	A_52_P537835
ENSMUSG00000020986	0.289333	0.815235	0.239154	0.0414811	0.132035	NA	A_52_P72839
ENSMUSG00000020988	0.816098	0.431779	0.815004	0.458503	0.84876	-0.194406	A_51_P221132
ENSMUSG00000020993	0.235959	0.992079	0.0101482	0.107697	0.419005	-0.833676	A_52_P644674
ENSMUSG00000020994	0.210853	0.0480015	2.21488	0.179557	0.505123	0.684738	A_51_P121793
ENSMUSG00000021000	0.0422064	0.0151515	NA	0.61629	0.0142734	2.81217	A_51_P139490
ENSMUSG00000021003	0.00122434	0.935962	NA	0.00354165	0.484848	NA	A_52_P174421
ENSMUSG00000021012	0.64658	0.86099	-0.17912	0.70007	0.412089	-0.846451	A_52_P273594
ENSMUSG00000021013	0.100586	0.136592	-1.60159	0.172991	0.89982	0.128284	A_51_P507899
ENSMUSG00000021018	0.478591	0.0244726	2.59116	0.834205	0.00253498	3.69804	A_51_P108731
ENSMUSG00000021022	0.122299	0.838713	0.208247	0.565014	0.547567	0.616934	A_52_P360085
ENSMUSG00000021023	0.00997454	0.0340869	NA	0.296738	0.0899169	1.82714	A_51_P141953
ENSMUSG00000021024	0.558936	0.74994	0.326536	0.317192	0.1931	-1.36998	A_51_P428364
ENSMUSG00000021025	0.255717	0.0336416	2.41443	0.0344437	0.484848	NA	A_51_P295192
ENSMUSG00000021028	0.727311	0.216669	-1.30795	0.798118	0.389579	-0.889051	A_51_P481644
ENSMUSG00000021033	0.0189761	0.00865801	NA	0.143663	0.0202987	-2.63	A_52_P499879
ENSMUSG00000021036	0.160924	0.868059	0.169913	0.104101	0.378553	0.910528	A_52_P59916
ENSMUSG00000021037	0.414897	0.0124507	2.96375	0.287827	0.0364466	2.32253	A_51_P173564
ENSMUSG00000021038	0.120307	0.313664	1.05414	0.602832	0.687374	-0.411229	A_52_P164310
ENSMUSG00000021039	0.240131	0.488845	0.715268	0.119354	0.158242	1.49396	A_51_P100787
ENSMUSG00000021040	0.00233218	0.937229	NA	0.952707	6.7095e-06	7.09134	A_52_P387458
ENSMUSG00000021044	0.623149	0.0413879	-2.29844	0.328737	0.101576	-1.75722	A_51_P247481
ENSMUSG00000021048	0.476144	0.686867	0.413572	0.23578	0.0236741	-2.54987	A_52_P282279
ENSMUSG00000021051	0.362925	0.0450154	2.25115	0.869414	0.00604811	3.25226	A_52_P154826
ENSMUSG00000021054	0.454876	0.128747	-1.63789	0.425589	0.45603	-0.7675	A_52_P42221
ENSMUSG00000021065	0.255968	0.116933	-1.69641	0.241226	0.0133204	-2.84774	A_51_P279389
ENSMUSG00000021067	0.122608	0.533237	-0.642547	0.0245541	0.0649351	NA	A_52_P614888
ENSMUSG00000021069	0.158575	0.8186	0.234709	0.623461	0.198794	-1.35152	A_51_P452779
ENSMUSG00000021072	0.462363	0.56814	-0.587793	0.369318	0.301154	1.07524	A_52_P651034
ENSMUSG00000021076	0.201324	0.553389	-0.610697	0.9913	0.617848	-0.510672	A_51_P341324
ENSMUSG00000021079	0.0317297	0.588745	NA	0.613535	0.147937	1.535	A_51_P421804
ENSMUSG00000021091	0.0181373	0.937229	NA	0.0793718	0.92366	-0.0976349	A_51_P159453
ENSMUSG00000021094	0.992547	0.110759	-1.72912	0.571498	0.0506742	-2.1455	A_51_P312437
ENSMUSG00000021096	0.845261	0.142383	-1.57596	0.185855	0.00525677	-3.32398	A_51_P335303
ENSMUSG00000021097	0.758585	0.00539846	3.42554	0.0547989	0.00336454	3.55251	A_51_P200667
ENSMUSG00000021102	0.950089	0.211741	1.32311	0.0647098	0.135286	1.58885	A_51_P156631
ENSMUSG00000021103	0.0455851	0.80684	NA	0.187815	0.555321	-0.604868	A_51_P206971
ENSMUSG00000021111	0.544846	0.25854	1.18925	0.383117	0.229488	1.25879	A_52_P392701
ENSMUSG00000021112	0.0493281	0.678071	NA	0.265704	0.0164937	-2.73757	A_52_P402881
ENSMUSG00000021113	0.172663	0.621285	0.507794	0.881864	0.0506456	-2.14581	A_52_P686405
ENSMUSG00000021114	0.61519	0.692967	0.405017	0.791568	0.585541	0.558694	A_51_P393598
ENSMUSG00000021116	0.116117	0.180706	1.42595	0.384888	0.0993812	1.76982	A_52_P232314
ENSMUSG00000021124	0.0902533	0.198148	-1.3665	0.282883	0.0308917	-2.41017	A_51_P438692
ENSMUSG00000021127	0.370644	0.0136692	-2.91234	0.230621	0.0402004	-2.27023	A_51_P235801
ENSMUSG00000021133	0.190671	0.125116	1.65535	0.18378	0.230528	1.25583	A_52_P556111
ENSMUSG00000021135	0.601596	0.0837244	1.89513	0.0684956	0.639663	0.478941	A_52_P69109
ENSMUSG00000021136	0.350952	0.497832	-0.700237	0.0699377	0.0852768	-1.85724	A_51_P443403
ENSMUSG00000021140	0.0483015	0.0400287	NA	0.514598	0.0354238	2.33767	A_51_P176487
ENSMUSG00000021143	0.00156315	0.07401	NA	0.111593	0.120872	-1.65577	A_51_P390446
ENSMUSG00000021144	0.11669	0.431778	0.815006	0.642673	0.474337	0.736032	A_51_P423030
ENSMUSG00000021149	0.734483	0.00035338	5.015	0.888715	0.00896163	3.05112	A_51_P387670
ENSMUSG00000021156	0.0340832	0.936075	NA	0.34768	0.788285	-0.273943	A_52_P609965
ENSMUSG00000021171	0.822338	0.789341	-0.27353	0.265824	0.278329	-1.12968	A_52_P433137
ENSMUSG00000021179	0.66417	0.651403	-0.46398	0.0893063	0.0226575	-2.57277	A_51_P213592
ENSMUSG00000021185	0.231015	0.356893	0.960199	0.0675046	0.0490919	-2.1627	A_52_P553589
ENSMUSG00000021189	0.0298378	0.561149	NA	0.144136	0.327446	-1.01619	A_52_P278204
ENSMUSG00000021190	0.965927	0.000200467	-5.37187	0.422933	2.23917e-05	-6.32585	A_51_P110576
ENSMUSG00000021192	0.210197	0.110238	1.73196	0.74687	2.83056e-05	6.18261	A_52_P670037
ENSMUSG00000021193	0.206958	0.764698	-0.306575	0.0780949	0.100657	-1.76247	A_51_P474960
ENSMUSG00000021200	0.0549646	0.118618	-1.68775	0.659177	0.0112965	-2.93244	A_51_P115715
ENSMUSG00000021207	0.108613	0.266109	-1.16945	0.0638572	0.21337	-1.30615	A_51_P208472
ENSMUSG00000021208	0.608353	0.0821044	-1.90657	0.189933	0.00304395	-3.60392	A_52_P90363
ENSMUSG00000021210	0.479455	0.301553	1.08217	0.809098	0.972509	-0.0351077	A_51_P189082
ENSMUSG00000021211	0.246357	0.851927	-0.190948	0.646095	0.251439	-1.19836	A_52_P346037
ENSMUSG00000021213	0.969114	0.24618	-1.22258	0.646095	0.251439	-1.19836	A_52_P346037
ENSMUSG00000021215	0.157805	0.00808197	-3.20196	0.494661	0.00900938	-3.0484	A_52_P662098
ENSMUSG00000021217	0.0424394	0.775029	NA	0.198471	0.576888	0.571784	A_51_P387379
ENSMUSG00000021218	0.501428	0.0152018	-2.85384	0.176441	0.0107984	-2.95558	A_52_P481159
ENSMUSG00000021224	0.0233903	0.24026	NA	0.770509	0.354167	0.959604	A_52_P517905
ENSMUSG00000021226	0.113618	0.24473	-1.22658	0.132324	0.0306707	-2.41396	A_52_P525183
ENSMUSG00000021228	0.507834	0.706304	-0.386423	0.870414	0.645382	-0.470708	A_51_P420489
ENSMUSG00000021235	0.0344127	0.393939	NA	0.0867214	0.103486	-1.74646	A_51_P116479
ENSMUSG00000021236	0.0541393	0.375325	-0.922637	0.397821	0.276311	-1.13466	A_51_P480046
ENSMUSG00000021238	0.56059	0.465047	0.755911	0.979333	0.583789	-0.561336	A_51_P338485
ENSMUSG00000021240	0.665265	0.0108359	3.04024	0.249944	0.0377451	2.30389	A_51_P138760
ENSMUSG00000021241	0.719384	0.265773	-1.17032	0.563776	0.551589	-0.610665	A_52_P594568
ENSMUSG00000021242	0.563421	0.0249872	-2.57964	0.654596	0.0789337	-1.90088	A_51_P347961
ENSMUSG00000021243	0.0280227	0.588745	NA	0.197788	0.687649	0.410845	A_51_P153787
ENSMUSG00000021244	0.234217	0.15153	1.53725	0.516669	0.0169417	2.72371	A_51_P317794
ENSMUSG00000021245	0.638534	0.373453	-0.926391	0.305748	0.371874	0.923745	A_51_P342786
ENSMUSG00000021248	0.539901	0.393621	0.886611	0.0306516	0.393939	NA	A_51_P303238
ENSMUSG00000021250	0.511264	0.716022	0.372964	0.872482	0.589346	0.552969	A_52_P262219
ENSMUSG00000021252	0.16755	0.178778	-1.43282	0.154195	0.944444	-0.070996	A_51_P400375
ENSMUSG00000021257	0.97439	0.998196	-0.00231049	0.00767042	0.24026	NA	A_51_P112237
ENSMUSG00000021259	0.881761	0.654543	0.459468	0.0784482	0.132118	1.60301	A_51_P457664
ENSMUSG00000021262	0.364202	0.0255653	-2.56698	0.589386	0.000238668	-4.95119	A_51_P433467
ENSMUSG00000021264	0.185305	0.606619	0.529506	0.49724	0.801717	0.256135	A_51_P456320
ENSMUSG00000021273	0.948658	0.407129	-0.860747	0.923867	0.138913	-1.57299	A_51_P485946
ENSMUSG00000021275	0.503004	0.465485	-0.755151	0.655842	0.331966	-1.00639	A_52_P75882
ENSMUSG00000021276	0.307017	0.217454	-1.30556	0.759363	0.178132	-1.42073	A_51_P204793
ENSMUSG00000021278	0.0314593	0.07401	NA	0.290141	0.000112506	-5.37207	A_51_P343350
ENSMUSG00000021279	0.218154	0.412117	-0.851345	0.0170572	0.0649351	NA	A_52_P404363
ENSMUSG00000021281	0.000346995	0.0151515	NA	0.0649535	0.0011419	-4.11186	A_51_P364485
ENSMUSG00000021282	0.0587088	0.0706504	-1.99396	0.127186	0.0389677	-2.28688	A_51_P244439
ENSMUSG00000021286	0.765815	0.918585	0.104507	0.867557	0.626328	-0.498276	A_51_P396917
ENSMUSG00000021290	0.0790453	0.281621	-1.13022	0.754464	0.822831	-0.228316	A_51_P128287
ENSMUSG00000021302	0.164321	0.627163	0.499164	0.34567	0.0117833	-2.91077	A_52_P228247
ENSMUSG00000021306	0.504337	0.950564	0.0633777	0.6076	0.901174	0.126541	A_51_P330298
ENSMUSG00000021327	0.120306	0.21136	1.3243	0.00728808	0.937229	NA	A_51_P278214
ENSMUSG00000021335	0.392682	0.0475894	-2.21975	0.559368	0.266711	-1.1587	A_51_P103261
ENSMUSG00000021338	0.109316	0.367587	0.938242	0.104034	0.207812	1.32315	A_52_P474719
ENSMUSG00000021339	0.150526	0.316334	1.04807	0.737184	0.200047	1.34752	A_52_P618187
ENSMUSG00000021340	0.590578	0.179053	-1.43183	0.112697	0.103154	-1.74831	A_51_P402583
ENSMUSG00000021357	0.0447215	0.857977	NA	0.98501	0.22737	-1.26486	A_51_P404339
ENSMUSG00000021361	0.725433	0.742389	-0.336802	0.744787	0.719202	-0.367163	A_51_P338600
ENSMUSG00000021364	0.662927	0.0534324	2.1541	0.195281	0.202282	1.34042	A_51_P292582
ENSMUSG00000021368	0.172458	0.656091	0.457247	0.177959	0.897657	-0.13107	A_51_P425737
ENSMUSG00000021374	0.650088	0.0464645	2.23327	0.987731	0.0490736	2.1629	A_51_P115085
ENSMUSG00000021376	0.861975	0.19732	1.36922	0.81977	0.12245	1.64812	A_51_P214663
ENSMUSG00000021379	0.235861	0.743556	0.335214	0.436491	0.791953	-0.269071	A_51_P494430
ENSMUSG00000021385	0.772384	0.186827	1.40456	0.201054	0.0161454	2.74859	A_52_P426229
ENSMUSG00000021392	0.000860296	0.00910593	NA	0.102644	0.0603538	-2.05004	A_52_P442722
ENSMUSG00000021395	0.626193	0.337454	1.00135	0.68703	0.333347	1.00342	A_51_P195135
ENSMUSG00000021400	0.155248	0.0154674	-2.8443	0.387478	0.00196694	-3.82898	A_52_P513281
ENSMUSG00000021408	0.00132749	0.07401	NA	0.136316	0.0280218	-2.46153	A_52_P174775
ENSMUSG00000021411	0.974597	0.00515519	-3.4512	0.926856	0.00465114	-3.3866	A_51_P219662
ENSMUSG00000021413	0.431273	0.258097	-1.19042	0.0317001	0.132035	NA	A_52_P153848
ENSMUSG00000021417	0.0171268	0.484848	NA	0.0782761	0.274698	1.13865	A_51_P394665
ENSMUSG00000021418	0.891894	0.0834927	-1.89676	0.671214	0.186057	1.39344	A_51_P319392
ENSMUSG00000021420	0.112213	0.951005	-0.0628113	0.857728	0.742373	0.335559	A_52_P422222
ENSMUSG00000021423	0.184225	0.00791826	-3.21327	0.939134	0.000776285	-4.31494	A_51_P465350
ENSMUSG00000021427	0.154418	0.193233	1.38279	0.537605	0.00674758	3.1963	A_52_P152995
ENSMUSG00000021428	0.251125	0.353261	-0.967763	0.0193651	0.484848	NA	A_52_P74183
ENSMUSG00000021431	0.31823	0.470525	0.746442	0.5554	0.607867	-0.525372	A_52_P169028
ENSMUSG00000021432	0.295342	0.295812	1.09575	0.282276	0.890577	-0.1402	A_51_P151254
ENSMUSG00000021440	0.0316429	0.46195	NA	0.0727187	0.38838	0.891368	A_51_P397575
ENSMUSG00000021453	0.199415	0.0692195	2.00579	0.485821	0.0598414	2.05473	A_51_P315904
ENSMUSG00000021456	0.64868	0.440946	-0.798435	0.862692	0.533176	-0.639578	A_51_P499020
ENSMUSG00000021458	0.105583	0.304609	1.07502	0.686401	0.000595385	4.45586	A_52_P431859
ENSMUSG00000021468	0.876416	0.67163	0.435084	0.205768	0.520281	-0.660163	A_51_P345593
ENSMUSG00000021474	0.00166384	0.937229	NA	0.0708234	0.180759	-1.41158	A_51_P418526
ENSMUSG00000021476	0.681563	0.0839842	-1.89332	0.51226	0.0988127	-1.77312	A_52_P421249
ENSMUSG00000021477	0.0420969	0.0021645	NA	0.0987372	0.00125429	-4.06277	A_51_P253547
ENSMUSG00000021482	0.00335597	0.937229	NA	0.0860427	0.190827	1.37747	A_51_P361049
ENSMUSG00000021483	0.0374377	0.599266	NA	0.142464	0.0869416	-1.84628	A_51_P433338
ENSMUSG00000021484	0.390668	0.281382	1.13081	0.791241	0.952268	0.0609832	A_52_P112651
ENSMUSG00000021492	0.235187	0.000259324	5.20841	0.0174032	0.0649351	NA	A_51_P184949
ENSMUSG00000021495	0.250138	0.758201	0.315345	0.319532	0.0298321	2.42858	A_51_P407879
ENSMUSG00000021496	0.258787	0.728282	0.356087	0.481954	0.945442	0.0697186	A_51_P298843
ENSMUSG00000021497	0.823769	0.848085	0.195971	0.973019	0.754402	0.319295	A_51_P276039
ENSMUSG00000021500	0.0065273	0.180503	NA	0.686044	0.193776	-1.36777	A_51_P161225
ENSMUSG00000021501	0.157546	0.290434	-1.10866	0.0828358	0.771843	-0.295868	A_51_P521161
ENSMUSG00000021504	0.750284	0.479991	0.730242	0.167919	0.0890461	1.83268	A_52_P170754
ENSMUSG00000021510	0.0479012	0.245785	NA	0.318044	0.0938975	-1.8024	A_52_P120168
ENSMUSG00000021518	0.49365	0.851974	-0.190887	0.848786	0.451832	-0.774827	A_51_P442053
ENSMUSG00000021532	0.0123679	0.297107	NA	0.828609	0.263909	1.16585	A_52_P273998
ENSMUSG00000021537	0.900896	0.436773	0.80595	0.776284	0.0383515	2.29539	A_52_P185266
ENSMUSG00000021539	0.204264	0.232275	1.26171	0.18995	0.113351	1.69349	A_51_P249909
ENSMUSG00000021546	0.970718	0.358086	-0.957726	0.958554	0.615087	-0.514726	A_52_P336859
ENSMUSG00000021548	0.716359	0.00255405	-3.84568	0.945394	0.0307765	-2.41214	A_51_P270146
ENSMUSG00000021549	0.210977	0.942627	-0.0735722	0.306171	0.280635	-1.12403	A_51_P498322
ENSMUSG00000021550	0.977865	0.569326	-0.585966	0.529462	0.33468	-1.00056	A_51_P224175
ENSMUSG00000021555	0.787977	0.413284	0.849156	0.836107	0.284903	-1.11367	A_52_P501969
ENSMUSG00000021556	0.566173	0.707233	-0.385133	0.970694	0.468396	-0.74616	A_51_P171200
ENSMUSG00000021559	0.1285	0.00217661	-3.93667	0.457729	0.000828389	-4.2806	A_52_P37826
ENSMUSG00000021573	0.0375929	0.199397	NA	0.683948	0.00258885	3.68721	A_51_P398260
ENSMUSG00000021576	0.231362	0.565309	0.592164	0.0702274	0.638598	0.480479	A_51_P431903
ENSMUSG00000021577	0.396133	0.143712	1.5702	0.517485	0.230787	-1.25509	A_52_P109503
ENSMUSG00000021583	0.0080146	0.0021645	NA	0.71198	0.0804931	1.88987	A_52_P389595
ENSMUSG00000021585	0.592077	0.73454	0.347516	0.540385	0.117935	1.67025	A_51_P519295
ENSMUSG00000021589	0.000860555	0.294665	NA	0.583526	0.000787778	4.30716	A_52_P348720
ENSMUSG00000021591	0.952866	0.500026	0.696591	0.833746	0.462922	0.755563	A_51_P210395
ENSMUSG00000021592	0.12242	0.415947	-0.844176	0.0195739	0.179654	NA	A_52_P475080
ENSMUSG00000021594	0.0683026	0.0220885	2.64783	0.332294	0.0113499	2.93001	A_51_P420415
ENSMUSG00000021595	0.450883	0.138605	1.59258	0.781313	0.0271266	2.47859	A_51_P271803
ENSMUSG00000021597	0.293531	0.816535	-0.237436	0.827038	0.0323846	-2.38523	A_51_P207411
ENSMUSG00000021598	0.400214	0.218726	-1.3017	0.644069	0.246844	-1.21066	A_51_P219433
ENSMUSG00000021606	0.692312	0.780446	-0.285419	0.502028	0.0311355	2.40602	A_51_P335077
ENSMUSG00000021607	0.485785	0.873535	-0.162791	0.644371	0.455223	-0.768906	A_51_P450123
ENSMUSG00000021608	0.00171102	0.0262788	NA	0.122277	0.525569	-0.651687	A_51_P405089
ENSMUSG00000021610	0.204763	0.508343	-0.682863	0.0996984	0.294424	-1.09096	A_51_P517787
ENSMUSG00000021615	0.34427	0.517767	-0.667466	0.279977	0.325323	-1.02083	A_52_P609560
ENSMUSG00000021619	0.989734	1.87022e-05	-7.00744	0.510364	0.000975413	-4.19453	A_52_P332666
ENSMUSG00000021620	0.909494	0.140248	1.5853	0.670315	0.0946465	1.79786	A_51_P414305
ENSMUSG00000021621	0.106304	0.0214915	2.66297	0.486945	0.0765529	1.91808	A_51_P187231
ENSMUSG00000021622	0.031822	0.123962	NA	0.0387409	0.699134	NA	A_51_P165293
ENSMUSG00000021629	0.252604	0.369412	0.934541	0.76615	0.163703	1.47312	A_52_P105501
ENSMUSG00000021635	0.374817	0.102681	1.77448	0.136932	0.285771	1.11158	A_51_P464630
ENSMUSG00000021636	0.0760606	0.15184	-1.53598	0.580728	0.0192868	-2.65655	A_51_P451428
ENSMUSG00000021638	0.529783	0.655647	-0.457884	0.265244	0.217177	-1.29471	A_52_P608097
ENSMUSG00000021639	0.284337	0.35326	-0.967765	0.525427	0.0398532	-2.27487	A_51_P323435
ENSMUSG00000021643	0.291374	0.362022	-0.94961	0.588259	0.225489	-1.27029	A_51_P254986
ENSMUSG00000021646	0.220295	0.418858	-0.838758	0.929059	0.323048	-1.02582	A_51_P211880
ENSMUSG00000021650	0.588916	0.983937	0.0205801	0.730674	0.85968	-0.180198	A_51_P262101
ENSMUSG00000021661	0.0175228	0.531995	NA	0.4722	0.931258	-0.0878896	A_52_P235557
ENSMUSG00000021665	0.437599	0.268942	-1.16216	0.122905	0.237405	-1.2365	A_51_P453111
ENSMUSG00000021669	0.000823442	0.180503	NA	0.974131	0.111345	1.70393	A_51_P238533
ENSMUSG00000021670	0.612273	0.386438	0.900613	0.554823	0.16788	1.45757	A_52_P578922
ENSMUSG00000021676	0.344826	0.328434	1.02103	0.496919	0.247108	-1.20995	A_52_P474294
ENSMUSG00000021681	0.302352	0.242507	1.23274	0.55179	0.164155	1.47142	A_51_P496769
ENSMUSG00000021684	0.000442371	0.129073	NA	0.214998	0.643721	-0.473096	A_51_P125338
ENSMUSG00000021686	0.810724	0.454224	0.774829	0.035158	1	NA	A_51_P119597
ENSMUSG00000021687	0.999343	0.14349	1.57116	0.943927	0.189114	1.38317	A_51_P217336
ENSMUSG00000021701	0.040167	0.0400287	NA	0.985148	0.0163076	-2.74343	A_51_P290576
ENSMUSG00000021703	0.914112	0.158256	1.51007	0.328587	0.0251029	2.51923	A_51_P128336
ENSMUSG00000021704	0.626544	0.0326308	2.43144	0.702293	0.0108051	2.95526	A_52_P662412
ENSMUSG00000021706	0.0458518	0.167422	NA	0.733043	0.273466	1.14171	A_51_P480928
ENSMUSG00000021707	0.213295	0.3033	1.07808	0.105862	0.0223984	2.57877	A_52_P329197
ENSMUSG00000021709	0.179582	0.694185	0.403313	0.914222	0.318528	-1.03582	A_52_P276815
ENSMUSG00000021710	0.905653	0.891952	-0.138903	0.14585	0.436002	0.802848	A_52_P495224
ENSMUSG00000021711	0.690203	0.149407	-1.54605	0.460664	0.00310873	-3.59311	A_51_P169128
ENSMUSG00000021712	0.0800264	0.738608	-0.341958	0.0971163	0.0438065	2.22416	A_52_P459238
ENSMUSG00000021713	0.094634	0.429925	0.818384	0.186956	0.857884	0.182532	A_51_P123604
ENSMUSG00000021714	0.0466167	0.599266	NA	0.142395	0.326394	-1.01849	A_52_P4666
ENSMUSG00000021715	0.0685854	0.524911	-0.655906	0.652141	0.183919	-1.40071	A_52_P508053
ENSMUSG00000021716	0.247739	0.147258	-1.55507	0.207852	0.664346	-0.443642	A_51_P300297
ENSMUSG00000021720	0.563807	0.562454	-0.596584	0.0279884	0.00865801	NA	A_51_P215530
ENSMUSG00000021731	0.107094	0.439589	0.800873	0.0327961	0.818182	NA	A_51_P130660
ENSMUSG00000021733	0.34297	0.181963	1.42151	0.190836	0.101364	1.75843	A_52_P108502
ENSMUSG00000021737	0.935325	0.107003	-1.74983	0.186517	0.187229	-1.38949	A_51_P288103
ENSMUSG00000021745	0.479923	0.399598	-0.875094	0.457889	0.18867	-1.38465	A_51_P103114
ENSMUSG00000021748	0.0510106	0.00421282	3.56383	0.910904	0.0853449	1.85679	A_51_P321921
ENSMUSG00000021750	0.000730113	0.07401	NA	0.0017763	0.025974	NA	A_52_P87900
ENSMUSG00000021751	0.499171	0.293026	-1.10242	0.513902	0.082921	-1.8731	A_51_P206708
ENSMUSG00000021752	0.195824	0.0542278	2.14569	0.199169	0.997822	0.00278065	A_51_P297865
ENSMUSG00000021754	0.00152772	0.0412268	NA	0.0743413	0.00257829	-3.68931	A_52_P441340
ENSMUSG00000021756	0.224041	0.743892	-0.334756	0.508684	0.560629	-0.596662	A_51_P473888
ENSMUSG00000021759	0.182837	0.910923	-0.114386	0.208386	0.529065	0.646109	A_52_P7937
ENSMUSG00000021760	0.644795	0.34334	-0.988712	0.842035	0.705317	-0.386288	A_51_P495232
ENSMUSG00000021764	0.750499	0.029759	2.48271	0.422867	0.0480743	2.17404	A_51_P388696
ENSMUSG00000021765	0.377208	0.545189	-0.623578	0.903362	0.272562	-1.14397	A_51_P381821
ENSMUSG00000021771	0.782538	0.0357501	2.38049	0.743888	0.714694	0.373357	A_51_P162253
ENSMUSG00000021772	0.550321	1.98893e-07	-11.0349	0.663752	3.09435e-06	-7.61085	A_51_P448391
ENSMUSG00000021773	0.497016	0.791288	0.270935	0.906437	0.997242	0.00352135	A_52_P469381
ENSMUSG00000021774	0.0704294	0.378139	0.917017	0.757593	0.0161932	2.74706	A_51_P390775
ENSMUSG00000021775	0.450856	0.188979	1.39718	0.293186	0.0781886	1.90621	A_52_P303891
ENSMUSG00000021785	0.663227	0.196418	-1.3722	0.237575	0.0736756	-1.93953	A_52_P238693
ENSMUSG00000021786	0.98303	0.870976	0.166117	0.471512	0.294019	-1.09192	A_52_P231635
ENSMUSG00000021792	0.088772	0.122876	-1.66635	0.0427014	0.309524	NA	A_51_P394354
ENSMUSG00000021796	0.00669268	0.744419	NA	0.833538	0.43902	0.797456	A_52_P17146
ENSMUSG00000021810	0.106271	0.0400461	-2.31694	0.414795	1.29336e-05	-6.66826	A_52_P486759
ENSMUSG00000021814	0.80714	0.227646	-1.27516	0.250642	0.312854	-1.04852	A_51_P402458
ENSMUSG00000021816	0.63472	0.869219	-0.168404	0.786811	0.00809935	-3.1029	A_51_P412191
ENSMUSG00000021820	0.0927928	0.902492	0.125272	0.834237	0.100909	-1.76102	A_51_P132849
ENSMUSG00000021823	0.74477	0.0334166	2.41817	0.345968	0.0504439	2.14797	A_51_P297131
ENSMUSG00000021824	0.44295	0.00360907	3.65051	0.685043	0.000732395	4.34575	A_52_P544410
ENSMUSG00000021830	0.0355111	0.294665	NA	0.0287913	0.393939	NA	A_51_P411264
ENSMUSG00000021831	0.475733	0.719452	-0.368232	0.559947	0.480908	-0.724919	A_52_P423424
ENSMUSG00000021832	0.554861	0.848711	-0.195153	0.963457	0.711481	0.37778	A_51_P509941
ENSMUSG00000021835	0.00428158	0.148829	NA	0.413117	0.119417	1.66291	A_51_P383741
ENSMUSG00000021843	0.49237	0.674716	0.43071	0.112393	0.744423	-0.332781	A_52_P307267
ENSMUSG00000021868	0.160104	0.624083	0.503682	0.808011	0.0708458	1.96138	A_51_P308590
ENSMUSG00000021870	0.262227	0.780867	-0.284856	0.170228	0.644974	-0.471295	A_52_P679966
ENSMUSG00000021871	0.150824	0.612834	0.520274	0.156121	0.835906	-0.211184	A_51_P488888
ENSMUSG00000021876	0.162145	0.95586	0.0565797	0.279014	0.586345	-0.557483	A_51_P237383
ENSMUSG00000021877	0.778651	0.0997251	1.79189	0.957611	0.336008	0.997714	A_51_P295625
ENSMUSG00000021884	0.194821	0.0353969	-2.38604	0.0407539	1	NA	A_51_P314065
ENSMUSG00000021886	0.0858147	0.170248	-1.46396	0.979182	0.00193075	-3.83858	A_51_P108459
ENSMUSG00000021890	0.0597013	0.222279	1.29102	0.450942	0.762385	0.308549	A_51_P419959
ENSMUSG00000021891	0.760931	0.104708	1.76281	0.193106	0.214322	1.30327	A_52_P151284
ENSMUSG00000021892	0.349132	0.317956	-1.0444	0.132481	0.000676737	-4.38769	A_52_P305307
ENSMUSG00000021893	0.81327	0.00838214	-3.18182	0.71727	0.698583	-0.395617	A_52_P623782
ENSMUSG00000021895	0.206068	0.277489	-1.1405	0.727169	0.155761	-1.50363	A_52_P577205
ENSMUSG00000021900	0.770569	0.00188349	-4.01942	0.850608	0.0224445	-2.5777	A_51_P196158
ENSMUSG00000021901	0.624489	0.0793359	1.92661	0.108449	0.197191	1.35667	A_52_P680311
ENSMUSG00000021902	0.219669	0.184599	1.41228	0.447098	0.483216	0.721038	A_51_P356012
ENSMUSG00000021906	0.192244	0.592471	-0.550706	0.0781177	0.882854	0.150173	A_52_P534620
ENSMUSG00000021910	0.00689305	0.00910593	NA	0.113501	0.0487845	2.1661	A_52_P472515
ENSMUSG00000021911	0.329627	0.677349	0.426985	0.339015	0.145932	1.54327	A_51_P413461
ENSMUSG00000021916	0.242975	0.217097	-1.30664	0.0345221	0.393939	NA	A_51_P152155
ENSMUSG00000021917	0.0462848	0.588745	NA	0.464593	0.199779	1.34837	A_51_P149775
ENSMUSG00000021922	0.847065	0.162414	-1.49375	0.124578	0.00997279	-2.99636	A_51_P172292
ENSMUSG00000021928	0.0869098	3.36396e-05	-6.57866	0.191292	3.38845e-06	-7.5487	A_51_P394973
ENSMUSG00000021929	0.115064	0.798797	-0.260939	0.132061	0.0376023	-2.30591	A_52_P680710
ENSMUSG00000021930	0.96286	0.171161	-1.46056	0.166908	0.138628	-1.57422	A_51_P468742
ENSMUSG00000021932	0.234184	0.227128	1.27668	0.746256	0.506759	0.682065	A_51_P474454
ENSMUSG00000021938	0.030255	0.818182	NA	0.651555	0.320361	1.03175	A_51_P330133
ENSMUSG00000021939	0.586964	0.0189183	-2.73334	0.48572	0.00664499	-3.20414	A_51_P465148
ENSMUSG00000021943	0.722779	0.624039	-0.503746	0.909336	0.0296444	-2.4319	A_51_P185247
ENSMUSG00000021945	0.331813	0.0388617	2.33378	0.330797	0.0243745	2.53463	A_51_P387302
ENSMUSG00000021947	0.350497	0.356611	-0.960783	0.679596	0.0406769	-2.26393	A_52_P499251
ENSMUSG00000021951	0.0440179	0.309524	NA	0.430843	0.187145	-1.38977	A_51_P376149
ENSMUSG00000021957	0.973038	0.178325	-1.43444	0.823995	0.0321915	-2.38839	A_51_P394515
ENSMUSG00000021958	0.0878903	0.223965	1.28601	0.867355	0.278793	1.12854	A_51_P192089
ENSMUSG00000021963	0.0894782	0.576885	0.574367	0.509863	0.0629296	-2.02703	A_52_P101333
ENSMUSG00000021967	0.131157	0.3428	0.989864	0.277185	0.5753	0.574197	A_52_P528707
ENSMUSG00000021969	0.481449	0.103732	-1.76841	0.838704	0.0295748	-2.43314	A_51_P123216
ENSMUSG00000021972	0.102205	0.834744	0.213455	0.654761	0.166615	-1.46224	A_52_P518434
ENSMUSG00000021973	0.406655	0.264422	1.17383	0.315771	0.937682	-0.0796562	A_52_P373024
ENSMUSG00000021975	0.0329666	0.699134	NA	0.0628633	0.906284	-0.119962	A_51_P491051
ENSMUSG00000021977	0.707075	0.948592	-0.0659094	0.265044	0.876813	-0.157985	A_51_P486629
ENSMUSG00000021981	0.766716	0.0657803	-2.03518	0.856097	0.454944	-0.769392	A_52_P264905
ENSMUSG00000021982	0.541827	0.0542975	-2.14496	0.0212665	0.309524	NA	A_51_P350368
ENSMUSG00000021987	0.502698	0.0765982	-1.94707	0.971796	0.042512	-2.24028	A_51_P205481
ENSMUSG00000021990	0.120497	0.13751	-1.59747	0.0902972	0.883056	-0.149912	A_52_P305279
ENSMUSG00000021993	0.383283	0.319442	1.04105	0.0734714	0.877732	-0.156795	A_52_P354183
ENSMUSG00000021996	0.246491	0.223578	1.28716	0.281278	0.117552	-1.67216	A_52_P611000
ENSMUSG00000021998	0.15399	0.251171	-1.20897	0.0475865	0.393939	NA	A_51_P275302
ENSMUSG00000021999	0.641235	0.507512	0.684228	0.376206	0.232741	1.24956	A_51_P262699
ENSMUSG00000022003	0.0481162	0.655306	NA	0.495939	0.238384	1.23378	A_52_P656860
ENSMUSG00000022009	0.198493	0.998486	0.00193948	0.620478	0.0430432	-2.23361	A_51_P108891
ENSMUSG00000022010	0.944971	0.371481	-0.930359	0.965729	0.284273	-1.11519	A_51_P341918
ENSMUSG00000022013	0.0866733	0.353763	0.966714	0.418928	0.491448	0.707285	A_51_P156934
ENSMUSG00000022016	0.377791	0.0695613	2.00295	0.628173	0.0148964	2.79015	A_52_P633481
ENSMUSG00000022020	0.108518	0.895815	0.133904	0.241476	0.0855949	1.85513	A_51_P390124
ENSMUSG00000022023	0.366189	0.88194	-0.151878	0.355928	0.930191	-0.0892579	A_51_P334604
ENSMUSG00000022024	0.0159495	0.132035	NA	0.590819	0.0821206	1.87857	A_52_P515200
ENSMUSG00000022025	0.89981	0.00816546	3.19629	0.959271	0.203333	-1.33711	A_51_P444645
ENSMUSG00000022031	0.340733	0.870014	-0.16737	0.243228	0.66898	-0.43708	A_51_P260639
ENSMUSG00000022032	0.035239	0.07401	NA	0.838823	0.14894	1.5309	A_51_P361448
ENSMUSG00000022034	0.0531382	0.258869	1.18838	0.233412	0.203841	1.33552	A_51_P195034
ENSMUSG00000022037	0.123997	0.439708	0.800661	0.57866	0.57428	-0.575749	A_51_P367720
ENSMUSG00000022040	0.970152	0.0789806	1.92923	0.805732	0.900902	0.126891	A_51_P116940
ENSMUSG00000022041	0.0381779	0.59137	NA	0.56705	0.31814	1.03668	A_51_P398021
ENSMUSG00000022048	0.128947	0.194204	-1.37955	0.00836854	0.393939	NA	A_51_P468899
ENSMUSG00000022051	0.595431	0.19436	1.37903	0.195767	0.811563	0.243137	A_52_P13612
ENSMUSG00000022052	0.0684666	0.0862437	1.87774	0.167266	0.345734	-0.977125	A_52_P206627
ENSMUSG00000022057	0.0442475	0.548877	NA	0.0858782	0.813636	-0.240407	A_51_P164296
ENSMUSG00000022066	0.0148876	0.00865801	NA	0.501159	0.0816846	1.88158	A_51_P302222
ENSMUSG00000022089	0.828503	0.0100659	-3.08086	0.865294	0.00412545	-3.448	A_51_P160514
ENSMUSG00000022090	0.0142704	0.121495	NA	0.7344	0.138286	-1.5757	A_51_P472726
ENSMUSG00000022091	0.646064	0.190693	1.39135	0.847933	0.141976	1.55986	A_52_P78373
ENSMUSG00000022094	0.357997	0.209362	1.33054	0.300436	0.0685926	1.97935	A_51_P282983
ENSMUSG00000022095	0.616684	0.586063	0.560394	0.852542	0.638122	-0.481165	A_51_P277153
ENSMUSG00000022098	0.560917	0.247577	-1.21875	0.344505	0.0394688	-2.28005	A_51_P488646
ENSMUSG00000022100	0.393825	0.349842	0.974934	0.24019	0.0237795	-2.54754	A_51_P289679
ENSMUSG00000022105	0.390992	0.35992	-0.953936	0.548321	0.262842	-1.16858	A_51_P136888
ENSMUSG00000022106	0.0437826	0.00779583	NA	0.16872	0.00538997	-3.31118	A_52_P630632
ENSMUSG00000022108	0.193477	0.746845	0.33074	0.216192	0.275729	-1.1361	A_51_P125513
ENSMUSG00000022109	0.37325	0.045432	-2.24595	0.404809	0.0222661	-2.58186	A_51_P373369
ENSMUSG00000022110	0.121722	0.89595	-0.133729	0.907719	0.115125	-1.6844	A_52_P533792
ENSMUSG00000022116	0.0997915	0.70649	-0.386164	0.741545	0.0285889	2.45099	A_51_P311362
ENSMUSG00000022119	0.586278	0.0308326	2.463	0.409965	0.0195078	2.65064	A_51_P211165
ENSMUSG00000022124	0.0293612	0.937229	NA	0.515736	0.299084	-1.08005	A_51_P292516
ENSMUSG00000022125	0.119298	0.0154862	-2.84363	0.025491	0.025974	NA	A_51_P320888
ENSMUSG00000022129	0.77615	0.00463416	-3.51058	0.832618	0.875142	0.160147	A_52_P550629
ENSMUSG00000022131	0.704865	0.414663	-0.846574	0.994569	0.301774	-1.0738	A_51_P214882
ENSMUSG00000022136	0.444767	0.0347064	2.39704	0.58123	0.00326116	3.56853	A_52_P329875
ENSMUSG00000022139	0.306543	0.0243906	2.59302	0.642392	0.0133761	2.8456	A_51_P494361
ENSMUSG00000022141	0.400769	0.367736	-0.93794	0.482362	0.549028	0.614653	A_52_P293385
ENSMUSG00000022142	0.162099	0.166885	1.4766	0.0934851	0.00886083	3.05691	A_52_P357587
ENSMUSG00000022148	0.0207933	0.023719	NA	0.346056	6.2032e-05	-5.71523	A_51_P364600
ENSMUSG00000022149	0.447447	0.0204	2.69174	0.903784	0.0526526	2.12469	A_51_P255295
ENSMUSG00000022150	0.203346	0.15892	-1.50743	0.212513	0.915296	0.108376	A_52_P17534
ENSMUSG00000022151	0.110048	0.478716	0.732412	0.222509	0.26532	1.16224	A_51_P364031
ENSMUSG00000022160	0.730312	0.226723	1.27786	0.724085	0.945143	-0.0701022	A_52_P546228
ENSMUSG00000022174	0.068389	0.627375	-0.498853	0.0295663	0.699134	NA	A_51_P189905
ENSMUSG00000022175	0.0942762	0.284134	-1.12402	0.066977	0.166906	-1.46117	A_51_P430357
ENSMUSG00000022177	0.211637	0.112484	1.71982	0.0456734	0.0930736	NA	A_51_P214306
ENSMUSG00000022181	0.060369	0.101643	1.78054	0.0867933	0.101558	1.75733	A_51_P449995
ENSMUSG00000022184	0.0755706	0.391479	-0.890768	0.579059	0.0041783	-3.44148	A_51_P490257
ENSMUSG00000022185	0.593901	0.00460069	-3.51462	0.466029	0.12338	-1.64365	A_51_P200915
ENSMUSG00000022186	0.981086	0.0352245	-2.38876	0.84969	0.0109144	-2.95009	A_51_P107326
ENSMUSG00000022194	0.823132	0.692001	-0.40637	0.241234	0.0354535	-2.33723	A_51_P228916
ENSMUSG00000022200	0.858702	0.937067	0.080718	0.286839	0.180825	1.41135	A_52_P244162
ENSMUSG00000022201	0.884601	0.262638	1.17847	0.106012	0.00168428	3.90935	A_52_P543913
ENSMUSG00000022204	0.0731457	0.39642	-0.881202	0.764853	0.120129	-1.6594	A_51_P131025
ENSMUSG00000022205	0.0238627	0.818182	NA	0.105406	0.0536152	-2.11483	A_52_P340607
ENSMUSG00000022210	0.889289	0.163933	1.48788	0.568438	0.835919	0.211166	A_51_P352381
ENSMUSG00000022214	0.010787	0.937229	NA	0.208269	0.650386	-0.463531	A_51_P275395
ENSMUSG00000022215	0.403763	0.534198	-0.641013	0.550161	0.795184	-0.264786	A_51_P164630
ENSMUSG00000022216	0.305692	0.614427	-0.517916	0.384577	0.753726	-0.320206	A_51_P101196
ENSMUSG00000022217	0.784826	0.272769	-1.15239	0.659592	0.140326	-1.5669	A_51_P272147
ENSMUSG00000022218	0.141554	0.0485732	-2.20818	0.207153	0.521071	-0.658893	A_52_P627816
ENSMUSG00000022219	0.31967	0.2594	-1.18698	0.0865308	0.299874	-1.07821	A_52_P512365
ENSMUSG00000022220	0.0143431	0.683091	NA	0.438933	0.0430206	-2.23389	A_51_P229911
ENSMUSG00000022223	0.618191	0.929545	-0.0903925	0.0488965	0.937229	NA	A_51_P512541
ENSMUSG00000022234	0.918134	0.0137873	2.90761	0.0876031	0.0591768	2.06086	A_51_P144783
ENSMUSG00000022235	0.868528	0.0240961	-2.59974	0.575565	0.0484803	-2.16949	A_51_P272283
ENSMUSG00000022236	0.690799	0.322245	-1.03477	0.730625	0.432459	-0.809209	A_51_P150770
ENSMUSG00000022237	0.08921	0.086691	-1.8747	0.826845	0.00164929	3.92024	A_52_P463235
ENSMUSG00000022241	0.25341	0.00927271	-3.12611	0.222448	0.00421282	-3.43727	A_51_P479052
ENSMUSG00000022244	0.205514	0.159086	-1.50678	0.224473	0.132449	-1.60152	A_51_P118885
ENSMUSG00000022246	0.478275	0.722993	-0.363355	0.113081	0.109769	-1.71224	A_51_P274789
ENSMUSG00000022247	0.557813	0.0867274	1.87446	0.760191	0.00328539	3.56473	A_52_P563450
ENSMUSG00000022248	0.308169	0.0348617	-2.39455	0.831723	0.00502929	-3.3466	A_52_P278192
ENSMUSG00000022253	0.0298501	0.309524	NA	0.853499	0.155866	-1.50322	A_52_P374274
ENSMUSG00000022255	0.0325673	0.170466	NA	0.0307782	0.0930736	NA	A_51_P158822
ENSMUSG00000022257	0.811411	0.136422	-1.60236	0.285499	0.352498	-0.963047	A_51_P258113
ENSMUSG00000022261	0.180257	0.225096	-1.28266	0.0952852	0.261604	-1.17177	A_51_P157255
ENSMUSG00000022265	0.846458	0.718666	0.369315	0.42919	0.536856	-0.633755	A_51_P155152
ENSMUSG00000022270	0.040555	0.588745	NA	0.0660437	0.35439	0.959144	A_52_P355139
ENSMUSG00000022272	0.139823	0.185275	1.40993	0.933235	0.0325449	2.38262	A_52_P414166
ENSMUSG00000022280	0.180217	0.877027	0.158254	0.804787	0.357069	-0.953642	A_52_P338833
ENSMUSG00000022283	0.244274	0.0364876	2.36907	0.573724	0.179441	1.41616	A_52_P204023
ENSMUSG00000022285	0.821836	0.352991	-0.968326	0.937523	0.276237	1.13484	A_52_P225260
ENSMUSG00000022292	0.0331912	0.0726941	NA	0.299642	0.507619	0.680662	A_52_P573727
ENSMUSG00000022295	0.847144	0.021915	2.65219	0.913957	0.170792	1.44692	A_51_P423027
ENSMUSG00000022297	0.71342	0.990744	-0.0118584	0.00578558	0.132035	NA	A_52_P217710
ENSMUSG00000022299	0.022883	0.0649351	NA	0.182785	0.0158611	2.75777	A_52_P561020
ENSMUSG00000022300	0.00431122	0.00865801	NA	0.850795	0.0116612	2.91613	A_52_P471502
ENSMUSG00000022304	0.382673	0.189268	1.3962	0.0285386	0.132035	NA	A_52_P470560
ENSMUSG00000022305	0.0295617	0.0504606	NA	0.0168611	0.0021645	NA	A_51_P200484
ENSMUSG00000022307	0.732122	0.306931	1.06962	0.768713	0.221877	1.28081	A_51_P161893
ENSMUSG00000022312	0.711998	0.000111517	5.7536	0.414513	0.488418	0.712331	A_52_P220098
ENSMUSG00000022314	0.0673961	0.62356	0.504449	0.361551	0.368412	-0.93066	A_52_P39237
ENSMUSG00000022323	0.855719	0.343486	-0.988399	0.468778	0.696428	0.398611	A_52_P59681
ENSMUSG00000022324	0.0585243	0.485663	-0.720629	0.0810718	0.165197	1.46752	A_51_P484111
ENSMUSG00000022325	0.100506	0.261192	-1.18226	0.583908	0.09734	-1.78176	A_52_P584078
ENSMUSG00000022329	0.249608	0.944131	0.0716395	0.755411	0.541034	-0.627171	A_51_P471900
ENSMUSG00000022332	0.85602	0.00719962	-3.26587	0.711928	0.0625574	-2.03031	A_51_P425962
ENSMUSG00000022335	0.000651176	0.294665	NA	0.663568	0.380265	-0.907164	A_52_P92445
ENSMUSG00000022336	0.0415813	0.818182	NA	0.305186	0.516187	0.666759	A_51_P365222
ENSMUSG00000022337	0.822156	0.794352	0.266853	0.839711	0.835911	-0.211177	A_51_P420100
ENSMUSG00000022338	0.337054	0.00902549	-3.14101	0.00950911	0.24026	NA	A_52_P653902
ENSMUSG00000022339	0.0331644	0.818182	NA	0.716519	0.683619	-0.416482	A_51_P420045
ENSMUSG00000022346	0.0735113	0.38324	0.906905	0.0846844	0.50816	0.679781	A_52_P278549
ENSMUSG00000022350	0.447393	0.0610588	2.07795	0.404927	0.172728	1.43993	A_51_P371856
ENSMUSG00000022351	0.635613	0.628552	-0.497131	0.847704	0.335011	-0.999847	A_51_P450487
ENSMUSG00000022353	0.819112	0.018682	2.74027	0.509673	0.00572667	3.28019	A_51_P201338
ENSMUSG00000022354	0.582448	0.51555	0.671073	0.43569	0.214263	-1.30345	A_51_P177552
ENSMUSG00000022359	0.121452	0.0582595	2.1048	0.395863	0.0617712	2.03727	A_51_P281384
ENSMUSG00000022361	0.0176363	0.0930736	NA	0.294048	0.00870911	3.06575	A_52_P309177
ENSMUSG00000022362	0.633103	0.214646	-1.31414	0.58703	0.0379822	2.30055	A_52_P119553
ENSMUSG00000022365	0.164648	0.213706	1.31703	0.7153	0.0511123	2.14083	A_51_P217236
ENSMUSG00000022370	0.369123	0.340039	0.99578	0.872603	0.597649	0.540543	A_51_P428715
ENSMUSG00000022371	0.0166384	0.328065	NA	0.155097	0.702832	-0.389727	A_51_P326529
ENSMUSG00000022372	0.853965	0.293239	-1.10191	0.323713	0.0307496	-2.4126	A_52_P513177
ENSMUSG00000022377	0.00509683	0.055742	NA	0.0119225	0.0021645	NA	A_51_P435239
ENSMUSG00000022383	0.0329191	0.0649351	NA	0.0594154	0.123791	1.64168	A_51_P348334
ENSMUSG00000022386	0.0170167	0.818182	NA	0.853941	0.308694	-1.05793	A_52_P386837
ENSMUSG00000022389	0.000856124	0.0129066	NA	0.298121	0.00263003	3.67908	A_52_P173309
ENSMUSG00000022391	0.678416	0.00898601	3.14343	0.384081	0.104695	1.73973	A_52_P252737
ENSMUSG00000022394	0.256104	0.014032	-2.89792	0.516556	0.0249561	-2.5223	A_51_P245393
ENSMUSG00000022400	0.141975	0.455456	0.772661	0.0973516	0.245584	1.21406	A_52_P437230
ENSMUSG00000022401	0.516732	0.0813127	1.91224	0.803474	0.0797783	1.89489	A_51_P463607
ENSMUSG00000022403	0.215818	0.232449	1.26121	0.211771	0.58802	0.554961	A_52_P484550
ENSMUSG00000022404	0.255626	0.00417657	3.56866	0.0536247	0.0156686	2.76407	A_51_P181170
ENSMUSG00000022407	0.2973	0.443731	-0.793447	0.621956	0.18185	-1.40781	A_51_P269320
ENSMUSG00000022408	0.0588886	0.572108	-0.581688	0.731649	0.69071	-0.406571	A_51_P519364
ENSMUSG00000022412	0.128725	0.00571566	3.39381	0.0471624	0.0930736	NA	A_52_P869366
ENSMUSG00000022414	0.718063	0.256275	1.19526	0.0565613	0.159023	-1.49094	A_51_P121466
ENSMUSG00000022419	0.224327	0.119849	1.6815	0.128429	0.166061	1.4643	A_51_P445841
ENSMUSG00000022426	0.849073	0.037327	2.35635	0.859666	0.335971	0.997792	A_51_P107066
ENSMUSG00000022427	0.61609	0.454517	-0.774313	0.0617462	0.146304	1.54173	A_51_P105339
ENSMUSG00000022428	0.532063	0.729217	-0.354805	0.990485	0.363935	0.939671	A_51_P470311
ENSMUSG00000022432	0.0600772	0.523457	-0.658252	0.542012	7.13296e-05	-5.63388	A_51_P244303
ENSMUSG00000022434	0.0539477	0.17478	-1.44725	0.818706	0.734881	0.345737	A_51_P310254
ENSMUSG00000022437	0.921106	0.0409018	2.30508	0.164252	0.971807	-0.0360042	A_52_P478256
ENSMUSG00000022442	0.0249748	0.294665	NA	0.400756	0.245064	-1.21547	A_52_P548121
ENSMUSG00000022443	0.296935	0.0473013	-2.22319	0.524419	0.0667187	-1.99472	A_51_P313711
ENSMUSG00000022445	0.0950416	0.795328	0.265552	0.11472	0.540137	0.628583	A_51_P120295
ENSMUSG00000022450	0.622657	0.473098	0.742018	0.162725	0.091949	1.81439	A_52_P217474
ENSMUSG00000022451	0.497468	0.369873	0.933608	0.175566	0.337748	0.993998	A_51_P436534
ENSMUSG00000022452	0.00610416	0.937229	NA	0.764709	0.970236	0.0380116	A_51_P501815
ENSMUSG00000022453	0.317537	0.156681	1.51634	0.908701	0.673289	-0.430997	A_51_P117130
ENSMUSG00000022462	0.0194205	0.0021645	NA	0.0891697	0.000706048	4.36518	A_52_P676686
ENSMUSG00000022463	0.410856	0.321849	-1.03565	0.701695	0.0166334	-2.7332	A_51_P377508
ENSMUSG00000022464	0.484611	0.109762	1.73456	0.358526	0.0295319	2.43391	A_52_P48569
ENSMUSG00000022466	0.523155	0.855218	-0.18665	0.949356	0.327645	-1.01576	A_51_P354154
ENSMUSG00000022471	0.0633039	0.148653	1.5492	0.28131	0.85972	0.180146	A_51_P486738
ENSMUSG00000022472	0.30602	0.0429326	2.27783	0.71851	0.393192	0.882105	A_51_P187612
ENSMUSG00000022474	0.000767175	0.123962	NA	0.0141921	0.0151515	NA	A_51_P431107
ENSMUSG00000022476	0.205113	0.573178	-0.580046	0.0644562	0.325667	-1.02008	A_51_P314487
ENSMUSG00000022477	0.408693	0.00348269	3.67054	0.487332	0.115627	1.68185	A_52_P200359
ENSMUSG00000022483	0.837709	0.844102	-0.201184	0.0210887	0.0930736	NA	A_52_P216436
ENSMUSG00000022489	0.485473	0.750775	0.325403	0.346374	0.111641	-1.70238	A_51_P167803
ENSMUSG00000022500	0.946023	0.0910518	-1.8458	0.737878	0.00333672	-3.55677	A_52_P210893
ENSMUSG00000022503	0.494811	0.342436	0.990642	0.650548	0.747123	0.329126	A_51_P123077
ENSMUSG00000022505	0.0107259	0.655306	NA	0.576713	0.542628	0.624667	A_51_P437240
ENSMUSG00000022507	0.948127	0.0840221	1.89305	0.127201	0.126747	1.6277	A_52_P316437
ENSMUSG00000022508	0.126252	0.928294	-0.0920026	0.0284059	0.484848	NA	A_52_P161495
ENSMUSG00000022512	0.24063	0.018452	-2.7471	0.190295	0.00404231	-3.45843	A_52_P48681
ENSMUSG00000022515	0.236339	0.974808	-0.0322795	0.541283	0.135877	-1.58624	A_52_P594430
ENSMUSG00000022516	0.939219	0.018986	-2.73137	0.992355	0.00662771	-3.20547	A_52_P434570
ENSMUSG00000022517	0.36665	0.137545	1.59731	0.853402	0.30071	1.07627	A_51_P442402
ENSMUSG00000022521	0.000153408	0.454958	NA	0.740947	0.0462379	2.19507	A_52_P239850
ENSMUSG00000022528	0.0441879	0.158147	NA	0.386219	0.000151226	-5.20496	A_51_P498093
ENSMUSG00000022529	0.0154488	0.699134	NA	0.221625	0.284023	-1.1158	A_52_P452494
ENSMUSG00000022533	0.00800941	1	NA	0.937903	0.77178	0.295953	A_52_P194316
ENSMUSG00000022536	0.0927958	0.852488	-0.190215	0.835193	0.68092	0.420264	A_51_P133052
ENSMUSG00000022538	0.1007	0.0122211	-2.97399	0.51016	0.863298	-0.1755	A_51_P470503
ENSMUSG00000022540	0.765821	0.657651	0.455011	0.140569	0.580466	0.566359	A_52_P303077
ENSMUSG00000022546	0.322427	0.077497	1.94028	0.288604	0.509344	0.677853	A_51_P426739
ENSMUSG00000022550	0.466952	0.916427	0.107288	0.304423	0.00755213	3.13869	A_51_P287546
ENSMUSG00000022551	0.0647255	0.0701915	1.99773	0.810383	0.429927	-0.813776	A_51_P295610
ENSMUSG00000022552	0.978119	0.195633	1.37479	0.398799	0.47641	-0.732516	A_51_P353502
ENSMUSG00000022553	0.0498234	0.0161224	NA	0.673408	0.0190668	-2.66251	A_51_P406365
ENSMUSG00000022555	0.476636	0.408414	0.858317	0.211742	0.0139116	-2.82539	A_51_P510059
ENSMUSG00000022556	0.622813	0.0343062	2.40352	0.209007	0.205577	1.33009	A_51_P102943
ENSMUSG00000022557	0.320227	0.484307	0.722921	0.0812309	0.780071	0.284879	A_51_P104670
ENSMUSG00000022558	0.128876	0.313231	1.05513	0.362304	0.632412	0.48943	A_52_P118516
ENSMUSG00000022559	0.0441001	0.652468	NA	0.219992	0.904074	0.122807	A_51_P429246
ENSMUSG00000022560	0.100918	0.66947	0.43815	0.113078	0.945946	-0.0690743	A_51_P288828
ENSMUSG00000022561	0.371423	0.286552	1.11809	0.82855	0.290547	-1.10014	A_51_P273203
ENSMUSG00000022562	0.113175	0.0253271	2.57216	0.936215	0.0982891	1.77618	A_51_P378550
ENSMUSG00000022564	0.936215	0.299958	1.08592	0.0694585	0.599849	-0.537266	A_51_P200083
ENSMUSG00000022565	0.890934	0.233008	1.2596	0.628465	0.0694603	1.97237	A_52_P71869
ENSMUSG00000022568	0.0146889	0.588745	NA	0.853341	0.911206	-0.113632	A_52_P683315
ENSMUSG00000022570	0.391802	0.0304989	2.46905	0.297722	0.21063	1.31449	A_51_P210928
ENSMUSG00000022571	0.044645	0.24026	NA	0.291642	0.602231	0.533724	A_52_P179698
ENSMUSG00000022574	0.119381	0.522591	-0.659651	0.241112	0.298772	-1.08077	A_51_P414115
ENSMUSG00000022575	0.0301137	0.686838	NA	0.462447	0.299139	1.07992	A_51_P172231
ENSMUSG00000022579	0.0533503	0.570871	-0.583589	0.578395	0.278269	-1.12983	A_51_P331328
ENSMUSG00000022587	0.720062	0.0246311	-2.58759	0.890756	0.0626188	-2.02976	A_51_P148814
ENSMUSG00000022601	0.0200679	0.0021645	NA	0.481311	0.00346225	3.53783	A_52_P256279
ENSMUSG00000022607	0.256353	0.298234	-1.09	0.902962	0.0907051	-1.82217	A_52_P359381
ENSMUSG00000022610	0.73223	0.215869	1.31039	0.165461	0.0622179	2.0333	A_52_P252258
ENSMUSG00000022617	0.732803	0.27115	-1.15651	0.626551	0.00152539	3.96081	A_51_P232913
ENSMUSG00000022620	0.306544	0.750571	-0.325679	0.203287	0.291472	-1.09794	A_51_P310649
ENSMUSG00000022621	0.542533	0.476448	0.736282	0.590646	0.257924	-1.1813	A_52_P554007
ENSMUSG00000022629	0.290956	0.635278	0.487314	0.474214	0.192986	1.37036	A_51_P470154
ENSMUSG00000022634	0.60225	0.270369	1.1585	0.491194	0.764638	-0.305525	A_51_P292754
ENSMUSG00000022636	0.765376	0.0203197	2.69392	0.170542	0.048249	2.17207	A_51_P359272
[truncated: 6,271 more rows]

## Sheet: TESTIS
testis.gene.id	af.levene.pvalue	af.final.pvalue	af.limma.tstatistic	ag.levene.pvalue	ag.final.pvalue	ag.limma.tstatistic	ag.probe
ENSMUSG00000000001	0.634894	0.00713022	-3.25522	0.932636	0.210843	-1.31469	A_51_P237695
ENSMUSG00000000028	0.486905	0.199279	1.36083	0.594678	0.00653897	3.21983	A_51_P401451
ENSMUSG00000000037	0.632678	0.00601008	-3.34876	0.419644	0.00244909	-3.7265	A_51_P162481
ENSMUSG00000000049	0.14589	0.083403	1.89315	0.806998	0.347787	0.973289	A_51_P342387
ENSMUSG00000000085	0.286805	0.380368	-0.911728	0.89542	0.635519	-0.485075	A_52_P31246
ENSMUSG00000000088	0.646036	0.237333	-1.24565	0.0716272	0.10794	1.72362	A_51_P335900
ENSMUSG00000000103	0.565656	0.327967	-1.02099	0.947223	0.242943	-1.22198	A_52_P228652
ENSMUSG00000000127	0.10955	0.0110057	3.01837	0.46229	0.0616241	-2.041	A_52_P240928
ENSMUSG00000000131	0.0293857	0.818182	NA	0.795228	0.98157	0.0235387	A_51_P116447
ENSMUSG00000000149	0.127985	0.304048	-1.07514	0.319879	0.0236289	-2.55507	A_52_P647906
ENSMUSG00000000154	0.257967	0.00254752	3.82347	0.122971	0.00232368	3.75379	A_51_P165882
ENSMUSG00000000167	0.263009	0.221075	1.29288	0.914093	0.1757	1.43035	A_52_P314723
ENSMUSG00000000168	0.189373	0.715023	-0.374125	0.972821	0.693376	-0.40297	A_51_P265106
ENSMUSG00000000171	0.753775	0.900423	0.127879	0.496752	0.91977	0.102654	A_51_P260871
ENSMUSG00000000184	0.00365188	0.213024	NA	0.178166	0.0310406	-2.41127	A_51_P433228
ENSMUSG00000000194	0.182821	0.632128	-0.491592	0.538733	0.202368	1.34105	A_52_P681739
ENSMUSG00000000247	0.683437	0.0127826	-2.93683	0.145728	0.140195	-1.56875	A_51_P257419
ENSMUSG00000000278	0.153445	0.708111	0.383688	0.0779633	0.0367229	2.32183	A_51_P118415
ENSMUSG00000000295	0.415472	0.273341	1.14958	0.311111	0.682848	0.417681	A_51_P266717
ENSMUSG00000000296	0.139517	0.080794	1.91165	0.558284	0.0551646	2.10188	A_51_P482503
ENSMUSG00000000301	0.886172	0.399037	-0.875374	0.686931	0.311845	-1.05133	A_51_P193093
ENSMUSG00000000303	0.0157623	0.393939	NA	0.0995594	0.00911911	-3.04873	A_51_P137336
ENSMUSG00000000318	0.0606596	0.312291	1.05613	0.163977	0.188104	1.38752	A_51_P141413
ENSMUSG00000000326	0.0347259	0.0869826	NA	0.838352	0.263887	1.16657	A_51_P129895
ENSMUSG00000000339	0.000272507	0.0649351	NA	0.0126257	0.0649351	NA	A_52_P378406
ENSMUSG00000000340	0.968758	0.10081	-1.78179	0.210103	0.0376679	-2.30825	A_52_P569348
ENSMUSG00000000355	0.213507	0.200523	1.3568	0.270887	0.878167	0.156272	A_51_P385749
ENSMUSG00000000374	0.113124	0.0191936	-2.71513	0.225607	0.627843	-0.496219	A_52_P463899
ENSMUSG00000000378	0.188088	0.474156	0.739615	0.878725	0.92607	0.0945657	A_51_P314895
ENSMUSG00000000381	0.229077	0.652367	-0.462305	0.629325	0.521923	0.657755	A_51_P407704
ENSMUSG00000000384	0.804204	0.869647	0.167758	0.842294	0.477842	0.730365	A_51_P345937
ENSMUSG00000000386	0.220762	0.681618	-0.420705	0.443509	0.55855	-0.600071	A_52_P446431
ENSMUSG00000000399	0.746226	0.100232	-1.78519	0.213346	0.259395	1.17816	A_51_P280492
ENSMUSG00000000411	0.126292	0.253066	1.20235	0.366321	0.0279319	2.46707	A_51_P183253
ENSMUSG00000000416	0.035427	0.377642	NA	0.104167	0.0807792	-1.88987	A_51_P106779
ENSMUSG00000000420	0.0319851	0.309524	NA	0.387022	0.573073	0.577775	A_51_P209518
ENSMUSG00000000439	0.208697	0.378126	0.916177	0.461048	0.0175433	2.71053	A_52_P307447
ENSMUSG00000000441	0.919239	0.895792	-0.133863	0.905246	0.0330441	2.37808	A_52_P214058
ENSMUSG00000000552	0.170953	0.329281	1.0181	0.587971	0.363907	-0.940157	A_52_P29392
ENSMUSG00000000561	0.89567	0.749112	0.327473	0.0850764	0.00460405	3.40035	A_51_P111455
ENSMUSG00000000563	0.750988	0.775337	0.292104	0.820057	0.0372654	2.31399	A_52_P631514
ENSMUSG00000000567	0.00700479	0.0729673	NA	0.644355	0.145921	-1.54455	A_52_P577484
ENSMUSG00000000568	0.0440736	0.179654	NA	0.961071	0.692513	-0.404173	A_52_P466887
ENSMUSG00000000594	0.097203	0.0115602	2.99159	0.119668	0.272253	-1.14538	A_52_P353417
ENSMUSG00000000600	0.401968	0.0415905	2.28897	0.174354	0.410446	0.849863	A_52_P666351
ENSMUSG00000000605	0.131971	0.638757	0.481951	0.104277	0.564065	0.591567	A_52_P85200
ENSMUSG00000000628	0.0424391	0.02948	NA	0.0411076	0.588745	NA	A_51_P204080
ENSMUSG00000000631	0.916766	0.200995	-1.35527	0.746992	0.120507	-1.65902	A_51_P396375
ENSMUSG00000000682	0.0358125	0.123962	NA	0.137549	0.0710291	-1.96213	A_51_P151126
ENSMUSG00000000693	0.375345	0.63562	0.486507	0.246266	0.1592	-1.4914	A_52_P219233
ENSMUSG00000000708	0.670044	0.746968	-0.330384	0.00617539	0.393939	NA	A_52_P87955
ENSMUSG00000000730	0.108498	0.252843	1.20295	0.672657	0.0670399	1.99433	A_51_P496720
ENSMUSG00000000739	0.00324789	0.0873986	NA	0.759675	0.375535	-0.916889	A_51_P471458
ENSMUSG00000000753	0.00566928	0.0191589	NA	0.28739	0.00169234	-3.91896	A_51_P517075
ENSMUSG00000000759	0.720741	0.800758	-0.258192	0.829024	0.455625	-0.768502	A_51_P201773
ENSMUSG00000000787	0.683092	0.127698	-1.63988	0.266809	0.17134	1.446	A_51_P418420
ENSMUSG00000000794	0.874988	0.0137724	2.89619	0.0346834	0.0649351	NA	A_51_P508300
ENSMUSG00000000804	0.339278	0.0232371	-2.61052	0.770044	0.0898735	-1.82926	A_51_P341871
ENSMUSG00000000805	0.789767	0.678033	0.42576	0.495111	0.875076	0.160273	A_51_P407028
ENSMUSG00000000811	0.623994	0.734247	0.347716	0.116588	0.763074	-0.307706	A_51_P450365
ENSMUSG00000000817	0.236875	0.597104	0.543374	0.726671	0.663579	0.444859	A_52_P173985
ENSMUSG00000000823	0.0072334	0.104415	NA	0.278176	0.265355	1.16281	A_52_P588051
ENSMUSG00000000826	0.120644	0.00308257	-3.71716	0.226723	0.15727	-1.49889	A_52_P113129
ENSMUSG00000000861	0.254778	0.471064	-0.744919	0.58375	0.00515635	-3.34203	A_52_P82704
ENSMUSG00000000884	0.0563437	0.293326	-1.10045	0.866074	0.930737	0.0885789	A_51_P519555
ENSMUSG00000000889	0.128646	0.24387	1.22739	0.897103	0.60636	-0.527765	A_51_P444543
ENSMUSG00000000901	0.0830804	0.106119	1.75129	0.668926	0.127186	1.62705	A_51_P293087
ENSMUSG00000000902	0.056221	0.037563	2.34568	0.818524	0.842351	0.202815	A_51_P284898
ENSMUSG00000000915	0.320675	0.468749	0.748902	0.880842	0.142681	1.55814	A_51_P440460
ENSMUSG00000000934	0.260172	0.0165059	2.79748	0.253847	0.00500735	3.35712	A_51_P332676
ENSMUSG00000000957	0.269476	0.494315	-0.705555	0.246191	0.687608	-0.411017	A_52_P304128
ENSMUSG00000000958	0.834031	0.22068	1.29406	0.844159	0.265864	1.16151	A_51_P472249
ENSMUSG00000001016	0.0904017	0.00167464	4.05968	0.290549	0.566532	0.587778	A_52_P218201
ENSMUSG00000001017	0.21646	0.585508	0.560856	0.0183254	0.0930736	NA	A_51_P314339
ENSMUSG00000001018	0.00344251	0.24026	NA	0.281608	0.00308371	3.60714	A_52_P588539
ENSMUSG00000001025	0.52891	0.309694	-1.06208	0.0739075	0.110037	-1.7124	A_51_P281089
ENSMUSG00000001027	0.767267	0.481714	0.726743	0.107754	0.862827	0.176156	A_51_P345985
ENSMUSG00000001034	0.154517	0.564719	-0.592663	0.136555	0.443889	-0.789119	A_51_P359017
ENSMUSG00000001036	0.65695	0.388909	-0.894949	0.472983	0.0638797	-2.02112	A_52_P554411
ENSMUSG00000001039	0.431187	0.0972759	1.8029	0.320576	0.0563598	2.09013	A_51_P472241
ENSMUSG00000001052	0.0697444	0.206373	-1.33807	0.522616	0.442359	0.791833	A_52_P191537
ENSMUSG00000001053	0.489535	0.000524491	4.73366	0.463787	0.0149941	2.79202	A_51_P208931
ENSMUSG00000001054	0.934121	0.0376805	-2.34394	0.716666	0.680166	-0.421443	A_51_P244969
ENSMUSG00000001056	0.471153	9.97387e-05	-5.76649	0.421862	3.59914e-05	-6.07111	A_52_P313813
ENSMUSG00000001062	0.518694	0.217271	1.30433	0.58734	0.108861	1.71867	A_51_P454234
ENSMUSG00000001089	0.955112	0.605977	0.530115	0.858594	0.688245	-0.410128	A_51_P143152
ENSMUSG00000001098	0.565097	0.357888	-0.957194	0.0436032	0.24026	NA	A_51_P338397
ENSMUSG00000001100	0.550869	0.293312	-1.10049	0.312963	0.387045	0.894342	A_52_P163928
ENSMUSG00000001105	0.830913	0.461828	0.76089	0.666702	0.160039	1.48817	A_51_P346871
ENSMUSG00000001119	0.0356001	0.484848	NA	0.00263777	0.588745	NA	A_51_P474496
ENSMUSG00000001120	0.442654	0.676202	-0.428346	0.0945096	0.76378	-0.306757	A_51_P340336
ENSMUSG00000001150	0.306922	0.700565	0.394173	0.107754	0.0545589	2.10792	A_51_P363763
ENSMUSG00000001151	0.124493	0.145445	1.56009	0.689141	0.130655	1.61102	A_52_P495237
ENSMUSG00000001156	0.00537226	0.39275	NA	0.882837	0.615474	-0.514316	A_51_P388607
ENSMUSG00000001157	0.245371	0.878746	-0.15594	0.373705	0.494146	0.703063	A_51_P123017
ENSMUSG00000001158	0.0198512	0.24026	NA	0.280642	0.439851	-0.796293	A_51_P346884
ENSMUSG00000001175	0.460558	0.692182	-0.405874	0.0236287	0.132035	NA	A_52_P224104
ENSMUSG00000001211	0.580708	0.398845	-0.875742	0.0528698	0.0895559	1.83128	A_51_P425490
ENSMUSG00000001228	0.953539	0.25187	-1.20557	0.102931	0.360671	0.946725	A_51_P491742
ENSMUSG00000001240	0.0702115	0.315581	1.04865	0.513084	0.456449	0.767067	A_51_P277536
ENSMUSG00000001247	0.230357	0.0168156	-2.78734	0.333154	0.00921884	-3.04313	A_51_P436839
ENSMUSG00000001248	0.0511224	0.34418	-0.985924	0.00192806	1	NA	A_51_P312885
ENSMUSG00000001281	0.320246	0.682067	0.420072	0.212115	0.0636064	-2.02349	A_51_P359603
ENSMUSG00000001285	0.2027	0.00856509	3.15507	0.1378	0.146868	1.54063	A_51_P278540
ENSMUSG00000001289	0.342272	0.694498	0.402635	0.861201	0.229765	1.25878	A_51_P134301
ENSMUSG00000001300	0.196919	0.0130456	2.92573	0.54076	2.14444e-06	7.92488	A_52_P340073
ENSMUSG00000001305	0.979091	0.40691	-0.860392	0.112519	0.939213	0.0777145	A_51_P186053
ENSMUSG00000001323	0.545336	0.059757	-2.08494	0.0702276	0.0145707	2.80686	A_52_P96898
ENSMUSG00000001334	0.0973321	0.254902	1.19744	0.52339	0.0194468	2.6569	A_52_P213696
ENSMUSG00000001348	0.986351	0.290786	1.10655	0.509086	0.277708	1.13184	A_52_P675157
ENSMUSG00000001349	0.0386542	0.24026	NA	0.921009	0.068452	-1.98274	A_51_P350817
ENSMUSG00000001366	0.649163	0.517966	-0.666649	0.377764	0.0837816	1.86921	A_51_P312846
ENSMUSG00000001376	0.770567	0.0491054	2.19594	0.797061	0.0423329	2.24559	A_51_P181002
ENSMUSG00000001379	0.367855	0.00477648	3.47493	0.708586	0.0063923	3.2315	A_51_P277321
ENSMUSG00000001380	0.20837	0.942853	-0.0732439	0.265046	0.564018	-0.59164	A_51_P125368
ENSMUSG00000001383	0.280735	0.499361	-0.697162	0.366663	0.339099	0.9916	A_51_P136460
ENSMUSG00000001415	0.886889	0.0289533	2.48968	0.0296979	0.0930736	NA	A_52_P81928
ENSMUSG00000001416	0.990549	0.43843	0.802282	0.132559	0.258639	1.18012	A_52_P685666
ENSMUSG00000001417	0.193834	0.302177	1.07951	0.961071	0.64855	0.4663	A_51_P400366
ENSMUSG00000001418	0.563845	0.995901	0.00524896	0.139479	0.638022	0.481454	A_51_P437717
ENSMUSG00000001420	0.0773278	0.278894	1.13566	0.040089	0.24026	NA	A_51_P166873
ENSMUSG00000001424	0.69235	0.000658037	-4.59928	0.354515	0.00700091	-3.18473	A_52_P467140
ENSMUSG00000001435	0.00993185	0.935043	NA	0.127572	0.196342	-1.36034	A_52_P261846
ENSMUSG00000001440	0.613333	0.285721	-1.11884	0.792961	0.70095	-0.392444	A_52_P275627
ENSMUSG00000001441	0.901798	0.0149192	-2.8526	0.277087	0.203011	-1.33902	A_52_P479500
ENSMUSG00000001445	0.952844	0.0495566	-2.1908	0.245935	0.56464	-0.590683	A_51_P384640
ENSMUSG00000001467	0.0499024	0.148829	NA	0.742763	0.0795074	-1.89883	A_52_P636752
ENSMUSG00000001473	0.445482	0.970941	0.0372174	0.308439	0.937197	0.0802974	A_51_P421140
ENSMUSG00000001504	0.209847	0.834288	0.21394	0.815964	0.00662371	3.21321	A_52_P635312
ENSMUSG00000001506	0.00329009	0.0200224	NA	0.018469	0.0151515	NA	A_52_P525107
ENSMUSG00000001508	0.403059	0.0740761	1.96192	0.472757	0.123156	1.64616	A_51_P335491
ENSMUSG00000001517	0.235601	0.67913	0.424211	0.0955056	0.0170926	2.72406	A_52_P28806
ENSMUSG00000001524	0.228952	0.13167	-1.62122	0.238702	0.165086	-1.46904	A_51_P104747
ENSMUSG00000001525	0.0179533	0.00477182	NA	0.320269	0.0841708	-1.86658	A_52_P163795
ENSMUSG00000001542	0.294627	0.0669498	-2.02007	0.47384	0.220333	-1.28617	A_52_P13305
ENSMUSG00000001552	0.100747	0.486743	0.718246	0.282693	0.50565	-0.684122	A_52_P401386
ENSMUSG00000001558	0.809997	0.256879	1.19218	0.0645057	0.0667681	1.99659	A_51_P137254
ENSMUSG00000001576	0.180701	0.50994	-0.67973	0.0234519	0.393939	NA	A_52_P69707
ENSMUSG00000001588	0.0603244	0.167134	1.47331	0.00318324	0.179654	NA	A_51_P273489
ENSMUSG00000001604	0.00265971	0.07401	NA	0.432876	0.0034873	3.54359	A_51_P351273
ENSMUSG00000001627	0.492297	0.843465	0.201911	0.476973	0.400954	0.867695	A_52_P124352
ENSMUSG00000001632	0.66448	0.901657	-0.126285	0.134706	0.10029	-1.76627	A_51_P271354
ENSMUSG00000001663	0.245517	0.0891256	-1.85438	0.688372	0.347946	-0.972959	A_51_P179664
ENSMUSG00000001665	0.0116355	0.588745	NA	0.00968355	0.699134	NA	A_51_P377856
ENSMUSG00000001666	0.655547	0.237881	-1.2441	0.0442821	0.818182	NA	A_51_P414706
ENSMUSG00000001687	0.337568	0.00259918	-3.81225	0.350113	0.00517754	-3.33992	A_51_P209163
ENSMUSG00000001700	0.903185	0.0170914	-2.77846	0.328748	0.000526795	-4.53846	A_52_P619738
ENSMUSG00000001707	0.187871	0.00687995	-3.27475	0.932458	0.40151	0.866642	A_51_P164420
ENSMUSG00000001729	0.945151	0.691783	0.406432	0.557071	0.227113	-1.26639	A_52_P418014
ENSMUSG00000001750	0.458281	0.207364	1.33495	0.356202	0.257139	1.18403	A_51_P241861
ENSMUSG00000001751	0.912023	0.0660063	2.0282	0.655052	0.912455	-0.112053	A_52_P504361
ENSMUSG00000001755	0.557769	0.978074	-0.0280784	0.854103	0.953253	0.0597385	A_51_P101255
ENSMUSG00000001761	0.0258611	0.0395968	NA	0.465739	0.193011	1.37122	A_52_P444864
ENSMUSG00000001763	0.467606	0.452768	-0.776754	0.18553	0.765248	-0.304786	A_51_P367240
ENSMUSG00000001767	0.91512	0.25314	-1.20216	0.0450886	1	NA	A_52_P440102
ENSMUSG00000001768	0.0137562	0.0122808	NA	0.512602	0.000286458	4.87126	A_51_P163188
ENSMUSG00000001773	0.00945851	0.377642	NA	0.120165	0.334003	1.0025	A_51_P189575
ENSMUSG00000001774	0.246748	0.0659921	-2.02832	0.284133	0.0881695	1.84018	A_52_P637199
ENSMUSG00000001783	0.352001	0.24944	-1.21214	0.977235	0.535821	-0.635608	A_51_P223720
ENSMUSG00000001785	0.399883	0.00305501	-3.72215	0.591296	0.00823167	-3.10142	A_51_P207403
ENSMUSG00000001786	0.606872	0.575337	0.576342	0.865627	0.65167	0.46183	A_51_P188135
ENSMUSG00000001794	0.377217	0.0490876	-2.19614	0.393001	0.822158	0.229258	A_51_P399538
ENSMUSG00000001827	0.425905	0.030412	2.46259	0.273752	0.0388502	2.2917	A_51_P329394
ENSMUSG00000001829	0.475216	0.114615	1.70521	0.646511	0.000549646	4.51553	A_52_P5982
ENSMUSG00000001833	0.0361897	0.0649351	NA	0.0352349	0.937229	NA	A_51_P188343
ENSMUSG00000001844	0.566657	0.391571	0.889769	0.639534	0.470721	0.742467	A_51_P248381
ENSMUSG00000001847	0.0497281	0.393939	NA	0.0149539	0.00865801	NA	A_51_P513254
ENSMUSG00000001855	0.501891	0.651586	-0.463427	0.398764	0.458837	0.762919	A_52_P327084
ENSMUSG00000001891	0.492421	0.141244	1.57817	0.362561	0.0360579	2.33159	A_51_P475580
ENSMUSG00000001909	0.047827	0.004329	NA	0.728517	0.108241	1.722	A_51_P501159
ENSMUSG00000001910	0.197022	0.259529	1.18518	0.0886005	0.155098	1.50741	A_51_P230926
ENSMUSG00000001911	0.0768445	0.0822906	1.90097	0.656486	0.115511	-1.68396	A_52_P148428
ENSMUSG00000001918	0.0242026	0.0340869	NA	0.777718	0.00753177	-3.14713	A_51_P453475
ENSMUSG00000001930	0.992222	0.148147	-1.54869	0.637492	0.00509719	-3.34797	A_51_P103406
ENSMUSG00000001948	0.191706	0.619345	-0.510321	0.596803	0.111712	-1.70356	A_51_P504065
ENSMUSG00000001962	0.899143	0.129927	-1.62934	0.336013	0.349004	-0.970753	A_51_P368557
ENSMUSG00000001964	0.246988	0.763149	0.30849	0.608874	0.432185	-0.810028	A_51_P216147
ENSMUSG00000001988	0.0550279	0.343427	0.987526	0.0862808	0.247802	1.2088	A_51_P442993
ENSMUSG00000001995	0.052557	0.38245	0.907614	0.101416	0.0784418	1.90644	A_52_P26318
ENSMUSG00000001998	0.42974	0.0514042	-2.17018	0.0439026	0.393939	NA	A_52_P646210
ENSMUSG00000001999	0.0597204	0.513783	-0.673452	0.129933	0.283846	-1.11683	A_51_P363103
ENSMUSG00000002010	0.158832	0.651909	0.462963	0.887195	0.100459	1.7653	A_51_P136729
ENSMUSG00000002015	0.0787679	0.143896	-1.5667	0.132646	0.528061	-0.647933	A_51_P440399
ENSMUSG00000002017	0.969424	0.132343	1.6181	0.101722	0.981727	-0.0233389	A_51_P353173
ENSMUSG00000002031	0.211084	0.108966	1.73549	0.942457	0.0809865	1.88842	A_51_P251433
ENSMUSG00000002043	0.130534	0.149785	-1.54187	0.54796	0.0516029	-2.13834	A_51_P485683
ENSMUSG00000002055	0.0315126	0.0930736	NA	0.343854	0.0511474	2.14318	A_52_P131891
ENSMUSG00000002058	0.853502	0.995272	-0.00605405	0.969458	0.616416	0.512932	A_51_P201638
ENSMUSG00000002059	0.246413	0.0612209	2.07117	0.405745	0.27956	1.12728	A_51_P183685
ENSMUSG00000002064	0.362771	0.0461077	-2.23131	0.0806135	0.847505	0.196091	A_51_P148196
ENSMUSG00000002076	0.00229359	0.0115189	NA	0.0165399	0.393939	NA	A_51_P264411
ENSMUSG00000002102	0.322451	0.744059	-0.334338	0.333435	0.0164541	2.74383	A_51_P280971
ENSMUSG00000002104	0.00587815	0.324534	NA	0.758219	0.0878047	1.84255	A_51_P385974
ENSMUSG00000002108	0.830868	0.00130299	4.20264	0.929495	0.347808	0.973248	A_52_P546421
ENSMUSG00000002109	0.678197	0.00070386	-4.55967	0.786943	3.13767e-06	-7.65674	A_52_P3825
ENSMUSG00000002129	0.830352	0.836037	0.211645	0.139105	0.0666108	-1.9979	A_52_P569178
ENSMUSG00000002190	0.988936	0.333236	-1.00946	0.923889	0.000571662	-4.49436	A_51_P388325
ENSMUSG00000002205	0.0609606	0.884359	0.148662	0.112228	0.612966	-0.518008	A_51_P387188
ENSMUSG00000002210	0.887833	0.0531725	2.1511	0.705794	0.935332	-0.0826871	A_51_P425373
ENSMUSG00000002221	0.0255761	0.309524	NA	0.0435723	0.179654	NA	A_52_P546684
ENSMUSG00000002228	0.399624	0.698164	-0.397517	0.606344	0.43297	0.808615	A_51_P399175
ENSMUSG00000002233	0.623875	0.441405	0.796941	0.0343914	0.699134	NA	A_51_P282508
ENSMUSG00000002240	0.0415026	0.0649351	NA	0.339028	0.240262	1.22934	A_51_P464691
ENSMUSG00000002249	0.0329956	0.158147	NA	0.574526	0.0169455	2.72855	A_52_P534894
ENSMUSG00000002274	0.586451	0.146787	1.55441	0.162972	0.031154	2.40934	A_51_P208767
ENSMUSG00000002280	0.526698	0.181996	1.41924	0.183842	0.765542	0.304393	A_51_P365912
ENSMUSG00000002297	0.164802	0.257259	-1.19118	0.853046	0.0801683	1.89415	A_52_P404570
ENSMUSG00000002307	0.0836794	0.170324	-1.46137	0.453435	0.365595	0.936749	A_51_P412835
ENSMUSG00000002308	0.281111	0.352652	-0.968074	0.73171	0.503042	-0.688393	A_52_P204744
ENSMUSG00000002319	0.0163747	0.025974	NA	0.683472	0.0024065	3.7356	A_51_P455410
ENSMUSG00000002324	0.0900658	0.710095	-0.38094	0.216259	0.144918	1.54873	A_51_P246677
ENSMUSG00000002325	0.805962	0.125035	-1.65268	0.396403	0.423399	0.825967	A_51_P127367
ENSMUSG00000002326	0.00895735	0.309524	NA	0.308455	0.0331395	2.37654	A_51_P430327
ENSMUSG00000002329	0.3235	0.610978	-0.522684	0.233205	0.272314	1.14523	A_52_P139740
ENSMUSG00000002332	0.27276	0.0467321	2.22376	0.0231732	0.0649351	NA	A_51_P293901
ENSMUSG00000002343	0.0410918	0.10247	NA	0.561373	0.205951	1.3298	A_52_P287328
ENSMUSG00000002345	0.0325847	0.179654	NA	0.0862817	0.133353	1.5988	A_51_P348617
ENSMUSG00000002365	0.630088	0.226325	-1.27733	0.873935	0.335492	0.999302	A_51_P371323
ENSMUSG00000002372	0.32073	0.601983	-0.53607	0.603025	0.529652	0.645398	A_52_P389043
ENSMUSG00000002395	0.0392655	0.0649351	NA	0.407943	0.014522	2.80859	A_52_P181235
ENSMUSG00000002396	0.0863694	0.849109	0.194528	0.578821	0.940361	-0.0762437	A_51_P422030
ENSMUSG00000002409	0.229577	0.0286534	2.49542	0.304793	0.137976	1.57835	A_52_P449199
ENSMUSG00000002413	0.0574075	0.414814	-0.845547	0.668262	0.0620487	2.03721	A_52_P526945
ENSMUSG00000002458	0.703902	0.645968	-0.471518	0.0652275	0.00871092	3.0723	A_51_P388984
ENSMUSG00000002475	0.412284	0.0594241	-2.08812	0.113202	0.409934	-0.850818	A_51_P265465
ENSMUSG00000002477	0.41101	0.520915	-0.661871	0.105388	0.775189	-0.291472	A_51_P193254
ENSMUSG00000002486	0.467238	0.666511	-0.442087	0.918376	0.149564	1.52957	A_52_P38659
ENSMUSG00000002524	0.00116202	0.937229	NA	0.0565566	0.366108	0.935714	A_51_P177583
ENSMUSG00000002546	0.773317	0.0647087	-2.03956	0.439198	0.563605	-0.592275	A_51_P326609
ENSMUSG00000002580	0.601147	0.627582	0.498232	0.631982	0.815454	-0.238074	A_51_P198076
ENSMUSG00000002602	0.000577348	0.00865801	NA	0.11005	0.0204763	-2.62999	A_52_P311787
ENSMUSG00000002603	0.273713	0.212214	-1.31981	0.247981	0.615143	-0.514802	A_51_P487228
ENSMUSG00000002625	0.201212	0.227991	-1.27246	0.0128325	0.0411255	NA	A_51_P277524
ENSMUSG00000002635	0.112402	0.662363	-0.447995	0.0276727	0.484848	NA	A_51_P419300
ENSMUSG00000002658	0.23659	0.40314	0.867543	0.722045	0.189479	1.38292	A_51_P193669
ENSMUSG00000002661	0.0625797	0.173871	1.44832	7.29283e-05	0.004329	NA	A_52_P193181
ENSMUSG00000002679	0.323534	0.35749	0.958018	0.779624	0.301181	1.07574	A_51_P332359
ENSMUSG00000002688	0.0368696	0.132035	NA	0.614339	0.534999	-0.636908	A_51_P363338
ENSMUSG00000002718	0.435594	0.0263099	2.54236	0.651998	0.112389	1.70003	A_52_P470518
ENSMUSG00000002731	0.00844667	0.0930736	NA	0.0509241	0.0443048	2.22105	A_51_P345836
ENSMUSG00000002732	0.0110894	0.393939	NA	0.68299	0.0275815	2.47373	A_51_P415607
ENSMUSG00000002733	0.07049	0.447465	0.786134	0.21446	0.531001	0.643251	A_51_P108525
ENSMUSG00000002741	0.159564	0.275501	-1.14414	0.0524426	0.116154	1.6807	A_52_P583155
ENSMUSG00000002778	0.673518	0.92035	-0.102179	0.932476	0.779431	0.285808	A_52_P596541
ENSMUSG00000002797	0.00861368	0.07401	NA	0.302856	0.01872	2.67675	A_52_P641758
ENSMUSG00000002799	0.10195	0.606679	0.529069	0.816221	0.856539	0.184327	A_51_P451338
ENSMUSG00000002804	0.325145	0.374289	0.923832	0.920728	0.143352	1.5553	A_51_P155073
ENSMUSG00000002812	0.186036	0.0262968	-2.54263	0.341022	0.274923	-1.13872	A_51_P175771
ENSMUSG00000002814	0.0209669	0.818182	NA	0.0971744	0.371331	0.925244	A_51_P203451
ENSMUSG00000002820	0.450737	0.959616	0.0517345	0.0346923	0.0930736	NA	A_51_P418624
ENSMUSG00000002825	0.0733385	0.575982	-0.575355	0.0531093	0.3684	-0.931107	A_51_P314161
ENSMUSG00000002831	0.157625	0.73672	-0.344339	0.183324	0.708308	-0.382262	A_51_P495780
ENSMUSG00000002833	0.267768	0.982468	0.022451	0.832574	0.298042	-1.08305	A_51_P400773
ENSMUSG00000002844	0.938721	0.278524	1.13658	0.758393	0.114392	1.68967	A_52_P504478
ENSMUSG00000002847	0.000519061	0.0284407	NA	0.131475	0.00600827	-3.26337	A_51_P381618
ENSMUSG00000002871	0.260731	0.265319	1.17009	0.000620488	0.818182	NA	A_52_P615401
ENSMUSG00000002885	0.168229	0.647719	-0.468993	0.0564713	0.195196	-1.36407	A_51_P366542
ENSMUSG00000002910	0.0140321	0.935622	NA	0.879662	0.396778	0.875627	A_51_P417651
ENSMUSG00000002944	0.226542	0.030673	-2.45787	0.677326	0.00656746	-3.2176	A_51_P375146
ENSMUSG00000002948	0.935796	0.191418	-1.38685	0.993847	0.164523	-1.47115	A_52_P70381
ENSMUSG00000002949	0.560347	0.62507	0.50191	0.973741	0.160451	1.48659	A_51_P143470
ENSMUSG00000002957	2.15332e-05	0.818182	NA	0.577757	0.0107208	2.96537	A_52_P668488
ENSMUSG00000002963	0.688608	0.958978	0.0525515	0.0370274	0.484848	NA	A_52_P257987
ENSMUSG00000002968	0.92138	0.626998	-0.499086	0.479024	0.369849	-0.928204	A_52_P632227
ENSMUSG00000002981	0.0456934	1	NA	0.85478	0.722537	-0.362691	A_51_P332799
ENSMUSG00000002984	0.29108	0.0129323	-2.93048	0.778509	0.944048	-0.071521	A_52_P495318
ENSMUSG00000002985	0.237238	0.777907	-0.28866	0.623869	0.36348	-0.941022	A_51_P171999
ENSMUSG00000002992	2.12733e-05	1	NA	6.67548e-08	1	NA	A_51_P334979
ENSMUSG00000002997	0.0114926	0.24026	NA	0.408114	0.549341	-0.614371	A_51_P221062
ENSMUSG00000003031	0.437227	0.161889	-1.49337	0.349803	0.00144578	-4.00141	A_51_P146126
ENSMUSG00000003032	0.360981	0.400352	0.872859	0.914692	0.914911	-0.108896	A_51_P213544
ENSMUSG00000003033	0.986368	0.454195	-0.774243	0.478074	0.185143	1.39753	A_51_P190805
ENSMUSG00000003039	0.0520871	0.0262815	-2.54295	0.632535	0.383817	-0.900618	A_52_P482124
ENSMUSG00000003053	0.716413	0.0153892	2.83568	0.768931	0.0113253	2.93708	A_51_P103706
ENSMUSG00000003062	0.455374	0.0309409	-2.45307	0.241084	0.0645474	-2.01536	A_51_P172688
ENSMUSG00000003068	0.608468	0.977897	0.028305	0.254672	0.614778	-0.515339	A_51_P167754
ENSMUSG00000003072	0.115501	0.859386	0.181115	0.030787	0.588745	NA	A_51_P302588
ENSMUSG00000003099	0.675986	0.263966	1.17359	0.277167	0.172561	1.44158	A_52_P323669
ENSMUSG00000003123	0.359497	0.261968	1.17879	0.370302	0.237786	-1.23619	A_51_P435363
ENSMUSG00000003131	0.169166	0.506013	-0.686175	0.651229	0.0456064	2.20541	A_51_P461844
ENSMUSG00000003134	0.0893977	0.172599	-1.45297	0.504712	0.179413	-1.41727	A_51_P448005
ENSMUSG00000003153	0.126309	0.246382	-1.22048	0.490271	0.115352	-1.68477	A_52_P354744
ENSMUSG00000003154	0.938689	0.983912	0.0206015	0.18137	0.737853	-0.341788	A_52_P503181
ENSMUSG00000003166	0.48058	0.168724	1.46733	0.389701	0.070621	1.96535	A_51_P485800
ENSMUSG00000003184	0.367831	0.653963	0.460014	0.081278	0.0867025	1.84974	A_52_P609770
ENSMUSG00000003190	0.0108288	0.0193734	NA	0.36779	0.0181666	2.69237	A_51_P239286
ENSMUSG00000003199	0.131951	0.596389	-0.544446	0.0476073	0.484848	NA	A_51_P505322
ENSMUSG00000003200	0.787309	0.00834997	3.16895	0.994182	0.18448	1.39978	A_51_P517094
ENSMUSG00000003208	0.749825	0.293033	1.10115	0.430092	0.122461	1.64951	A_52_P498128
ENSMUSG00000003226	0.225339	0.547531	-0.619447	0.00484181	0.588745	NA	A_52_P176234
ENSMUSG00000003234	0.524028	0.0369442	2.35491	0.628997	0.0469941	2.18918	A_52_P438530
ENSMUSG00000003235	0.270783	0.040761	2.3002	0.144716	0.433181	0.808235	A_51_P151968
ENSMUSG00000003269	0.232084	0.21925	-1.29835	0.0945674	0.0325509	2.38607	A_52_P447323
ENSMUSG00000003308	0.0160873	0.0649351	NA	0.0852049	0.0383804	2.29822	A_51_P438666
ENSMUSG00000003316	0.637069	0.000224348	-5.25043	0.594282	1.05836e-07	-10.2861	A_52_P279759
ENSMUSG00000003341	0.0583882	0.169535	-1.4643	0.229458	0.102575	-1.75324	A_51_P371500
ENSMUSG00000003345	0.784885	0.917484	0.10587	0.439487	0.595435	0.54402	A_52_P584975
ENSMUSG00000003346	0.390051	0.540817	-0.630036	0.986509	0.140196	-1.56874	A_51_P401717
ENSMUSG00000003354	0.361603	0.791389	0.270651	0.414066	0.329125	1.01304	A_51_P215217
ENSMUSG00000003363	0.111942	0.213989	1.31434	0.209355	0.221135	1.28381	A_52_P614336
ENSMUSG00000003378	0.812273	0.0912685	-1.84045	0.231899	0.00211304	-3.80318	A_51_P428754
ENSMUSG00000003380	0.508181	0.805921	-0.251344	0.0455816	0.24026	NA	A_51_P374383
ENSMUSG00000003402	0.151667	0.482031	-0.726206	0.134697	0.407138	-0.856046	A_51_P520690
ENSMUSG00000003411	0.350016	0.771516	-0.297232	0.0618961	0.164121	-1.47266	A_52_P339959
ENSMUSG00000003420	0.0852707	0.561556	-0.597559	0.00207914	0.699134	NA	A_51_P161890
ENSMUSG00000003421	0.319595	0.112013	-1.71899	0.0333229	0.24026	NA	A_51_P479177
ENSMUSG00000003423	0.932634	0.250076	-1.21041	0.11815	0.328078	-1.01532	A_51_P383841
ENSMUSG00000003435	0.119082	0.908693	0.117203	0.976109	0.437256	0.800925	A_51_P429983
ENSMUSG00000003436	0.400442	0.921359	-0.10088	0.788181	0.100408	-1.7656	A_51_P504494
ENSMUSG00000003437	0.828973	0.8537	0.188531	0.0374553	0.484848	NA	A_52_P6944
ENSMUSG00000003464	0.0820794	0.893868	0.136352	0.570446	0.110868	1.708	A_51_P427177
ENSMUSG00000003469	0.0083945	0.12486	NA	0.702541	0.00218279	-3.78629	A_51_P368210
ENSMUSG00000003500	0.559538	0.789129	0.273663	0.212905	0.266529	1.15982	A_52_P183038
ENSMUSG00000003518	0.0603242	0.312316	1.05608	0.638329	0.0657875	2.00481	A_51_P461748
ENSMUSG00000003528	0.3227	0.206086	1.33898	0.407483	0.0969034	1.78608	A_51_P350922
ENSMUSG00000003531	0.0161896	0.937229	NA	0.0121005	1	NA	A_51_P118712
ENSMUSG00000003549	0.167857	0.00750235	3.22741	0.0807311	0.128193	1.62236	A_51_P390397
ENSMUSG00000003555	0.235622	0.387039	0.8986	0.215391	0.455768	0.768253	A_51_P116813
ENSMUSG00000003559	0.762356	0.103128	1.7683	0.18332	0.0441229	2.22327	A_52_P214479
ENSMUSG00000003581	0.206074	0.229178	1.269	0.276693	0.0240028	2.54683	A_51_P208019
ENSMUSG00000003585	0.232189	0.610229	-0.523795	0.274265	0.29399	-1.09256	A_52_P488427
ENSMUSG00000003604	0.324448	0.818775	0.234352	0.114471	0.187922	1.38813	A_52_P248250
ENSMUSG00000003617	0.0333383	0.294665	NA	0.670719	0.284352	-1.11561	A_52_P597002
ENSMUSG00000003623	0.627089	0.410589	-0.853459	0.0788381	0.0795789	-1.89832	A_51_P489153
ENSMUSG00000003644	0.0569653	0.110723	1.72592	0.811296	0.475027	-0.735136	A_52_P463556
ENSMUSG00000003660	0.141832	0.231498	-1.26229	0.875832	0.190294	-1.3802	A_52_P126984
ENSMUSG00000003662	0.981371	0.706909	0.385356	0.0720707	0.0329815	2.37908	A_52_P585699
ENSMUSG00000003680	0.00630899	0.936075	NA	0.716263	0.503939	0.686923	A_52_P231658
ENSMUSG00000003721	0.683665	0.8954	0.13437	0.348889	0.0971874	1.7844	A_52_P113250
ENSMUSG00000003731	0.087787	0.873037	0.163353	0.512837	0.372476	0.922962	A_51_P425944
ENSMUSG00000003752	0.0412518	0.0649351	NA	0.303066	0.143268	1.55566	A_51_P507622
ENSMUSG00000003762	0.636724	0.0776538	1.93464	0.626573	0.947673	-0.0668798	A_51_P197209
ENSMUSG00000003778	0.0270492	0.484848	NA	0.00356082	0.025974	NA	A_52_P404239
ENSMUSG00000003779	0.554693	0.0313335	-2.44611	0.606586	0.0636945	-2.02273	A_51_P133137
ENSMUSG00000003810	0.0251085	1	NA	0.715942	0.857939	0.182507	A_51_P463570
ENSMUSG00000003813	0.994617	0.3061	1.07037	0.880927	0.779907	-0.285172	A_52_P48206
ENSMUSG00000003814	0.468469	0.839829	0.206672	0.0882921	0.686264	-0.412898	A_51_P416419
ENSMUSG00000003824	0.171791	0.25893	1.18676	0.658087	0.769405	0.299211	A_51_P273538
ENSMUSG00000003848	0.000204932	0.39275	NA	0.0703917	0.0164184	2.74496	A_51_P266640
ENSMUSG00000003849	0.0694045	0.544853	0.623662	0.0856802	0.909523	0.115824	A_51_P424338
ENSMUSG00000003863	0.105152	0.167553	-1.47173	0.739058	0.000341863	-4.77389	A_52_P104581
ENSMUSG00000003868	0.825299	0.0739739	1.96271	0.470771	0.0407701	2.26582	A_51_P133198
ENSMUSG00000003873	0.07543	0.469576	-0.747479	0.143318	0.739177	0.339989	A_51_P254541
ENSMUSG00000003923	0.14148	0.1999	1.35882	0.400289	0.112425	1.69984	A_51_P493720
ENSMUSG00000003929	0.020235	0.294552	NA	0.107034	0.445617	0.786063	A_52_P510038
ENSMUSG00000003948	0.00107594	0.0567344	NA	0.494151	0.0785849	-1.90541	A_51_P431470
ENSMUSG00000003955	0.310959	0.000778818	4.50035	0.162111	5.39974e-05	5.82716	A_51_P115159
ENSMUSG00000003970	0.0329088	0.818182	NA	0.203782	0.507817	0.680582	A_51_P165046
ENSMUSG00000004018	0.209544	0.123492	-1.66021	0.659683	0.0141595	-2.82168	A_51_P127928
ENSMUSG00000004032	0.738286	0.699557	-0.395576	0.154132	0.598416	0.539569	A_51_P260169
ENSMUSG00000004040	0.107094	0.0954795	-1.8139	0.0154447	0.004329	NA	A_52_P569499
ENSMUSG00000004043	0.0370934	0.805453	NA	0.030752	0.0930736	NA	A_51_P152765
ENSMUSG00000004054	0.225505	0.134859	1.60658	0.0423402	0.24026	NA	A_52_P56634
ENSMUSG00000004056	0.00392352	0.294665	NA	0.929118	0.056159	-2.09209	A_51_P408044
ENSMUSG00000004069	0.0610664	0.561978	0.596905	0.505761	0.0439206	2.22575	A_52_P268387
ENSMUSG00000004070	0.764672	0.913636	0.110828	0.22335	0.0879479	1.84162	A_52_P477819
ENSMUSG00000004071	0.758507	0.339493	0.995936	0.210365	0.0247778	2.53015	A_52_P602996
ENSMUSG00000004096	0.0643918	0.501434	-0.693729	0.717007	0.363967	-0.940036	A_52_P445307
ENSMUSG00000004099	0.895839	0.230409	-1.26543	0.250023	0.171928	1.44387	A_51_P195573
ENSMUSG00000004100	0.670864	0.0166931	2.79133	0.0476562	0.0411255	NA	A_51_P189985
ENSMUSG00000004127	0.22424	0.430852	-0.815994	0.917725	0.864888	0.173479	A_51_P126310
ENSMUSG00000004207	0.366072	0.292666	1.10204	0.246547	0.750204	-0.325048	A_52_P508089
ENSMUSG00000004263	0.00699956	1	NA	0.140488	0.287496	-1.10803	A_51_P320114
ENSMUSG00000004264	0.992697	0.375073	-0.922265	0.791247	0.251718	-1.19833	A_51_P205833
ENSMUSG00000004268	0.364377	0.54139	-0.629129	0.201175	0.0620477	2.03721	A_51_P518586
ENSMUSG00000004270	0.824845	0.0143259	-2.87471	0.123834	0.657111	0.454059	A_51_P145415
ENSMUSG00000004319	0.656927	0.000505309	-4.75587	0.262245	0.144355	-1.55109	A_52_P117375
ENSMUSG00000004341	0.142334	0.000743829	-4.52726	0.809038	0.0178951	-2.7002	A_51_P299149
ENSMUSG00000004347	0.0901997	0.490886	-0.711287	0.746022	0.0421932	2.24737	A_52_P236937
ENSMUSG00000004356	0.0826231	0.743933	0.334509	0.79539	0.868501	0.168793	A_51_P319425
ENSMUSG00000004364	0.0340161	0.0649351	NA	0.38091	0.450021	-0.778304	A_52_P52311
ENSMUSG00000004371	0.111357	0.303445	1.07655	0.919358	0.76309	0.307685	A_51_P267783
ENSMUSG00000004383	0.400828	0.0640115	2.04575	0.181511	0.000934619	4.23154	A_52_P99190
ENSMUSG00000004393	0.921791	0.0214074	2.65543	0.923366	0.0447695	2.21541	A_52_P587831
ENSMUSG00000004394	0.265393	0.00637623	3.31637	0.172797	0.0145315	2.80825	A_51_P291682
ENSMUSG00000004451	0.0432363	0.179654	NA	0.0307199	0.309524	NA	A_52_P253004
ENSMUSG00000004460	0.273612	0.309661	-1.06216	0.757155	0.391365	0.885998	A_51_P188073
ENSMUSG00000004462	0.222226	0.346111	0.981829	0.656391	0.378794	-0.910458	A_51_P300655
ENSMUSG00000004508	0.735496	0.270769	-1.1561	0.00482899	0.309524	NA	A_51_P194613
ENSMUSG00000004535	0.540212	0.207053	-1.33593	0.0742869	0.0613771	2.04322	A_51_P403273
ENSMUSG00000004558	0.10995	0.234618	1.25335	0.0628259	0.0160951	2.75528	A_51_P176352
ENSMUSG00000004561	0.50972	0.159153	1.50405	0.10795	0.128269	1.622	A_51_P465273
ENSMUSG00000004565	0.69221	0.340315	0.994172	0.224128	0.412366	0.846291	A_51_P482029
ENSMUSG00000004591	0.3756	0.254087	-1.19962	0.0687878	0.289448	-1.10335	A_52_P290629
ENSMUSG00000004610	0.961934	0.153764	1.52557	0.221764	0.671841	-0.433164	A_51_P155212
ENSMUSG00000004626	0.390398	0.0259766	2.54936	0.57132	0.0390032	2.2896	A_51_P134070
ENSMUSG00000004631	0.934483	0.491195	-0.710769	0.326637	0.525538	0.651962	A_52_P27864
ENSMUSG00000004633	0.101553	0.0783771	1.92927	0.190174	0.0193273	2.66012	A_51_P413005
ENSMUSG00000004642	0.891213	0.529544	0.647984	0.983199	0.632105	0.490024	A_51_P127615
ENSMUSG00000004654	0.294868	0.661414	0.44935	0.807552	0.284499	1.11525	A_51_P475545
ENSMUSG00000004661	0.241797	0.707755	0.384182	0.92911	0.266036	-1.16108	A_52_P454394
ENSMUSG00000004665	0.085071	0.517705	-0.667072	0.909889	0.0672121	-1.99291	A_51_P427663
ENSMUSG00000004667	0.425498	0.367578	-0.937356	0.995649	0.972974	-0.0345218	A_52_P362033
ENSMUSG00000004677	0.17563	0.343818	-0.986695	0.0470537	0.309524	NA	A_51_P399985
ENSMUSG00000004730	0.23685	0.668042	-0.43991	0.379507	0.339006	-0.991798	A_51_P251768
ENSMUSG00000004748	0.875924	0.235089	1.25201	0.78892	0.0183371	2.68751	A_51_P175699
ENSMUSG00000004768	0.920193	0.081146	-1.90912	0.0581881	0.0429138	-2.23825	A_51_P344668
ENSMUSG00000004771	0.22306	0.803378	-0.254715	0.227001	0.67813	-0.424305	A_51_P277505
ENSMUSG00000004788	0.811487	0.333394	-1.00912	0.217866	0.834828	0.212647	A_51_P229816
ENSMUSG00000004789	0.0200494	0.393939	NA	0.937281	0.024947	2.52657	A_52_P140072
ENSMUSG00000004798	0.893162	0.306217	-1.0701	0.475765	0.0361262	-2.33058	A_51_P389905
ENSMUSG00000004843	0.485161	0.020505	2.679	0.649067	0.00590203	3.27254	A_51_P220896
ENSMUSG00000004849	0.272252	0.323375	1.03116	0.121678	0.161993	1.48071	A_51_P166394
ENSMUSG00000004865	0.407608	0.707078	0.385121	0.225809	0.265453	1.16256	A_51_P283806
ENSMUSG00000004880	0.901985	0.0071935	-3.25038	0.773648	0.214473	-1.30366	A_51_P201137
ENSMUSG00000004894	0.200684	0.472486	0.742476	0.355991	0.953692	-0.0591765	A_52_P523516
ENSMUSG00000004895	0.00272921	0.514393	NA	0.077778	0.137797	1.57913	A_51_P128065
ENSMUSG00000004896	0.449498	0.917521	-0.105823	0.923554	0.235881	1.2415	A_52_P495162
ENSMUSG00000004897	0.87521	0.000536738	-4.71992	0.21262	0.000528965	-4.53624	A_51_P425080
ENSMUSG00000004902	0.0766852	0.310185	-1.06095	0.116821	0.130692	-1.61085	A_51_P507664
ENSMUSG00000004931	0.14187	0.0915146	1.83886	0.504964	0.188147	1.38737	A_51_P285960
ENSMUSG00000004934	0.0366277	0.179654	NA	0.294242	0.61527	0.514616	A_51_P244892
ENSMUSG00000004936	0.766442	0.00670383	-3.28894	0.562719	0.0731132	-1.94595	A_51_P241074
ENSMUSG00000004937	0.12872	0.00857158	3.15466	0.517572	0.112528	1.6993	A_51_P346104
ENSMUSG00000004945	0.107753	0.531547	0.644778	0.142645	0.360814	0.946433	A_52_P13703
ENSMUSG00000004947	0.243618	0.128607	-1.63556	0.578561	0.120544	-1.65884	A_51_P211943
ENSMUSG00000004961	0.0263157	0.225666	NA	0.555004	0.42621	0.820844	A_52_P667324
ENSMUSG00000004980	0.316641	0.572028	-0.581411	0.605806	0.387304	-0.89384	A_52_P636482
ENSMUSG00000004994	0.334957	0.876201	0.159244	0.321028	0.755533	-0.317854	A_52_P439932
ENSMUSG00000004996	0.765831	0.258068	1.18904	0.0557203	0.943775	-0.07187	A_52_P367792
ENSMUSG00000005043	0.0946711	0.43867	-0.80185	0.0857497	0.0836085	-1.87038	A_52_P60105
ENSMUSG00000005045	0.0586036	0.557611	-0.603685	0.0828687	0.0425112	2.24333	A_51_P321579
ENSMUSG00000005054	0.0820761	0.395019	0.883099	0.713102	0.326957	1.01776	A_52_P7400
ENSMUSG00000005069	0.0874681	0.840967	0.205182	0.598158	0.313724	1.04709	A_51_P483344
ENSMUSG00000005078	0.393018	0.943138	0.0728782	0.864375	0.936561	0.0811119	A_51_P168092
ENSMUSG00000005089	0.00382287	0.655306	NA	0.830022	0.397096	0.875022	A_51_P477875
ENSMUSG00000005102	0.0256512	0.818182	NA	0.173094	0.31509	1.04402	A_52_P71951
ENSMUSG00000005103	0.0337382	0.12553	NA	0.369153	0.0538094	2.11549	A_51_P184773
ENSMUSG00000005131	0.423108	0.0418799	2.2851	0.0117294	0.309524	NA	A_51_P400311
ENSMUSG00000005142	0.258056	0.082447	1.89987	0.960147	0.0449883	2.21278	A_51_P336161
ENSMUSG00000005148	0.237558	0.344052	0.986195	0.268735	0.166635	-1.46327	A_51_P507290
ENSMUSG00000005150	0.530981	0.486141	-0.719261	0.118581	0.0515843	2.13854	A_52_P110257
ENSMUSG00000005198	0.325	0.314772	-1.05049	0.0588418	0.279189	-1.12819	A_51_P211810
ENSMUSG00000005202	0.113164	0.00568019	3.37972	0.0570219	0.00903282	3.05362	A_51_P423549
ENSMUSG00000005204	0.43882	0.882089	-0.151605	0.798118	0.112612	-1.69886	A_51_P293926
ENSMUSG00000005220	0.170228	0.582207	-0.565866	0.0665383	0.583761	0.561558	A_51_P135268
ENSMUSG00000005225	0.505221	0.0980421	-1.79827	0.990207	0.327871	-1.01577	A_52_P138205
ENSMUSG00000005233	0.0840465	0.646364	-0.470946	0.0201543	1	NA	A_51_P514700
ENSMUSG00000005237	0.502315	0.888397	0.143433	0.54655	0.0407784	2.26571	A_51_P412817
ENSMUSG00000005251	0.423309	0.664796	-0.444529	0.865674	0.725904	0.358081	A_52_P505413
ENSMUSG00000005262	0.7053	0.814392	0.240137	0.157269	0.00380433	3.49869	A_52_P220347
ENSMUSG00000005268	0.25779	0.697608	0.398292	0.117155	0.0554723	2.09883	A_52_P458279
ENSMUSG00000005312	0.114583	0.363269	0.946132	0.957692	0.00104786	4.17096	A_51_P504105
ENSMUSG00000005354	0.471813	0.0131988	2.91937	0.449546	0.639212	0.479736	A_52_P590205
ENSMUSG00000005362	0.607238	0.260413	1.18286	0.122656	0.0717992	1.9561	A_52_P424871
ENSMUSG00000005370	0.440918	0.215034	-1.31114	0.441342	0.369811	-0.92828	A_51_P405565
ENSMUSG00000005371	0.428695	0.995914	-0.00523135	0.425544	0.336885	-0.996319	A_52_P66199
ENSMUSG00000005374	0.202825	0.887886	0.144093	0.828813	0.0237102	2.55327	A_52_P408553
ENSMUSG00000005378	0.297808	0.0960262	1.81054	0.254924	0.0162144	2.75145	A_51_P456590
ENSMUSG00000005397	0.00202474	0.0400287	NA	0.504763	0.137999	-1.57825	A_51_P339943
ENSMUSG00000005413	0.573109	0.790156	-0.272294	0.462305	0.307888	-1.06031	A_51_P263965
ENSMUSG00000005442	0.776971	0.959699	-0.0516272	0.314549	0.681819	-0.419124	A_52_P496341
ENSMUSG00000005447	0.108207	0.0508402	2.1764	0.767906	0.262705	1.1696	A_51_P267024
ENSMUSG00000005465	0.579236	0.471359	0.744411	0.200348	0.606243	0.527939	A_51_P183912
ENSMUSG00000005469	0.832545	0.00634354	3.31918	0.0588669	0.29385	1.09289	A_52_P138656
ENSMUSG00000005470	0.423664	0.944235	0.0714695	0.236765	0.331255	1.00842	A_51_P330213
ENSMUSG00000005474	0.0480199	0.484848	NA	0.11123	0.961995	-0.0485566	A_52_P205710
ENSMUSG00000005481	0.137103	0.180537	-1.42438	0.0436198	0.818182	NA	A_51_P288162
ENSMUSG00000005483	0.964218	0.440842	0.79795	0.233154	0.00637276	3.23307	A_51_P153486
ENSMUSG00000005493	0.0846664	0.800069	0.259107	0.868711	0.872263	-0.163917	A_51_P288855
ENSMUSG00000005501	0.0237311	1	NA	0.0337801	0.0930736	NA	A_51_P309740
ENSMUSG00000005505	0.887524	0.266843	-1.16615	0.337014	0.649143	-0.46545	A_51_P195439
ENSMUSG00000005506	0.089237	0.270224	-1.15749	0.415441	0.0984376	-1.77703	A_51_P431558
ENSMUSG00000005533	0.281143	0.549934	-0.615674	0.0315993	0.179654	NA	A_51_P318365
ENSMUSG00000005553	0.0887618	0.0893453	1.85294	0.816448	0.0369634	2.31834	A_52_P300445
ENSMUSG00000005566	0.516777	0.497846	-0.699676	0.187348	0.889024	-0.142239	A_51_P323299
ENSMUSG00000005580	0.143023	0.722817	0.363385	0.0264741	0.132035	NA	A_51_P501538
ENSMUSG00000005583	0.000351011	0.213024	NA	0.700618	0.0472879	2.1858	A_51_P135802
ENSMUSG00000005609	0.0856519	0.424876	-0.826919	0.898521	0.643007	0.474264	A_51_P370163
ENSMUSG00000005615	0.748352	0.842249	0.203503	0.236424	0.16569	1.46678	A_51_P294705
ENSMUSG00000005621	0.336572	0.0749855	1.95487	0.977206	0.225997	1.26962	A_52_P372142
ENSMUSG00000005625	0.00176432	0.454958	NA	0.769646	0.021845	-2.59618	A_52_P12869
ENSMUSG00000005628	0.0328927	0.699134	NA	0.0480975	0.179654	NA	A_51_P258829
ENSMUSG00000005656	0.192162	0.00428815	-3.53435	0.135607	0.000591192	-4.47627	A_52_P85875
ENSMUSG00000005667	0.566871	0.214613	1.31243	0.125831	0.540803	0.627748	A_52_P184149
ENSMUSG00000005672	0.76362	0.928594	-0.0915687	0.867348	0.610146	-0.522166	A_51_P355906
ENSMUSG00000005674	0.153681	0.100795	1.78188	0.10746	0.196417	1.3601	A_52_P86003
ENSMUSG00000005682	0.229679	0.158741	-1.50568	0.354874	0.730401	-0.351938	A_51_P402261
ENSMUSG00000005683	0.189181	0.0601007	-2.08168	0.85828	0.203629	1.33707	A_52_P182659
ENSMUSG00000005687	0.00296352	0.179654	NA	0.238441	0.875125	-0.160209	A_52_P180408
ENSMUSG00000005698	0.049434	0.199856	NA	0.86923	0.195657	-1.36257	A_51_P513785
ENSMUSG00000005699	0.606008	0.0336587	-2.40654	0.523043	0.039173	-2.28727	A_51_P456366
ENSMUSG00000005779	0.903283	0.505319	0.687318	0.675157	0.246491	1.21233	A_51_P155522
ENSMUSG00000005802	0.805846	0.333119	-1.00972	0.305732	0.53113	-0.643047	A_51_P226016
ENSMUSG00000005803	0.582041	0.890433	-0.140797	0.113994	0.515531	-0.668054	A_51_P209261
ENSMUSG00000005804	0.0149612	0.393939	NA	0.000104179	0.309524	NA	A_52_P153957
ENSMUSG00000005813	0.321768	0.125842	-1.64878	0.0997876	0.0719173	1.95518	A_52_P120925
ENSMUSG00000005823	0.466736	0.950979	0.0628133	0.414721	0.590809	0.550948	A_51_P185135
ENSMUSG00000005836	0.804525	0.945149	-0.070296	0.411676	0.133233	-1.59934	A_52_P590175
ENSMUSG00000005846	0.239187	0.588477	-0.556363	0.251774	0.715981	0.37169	A_52_P362277
ENSMUSG00000005873	0.32776	0.637409	-0.483907	0.97621	0.438283	0.79909	A_51_P251736
ENSMUSG00000005881	0.27391	0.556714	0.605081	0.351035	0.705196	0.386564	A_51_P308726
ENSMUSG00000005883	0.176072	0.236418	1.24824	0.943705	0.0266059	2.49271	A_52_P660477
ENSMUSG00000005886	0.307336	0.186916	-1.40216	0.92496	0.123692	-1.64358	A_52_P335636
ENSMUSG00000005891	0.0586621	0.329899	1.01675	0.0696891	0.776072	0.290292	A_51_P455166
ENSMUSG00000005892	0.0834603	0.5575	0.603857	0.0602233	0.875493	0.159733	A_51_P338278
ENSMUSG00000005897	0.443466	0.694212	-0.403035	0.186658	0.319661	1.03382	A_51_P197850
ENSMUSG00000005947	0.191893	0.0276773	2.5145	0.342214	0.0305612	2.41952	A_51_P352076
ENSMUSG00000005949	0.368208	0.170452	1.4609	0.379519	0.782719	-0.281423	A_51_P398887
ENSMUSG00000005968	0.0873324	0.566218	0.59035	0.896103	0.170781	1.44803	A_51_P417053
ENSMUSG00000005973	0.677613	0.406482	0.861202	0.471871	0.911669	0.113064	A_51_P305437
ENSMUSG00000005981	0.407533	0.690011	0.408913	0.85871	0.943183	-0.0726282	A_51_P402435
ENSMUSG00000005983	0.120401	0.619407	-0.510231	0.722037	0.0128069	-2.8736	A_52_P426682
ENSMUSG00000006005	0.859889	0.42582	0.825186	0.629217	0.435822	-0.803494	A_51_P221802
ENSMUSG00000006010	0.109939	0.169628	-1.46396	0.125033	0.127648	-1.62489	A_52_P165403
ENSMUSG00000006014	0.265849	0.507866	-0.68313	0.910373	0.691833	-0.405121	A_51_P280455
ENSMUSG00000006019	0.071568	0.505328	0.687303	0.642466	0.597326	0.541195	A_52_P213402
ENSMUSG00000006024	0.529128	0.60442	0.532433	0.593872	0.434444	0.805966	A_52_P133172
ENSMUSG00000006050	0.322779	0.188449	-1.39691	0.708586	0.0063923	3.2315	A_51_P277321
ENSMUSG00000006058	0.699572	0.0718773	-1.97929	0.00830341	0.484848	NA	A_52_P92659
ENSMUSG00000006095	0.395604	0.718221	-0.369714	0.405249	0.166804	1.46264	A_51_P115829
ENSMUSG00000006127	0.0366748	0.132035	NA	0.555753	0.500478	0.692605	A_51_P505696
ENSMUSG00000006143	0.0590471	0.00885584	3.13686	0.588961	0.00354906	3.53453	A_51_P345340
ENSMUSG00000006169	0.0809278	0.514933	-0.671578	0.793058	0.092257	1.8143	A_52_P73848
ENSMUSG00000006179	0.066402	0.140127	1.58306	0.641487	0.00702146	3.18322	A_51_P429335
ENSMUSG00000006191	0.640717	0.0449527	2.24552	0.585332	0.00369355	3.51393	A_52_P335259
ENSMUSG00000006205	0.275253	0.19227	-1.38399	0.905357	0.567623	-0.586106	A_51_P225224
ENSMUSG00000006221	0.00853772	0.00865801	NA	0.11105	0.0584864	2.06979	A_51_P346445
ENSMUSG00000006241	0.161876	0.0224226	2.63007	0.738127	0.59916	0.53846	A_51_P378934
ENSMUSG00000006269	0.29508	0.00954594	3.09593	0.435769	0.068043	1.98607	A_52_P169982
ENSMUSG00000006273	0.232295	0.445772	-0.789144	0.296815	0.182144	-1.4078	A_51_P190845
ENSMUSG00000006281	0.0197462	0.848519	NA	0.0583807	0.116207	-1.68043	A_51_P506761
ENSMUSG00000006288	0.672865	0.0211719	-2.66149	0.234802	0.786977	-0.275754	A_51_P166325
ENSMUSG00000006299	0.714194	0.805559	-0.251824	0.823013	0.281182	1.12331	A_51_P247591
ENSMUSG00000006304	0.402332	0.0804592	-1.91406	0.0121248	0.393939	NA	A_51_P152199
ENSMUSG00000006307	0.160896	0.556808	0.604934	0.373187	0.386677	0.895054	A_52_P259714
ENSMUSG00000006311	0.428071	0.0930155	-1.8293	0.268563	0.00548507	-3.31023	A_51_P137560
ENSMUSG00000006313	0.02275	0.393939	NA	0.0227231	0.0649351	NA	A_51_P372294
ENSMUSG00000006315	0.321951	0.17215	1.45462	0.431918	0.0997463	1.76941	A_52_P523330
ENSMUSG00000006335	0.607208	0.856163	0.185318	0.368322	0.849926	-0.192936	A_52_P601036
ENSMUSG00000006356	0.967921	0.216346	1.30714	0.323847	0.0296256	2.43597	A_51_P314397
ENSMUSG00000006360	0.244645	0.792771	0.26881	0.602955	0.0514674	-2.13978	A_51_P449795
ENSMUSG00000006373	0.359303	0.762143	0.309846	0.92447	0.843882	0.200816	A_51_P144581
ENSMUSG00000006390	0.439313	0.81519	0.239083	0.262034	0.222692	1.27924	A_51_P120305
ENSMUSG00000006392	0.00142443	0.0210252	NA	0.656152	0.347163	-0.974594	A_51_P376313
ENSMUSG00000006395	0.60353	0.394398	0.884297	0.0319612	0.937229	NA	A_51_P377579
ENSMUSG00000006398	0.976049	0.923798	0.0977399	0.534892	0.712995	-0.375799	A_51_P361022
ENSMUSG00000006412	0.654508	0.956371	-0.0558954	0.0638539	0.230706	1.2561	A_51_P327778
ENSMUSG00000006418	0.00794046	0.937229	NA	0.780596	0.318716	1.03592	A_51_P177819
ENSMUSG00000006423	0.10342	0.434112	-0.810076	0.172265	0.013282	-2.85477	A_51_P139244
ENSMUSG00000006435	0.0374677	0.441788	NA	0.621955	0.304749	1.0675	A_52_P339011
ENSMUSG00000006456	0.569994	0.840434	0.205881	0.000511635	0.00499812	NA	A_51_P116616
ENSMUSG00000006457	0.381648	0.117777	-1.68884	0.584795	0.308244	-1.0595	A_52_P656699
ENSMUSG00000006463	0.00325967	1	NA	0.396089	0.202053	-1.34205	A_51_P208870
ENSMUSG00000006464	0.140531	0.198419	-1.36364	0.170789	0.885543	0.146736	A_51_P378158
ENSMUSG00000006471	0.179521	0.539061	0.632818	0.955745	0.0338092	2.3659	A_52_P664800
ENSMUSG00000006476	0.646016	0.724473	0.36111	0.977213	0.223295	-1.27747	A_52_P542165
ENSMUSG00000006494	0.0759244	0.522362	-0.659533	0.663635	0.435796	0.803539	A_52_P277654
ENSMUSG00000006498	0.081259	0.574432	-0.577727	0.229767	0.207894	1.32376	A_52_P234619
ENSMUSG00000006519	0.495525	0.161724	-1.49401	0.160522	0.321952	1.02875	A_51_P131800
ENSMUSG00000006527	0.00191183	0.0649351	NA	0.869088	0.0346984	-2.35208	A_51_P191511
ENSMUSG00000006567	0.879156	0.859226	-0.181324	0.513015	0.0441956	-2.22238	A_51_P510997
ENSMUSG00000006570	0.00457269	1	NA	0.0106781	0.393939	NA	A_51_P401573
ENSMUSG00000006575	0.40207	0.500606	0.695099	0.233059	0.156168	1.5032	A_52_P313738
ENSMUSG00000006586	0.119488	0.449143	-0.783159	0.425319	0.533945	0.638579	A_52_P612137
ENSMUSG00000006589	0.270773	0.0271857	2.52436	0.0753617	0.221561	1.28255	A_52_P594768
ENSMUSG00000006599	0.777418	0.568354	0.587057	0.427172	0.522912	-0.656168	A_51_P468134
ENSMUSG00000006638	0.0414599	0.935043	NA	0.146524	0.355529	0.957246	A_52_P157450
ENSMUSG00000006642	0.0677775	0.0711103	1.98546	0.993801	0.230086	1.25787	A_52_P426952
ENSMUSG00000006651	0.563764	0.576437	0.57466	0.0219175	1	NA	A_51_P432380
ENSMUSG00000006673	0.356181	0.00064561	-4.61052	0.646168	0.00180724	-3.88465	A_51_P436386
ENSMUSG00000006675	0.0277765	0.421712	NA	0.267599	0.173306	-1.4389	A_52_P343821
ENSMUSG00000006676	0.387255	0.183143	-1.41522	0.258911	0.25082	1.20072	A_52_P290369
ENSMUSG00000006699	0.507385	0.419432	-0.836961	0.575537	0.0901031	1.82781	A_52_P259214
ENSMUSG00000006705	0.329613	0.0391701	2.32238	0.151548	0.848451	0.194858	A_52_P431894
ENSMUSG00000006715	0.249324	0.243342	-1.22885	0.787166	0.729805	-0.352751	A_51_P166155
ENSMUSG00000006720	0.0246183	0.572476	NA	0.00140957	0.818182	NA	A_51_P143528
ENSMUSG00000006728	0.141829	0.781462	0.283902	0.189626	0.903135	0.124045	A_51_P437027
ENSMUSG00000006731	0.0418721	0.0636694	NA	0.0290861	0.588745	NA	A_51_P233928
ENSMUSG00000006732	0.0217028	0.0812623	NA	0.6119	0.601939	0.534325	A_51_P499103
ENSMUSG00000006740	0.0114663	0.588745	NA	0.453632	0.283112	-1.11861	A_52_P273177
ENSMUSG00000006764	0.0965864	0.162902	-1.48945	0.676314	0.0945672	-1.80011	A_52_P673043
ENSMUSG00000006777	0.77846	0.35096	0.971614	0.106476	0.0385771	2.29548	A_51_P287198
ENSMUSG00000006784	0.468021	0.918268	-0.10486	0.731331	0.264554	-1.16486	A_51_P300033
ENSMUSG00000006818	0.391827	0.0352093	-2.38159	0.534445	0.580792	-0.566047	A_52_P601829
ENSMUSG00000006906	0.209137	0.380128	-0.912204	0.420828	0.415147	-0.841135	A_51_P278103
ENSMUSG00000006930	0.1161	0.557069	0.604528	0.152905	0.0926398	1.81192	A_51_P516728
ENSMUSG00000006931	0.175844	0.229247	1.2688	0.791988	0.0361387	2.33039	A_51_P450955
ENSMUSG00000006932	0.0101981	0.588745	NA	0.0572602	0.0342597	-2.35886	A_52_P472397
ENSMUSG00000006941	0.679117	0.10689	1.74697	0.811308	0.432829	0.808869	A_51_P138538
ENSMUSG00000007029	0.0457648	0.132035	NA	0.490548	0.147212	1.53921	A_52_P370560
ENSMUSG00000007033	0.236503	0.358005	0.956954	0.108314	0.472001	-0.740283	A_51_P340747
ENSMUSG00000007035	0.240896	0.398604	0.876205	0.608725	0.0373675	2.31253	A_52_P326240
ENSMUSG00000007036	0.398387	0.21622	-1.30752	0.0210074	0.699134	NA	A_51_P339200
ENSMUSG00000007041	0.488609	0.379468	-0.913512	0.173959	0.715824	-0.371905	A_51_P357341
ENSMUSG00000007044	0.88025	0.153584	1.5263	0.163084	0.110343	1.71077	A_51_P464290
ENSMUSG00000007050	0.396719	0.00934224	3.1077	0.335127	0.00849566	3.08518	A_52_P434039
ENSMUSG00000007080	0.21849	0.0621251	2.06282	0.390603	0.0534224	2.11943	A_51_P155482
ENSMUSG00000007097	0.493016	0.958043	0.0537508	0.227294	0.122837	1.6477	A_52_P227267
ENSMUSG00000007107	0.940144	0.958931	0.0526118	0.5882	0.17971	-1.41623	A_51_P453555
ENSMUSG00000007122	0.889169	0.107643	1.74279	0.0578965	0.0446131	2.21731	A_51_P199104
ENSMUSG00000007207	0.0337679	0.0771276	NA	0.953058	0.914712	0.109152	A_51_P182728
ENSMUSG00000007216	0.353584	0.500693	-0.694955	0.478393	0.0208312	-2.62102	A_52_P136592
ENSMUSG00000007279	0.0675096	0.15021	1.54011	0.64072	0.297645	1.08397	A_51_P192397
ENSMUSG00000007338	0.00144019	0.468042	NA	0.972261	0.121863	1.6524	A_52_P485433
ENSMUSG00000007379	0.10245	0.978827	0.0271142	0.436048	0.260104	1.17631	A_52_P350950
ENSMUSG00000007411	0.0946011	0.558478	0.602336	0.0836159	0.378458	-0.911119	A_52_P344704
ENSMUSG00000007415	0.194043	0.08449	-1.88561	0.439814	0.213408	-1.30688	A_52_P455982
ENSMUSG00000007458	0.0344556	0.588745	NA	0.113971	0.207428	-1.32521	A_52_P455494
ENSMUSG00000007476	0.000391716	1	NA	0.0684608	0.0822509	1.87965	A_51_P357606
ENSMUSG00000007564	0.884214	0.0131196	-2.92265	0.380913	0.956825	0.0551678	A_51_P365578
ENSMUSG00000007589	0.874645	0.0934903	1.82631	0.0607925	0.0555538	-2.09803	A_52_P666681
ENSMUSG00000007591	0.158149	0.846398	0.198073	0.124639	0.014323	2.81573	A_51_P164788
ENSMUSG00000007603	0.00890857	0.0411255	NA	0.139573	0.404698	0.860628	A_51_P123705
ENSMUSG00000007613	0.869103	0.195385	1.37361	0.496914	0.0177304	2.70501	A_51_P280137
ENSMUSG00000007646	0.214915	0.387015	-0.898647	0.417827	0.407939	0.854547	A_51_P252519
ENSMUSG00000007655	0.00645394	0.688404	NA	0.737267	0.0748713	1.93263	A_51_P107302
ENSMUSG00000007656	0.505589	0.915542	0.108372	0.845963	0.882036	-0.151268	A_51_P134413
ENSMUSG00000007670	0.904779	0.29504	-1.09636	0.0730414	0.0537196	-2.1164	A_51_P281700
ENSMUSG00000007739	0.526417	0.967938	0.0410653	0.102228	0.75084	0.324188	A_51_P339503
ENSMUSG00000007777	0.393263	0.696366	-0.400026	0.22057	0.673884	0.430282	A_52_P445316
ENSMUSG00000007783	0.291691	0.493742	-0.706511	0.812695	0.334182	1.00211	A_52_P269942
ENSMUSG00000007812	0.477351	0.68773	-0.412112	0.753218	0.0281347	2.46325	A_51_P280085
ENSMUSG00000007827	0.133618	0.829902	0.2197	0.0676274	0.0706458	1.96515	A_51_P115268
ENSMUSG00000007833	0.0788901	0.295541	-1.09517	0.193836	0.575731	-0.573727	A_51_P407304
ENSMUSG00000007836	0.174732	0.459831	-0.76437	0.249422	0.0309113	-2.41348	A_51_P517423
ENSMUSG00000007837	0.734327	0.211874	1.32086	0.0305626	0.179654	NA	A_52_P329917
ENSMUSG00000007850	0.712879	0.53468	0.639779	0.00327195	1	NA	A_51_P299195
ENSMUSG00000007867	0.0724982	0.0305037	-2.46092	0.338158	0.266579	-1.15969	A_51_P376883
ENSMUSG00000007872	0.475	0.139297	-1.58672	0.156376	0.814585	0.239219	A_51_P380178
ENSMUSG00000007880	0.152208	0.0553006	-2.12891	0.496701	0.325974	-1.01991	A_51_P118671
ENSMUSG00000007888	0.875254	0.301128	1.08197	0.777618	0.0552604	2.10093	A_51_P156108
ENSMUSG00000007891	0.061807	0.819274	-0.233693	0.0484652	0.484848	NA	A_51_P384629
ENSMUSG00000007907	0.352665	0.0654583	2.03297	0.0852695	0.133705	1.59722	A_51_P127320
ENSMUSG00000007950	0.658742	0.135275	1.6047	0.921523	0.885317	-0.147027	A_51_P368543
ENSMUSG00000007987	0.56007	0.835067	0.212917	0.358816	0.974108	0.0330725	A_51_P495077
ENSMUSG00000008035	0.989867	0.00722788	-3.24778	0.51324	0.640488	0.477895	A_51_P424868
ENSMUSG00000008036	0.858499	0.307889	1.06624	0.301705	0.0687529	1.98029	A_52_P128095
ENSMUSG00000008090	0.224248	0.542969	-0.626633	0.838635	0.970136	0.0381483	A_51_P293715
ENSMUSG00000008129	0.933455	0.0250985	2.56825	0.972934	0.0638495	2.02138	A_52_P567419
ENSMUSG00000008136	0.0798297	0.00427682	-3.53581	0.342161	0.0501361	-2.15405	A_51_P140237
ENSMUSG00000008140	0.617541	0.758313	-0.315017	0.0533588	0.262266	-1.17073	A_51_P309889
ENSMUSG00000008167	0.370005	0.782492	-0.282524	0.889396	0.268651	1.15444	A_51_P357561
ENSMUSG00000008200	0.00510776	0.0113693	NA	0.251732	0.0792167	-1.90089	A_51_P509808
ENSMUSG00000008301	0.179772	0.894721	-0.135248	0.451308	0.114749	-1.68785	A_51_P153004
ENSMUSG00000008305	0.352931	0.0608092	-2.07501	0.880249	0.113452	1.69451	A_52_P328044
ENSMUSG00000008307	0.0532586	0.306493	1.06946	0.256172	0.644707	0.471818	A_51_P176583
ENSMUSG00000008333	0.165622	0.740361	-0.339372	0.100635	0.00489559	3.36874	A_52_P638637
ENSMUSG00000008348	0.191793	0.907718	0.118461	0.00476638	0.937229	NA	A_51_P292097
ENSMUSG00000008373	0.194381	0.0839752	1.88917	0.443945	0.0412811	2.25913	A_52_P252187
ENSMUSG00000008384	0.166005	0.985362	0.0187445	0.414447	0.273839	1.14142	A_52_P217211
ENSMUSG00000008393	0.0511363	0.232932	1.25817	0.164986	0.156557	-1.50168	A_52_P174386
ENSMUSG00000008429	0.178195	0.0573448	2.10834	0.433903	0.0730072	1.94677	A_51_P102860
ENSMUSG00000008435	0.0705611	0.358556	0.955814	0.0148874	0.393939	NA	A_52_P269334
ENSMUSG00000008438	0.977112	0.512993	0.674739	0.173216	0.367994	0.931922	A_51_P239166
ENSMUSG00000008482	0.109122	0.971327	0.0367225	0.421065	0.814227	0.239689	A_51_P405314
ENSMUSG00000008489	0.00622614	0.182287	NA	0.772024	0.230618	-1.25635	A_52_P664899
ENSMUSG00000008496	0.619041	0.581453	0.567012	0.856182	0.898997	0.129376	A_51_P166728
ENSMUSG00000008540	0.122763	0.76536	-0.305511	0.469698	0.441378	-0.793576	A_52_P549827
ENSMUSG00000008690	0.198866	0.260446	1.18278	0.812028	0.0815967	1.88417	A_52_P371466
ENSMUSG00000008730	0.327772	0.917105	-0.106358	0.201641	0.299092	-1.08059	A_52_P268687
ENSMUSG00000008734	0.243301	0.0177969	-2.75639	0.348406	0.315396	1.04333	A_51_P173709
ENSMUSG00000008763	0.512212	0.0726542	1.97309	0.787449	0.0025527	3.705	A_52_P427522
ENSMUSG00000008822	0.707693	0.328513	-1.01979	0.185067	0.337333	0.995364	A_51_P145735
ENSMUSG00000008843	0.730066	0.0122428	2.96033	0.380717	0.0310827	2.41055	A_51_P469568
ENSMUSG00000008855	0.0813352	0.042391	2.27833	0.536653	0.316533	-1.04079	A_51_P278893
ENSMUSG00000008859	0.96782	0.933151	0.0857096	0.623359	0.262333	1.17056	A_52_P672740
ENSMUSG00000008932	0.795409	0.237766	1.24443	0.0215056	0.00865801	NA	A_51_P472797
[truncated: 8,580 more rows]

## Sheet: column.abbreviation
brain.gene.id	ENSEMBL gene ID
[truncated: 7 more rows]
