# Supplementary material for: Early gene expression divergence between allopatric populations of the house mouse (Mus musculus domesticus)
Source: Ecol Evol. 2013 Jan 31;3(3):558–68. doi: 10.1002/ece3.447 (PMC3605846; doi:10.1002/ece3.447)
Supplement: Supplementary file 2 [file ece30003-0558-SD2.xlsx]

## Sheet: BiologicalProcess.brain
	GOBPID	Pvalue	OddsRatio	ExpCount	Count	Size	Term
23	GO:0065007	0.0023968	1.4482	107.622	130	3883	biological regulation
27	GO:0007275	0.00309215	1.54558	43.6807	61	1576	multicellular organismal development
10	GO:0048522	0.000811226	1.67732	37.9712	57	1370	positive regulation of cellular process
17	GO:0048523	0.00221279	1.62218	35.3104	52	1274	negative regulation of cellular process
2	GO:0006950	0.00074727	1.84173	23.8914	40	862	response to stress
51	GO:0042221	0.00987148	1.60195	23.3925	35	844	response to chemical stimulus
43	GO:0048513	0.0077452	1.64455	22.1992	34	815	organ development
36	GO:0016265	0.00645396	1.69227	20.2882	32	732	death
31	GO:0006915	0.00455329	1.75374	19.0133	31	686	apoptosis
50	GO:0010941	0.00952717	1.73138	15.9922	26	577	regulation of cell death
38	GO:0010557	0.00674485	1.83004	13.9967	24	505	positive regulation of macromolecule biosynthetic process
32	GO:0051254	0.00458603	1.9228	12.8049	23	462	positive regulation of RNA metabolic process
37	GO:0010628	0.00671043	1.85593	13.2206	23	477	positive regulation of gene expression
16	GO:0048646	0.00217493	2.22236	9.20177	19	332	anatomical structure formation involved in morphogenesis
9	GO:0045944	0.0007947	2.51173	7.78266	18	283	positive regulation of transcription from RNA polymerase II promoter
46	GO:0072359	0.00887769	2.00454	9.00776	17	325	circulatory system development
34	GO:0009308	0.00538879	2.23982	7.15078	15	258	amine metabolic process
28	GO:0000122	0.00333369	2.45398	6.12528	14	221	negative regulation of transcription from RNA polymerase II promoter
42	GO:0071702	0.00764429	2.21253	6.73503	14	243	organic substance transport
24	GO:0051704	0.00272916	2.61767	5.34922	13	193	multi-organism process
44	GO:0002520	0.00816936	2.26908	6.09756	13	220	immune system development
49	GO:0001944	0.00910246	2.23589	6.18071	13	223	vasculature development
11	GO:0048518	0.00104709	3.55143	3.10314	10	123	positive regulation of biological process
15	GO:0009607	0.00190501	3.25038	3.35366	10	121	response to biotic stimulus
39	GO:0007178	0.00684362	3.08433	2.79933	8	101	transmembrane receptor protein serine/threonine kinase signaling pathway
30	GO:0009617	0.00396636	3.79898	2.02328	7	73	response to bacterium
41	GO:0051216	0.00717281	3.82641	1.7184	6	62	cartilage development
22	GO:0006690	0.0022649	6.1513	0.94235	5	34	icosanoid metabolic process
25	GO:0015749	0.00293363	5.75313	0.997783	5	36	monosaccharide transport
45	GO:0051262	0.00852688	4.34495	1.27494	5	46	protein tetramerization
13	GO:0071241	0.00129731	10.1696	0.498891	4	18	cellular response to inorganic substance
29	GO:0019882	0.00395388	7.11382	0.665188	4	24	antigen processing and presentation
47	GO:0015718	0.00895655	5.46842	0.831486	4	30	monocarboxylic acid transport
1	GO:0006014	0.000677945	26.6174	0.194013	3	7	D-ribose metabolic process
12	GO:0048715	0.00106255	21.2915	0.221729	3	8	negative regulation of oligodendrocyte differentiation
14	GO:0071277	0.00156129	17.7409	0.249446	3	9	cellular response to calcium ion
26	GO:0002478	0.00294317	13.3026	0.304878	3	11	antigen processing and presentation of exogenous peptide antigen
33	GO:0009954	0.00489636	10.6397	0.36031	3	13	proximal/distal pattern formation
35	GO:0015909	0.00610543	9.67133	0.388027	3	14	long-chain fatty acid transport
48	GO:0009069	0.00901684	8.18156	0.443459	3	16	serine family amino acid metabolic process
3	GO:0021882	0.000765199	Inf	0.0554324	2	2	regulation of transcription from RNA polymerase II promoter involved in forebrain neuron fate commitment
4	GO:0021893	0.000765199	Inf	0.0554324	2	2	cerebral cortex GABAergic interneuron fate commitment
5	GO:0033578	0.000765199	Inf	0.0554324	2	2	protein glycosylation in Golgi
6	GO:0042908	0.000765199	Inf	0.0554324	2	2	xenobiotic transport
7	GO:0045896	0.000765199	Inf	0.0554324	2	2	regulation of transcription during mitosis
8	GO:0046022	0.000765199	Inf	0.0554324	2	2	positive regulation of transcription from RNA polymerase II promoter during mitosis
18	GO:0006702	0.00225351	70.7177	0.0831486	2	3	androgen biosynthetic process
19	GO:0021877	0.00225351	70.7177	0.0831486	2	3	forebrain neuron fate commitment
20	GO:0043654	0.00225351	70.7177	0.0831486	2	3	recognition of apoptotic cell
21	GO:0048642	0.00225351	70.7177	0.0831486	2	3	negative regulation of skeletal muscle tissue development
40	GO:0008209	0.00713192	23.7561	0.137518	2	5	androgen metabolic process

## Sheet: BiologicalProcess.liver
	GOBPID	Pvalue	OddsRatio	ExpCount	Count	Size	Term
16	GO:0051716	0.00161639	1.50328	61.6142	83	1547	cellular response to stimulus
2	GO:0006950	3.70524e-05	1.90401	34.4514	58	865	response to stress
20	GO:0042221	0.00272338	1.62221	32.1414	48	807	response to chemical stimulus
51	GO:0008219	0.00768461	1.5891	26.2866	39	660	cell death
61	GO:0016310	0.00999886	1.5589	26.7247	39	671	phosphorylation
23	GO:0051239	0.00367596	1.68368	24.335	38	611	regulation of multicellular organismal process
44	GO:0031324	0.00596794	1.71494	19.3565	31	486	negative regulation of cellular metabolic process
18	GO:0002376	0.00229601	1.88553	16.6207	29	425	immune system process
9	GO:0006812	0.000695789	2.36384	9.71808	21	244	cation transport
27	GO:0071310	0.00415737	2.00895	11.2316	21	282	cellular response to organic substance
48	GO:0001932	0.00642858	1.92473	11.6697	21	293	regulation of protein phosphorylation
19	GO:0048585	0.0027139	2.13466	10.1164	20	254	negative regulation of response to stimulus
26	GO:0051726	0.00409115	2.14124	9.04967	18	230	regulation of cell cycle
37	GO:0023057	0.00506317	2.14392	8.52323	17	214	negative regulation of signaling
40	GO:0010648	0.00555471	2.12179	8.60289	17	216	negative regulation of cell communication
55	GO:0007167	0.00862985	2.01745	9.00117	17	226	enzyme linked receptor protein signaling pathway
54	GO:0051093	0.00815847	2.20487	6.81062	14	171	negative regulation of developmental process
4	GO:0045087	0.000252998	3.51332	4.18196	13	105	innate immune response
17	GO:0051248	0.00223061	2.70611	5.25732	13	132	negative regulation of protein metabolic process
24	GO:0001816	0.00376395	2.64759	4.9387	12	124	cytokine production
36	GO:0034097	0.0048697	2.55489	5.09801	12	128	response to cytokine stimulus
28	GO:0016337	0.004365	2.89825	3.78368	10	95	cell-cell adhesion
12	GO:0031400	0.00125226	3.82393	2.66849	9	67	negative regulation of protein modification process
39	GO:0015849	0.00552704	2.99058	3.30574	9	83	organic acid transport
49	GO:0070838	0.00697162	2.87288	3.42522	9	86	divalent metal ion transport
22	GO:0002683	0.00331875	3.57389	2.50918	8	63	negative regulation of immune system process
41	GO:0050867	0.00583373	3.21972	2.74815	8	69	positive regulation of cell activation
25	GO:0015718	0.00408453	4.45091	1.5533	6	39	monocarboxylic acid transport
38	GO:0002819	0.00526682	4.19543	1.63296	6	41	regulation of adaptive immune response
1	GO:0051085	1.07152e-05	30.6188	0.358454	5	9	chaperone mediated protein folding requiring cofactor
3	GO:0006458	6.0992e-05	17.4893	0.477938	5	12	'de novo' protein folding
5	GO:0032642	0.000541524	9.40966	0.716907	5	18	regulation of chemokine production
11	GO:0019751	0.00116563	7.64223	0.836392	5	21	polyol metabolic process
50	GO:0042698	0.00702708	4.69652	1.23467	5	31	ovulation cycle
59	GO:0000079	0.00920034	4.35987	1.31433	5	33	regulation of cyclin-dependent protein kinase activity
60	GO:0019915	0.00920034	4.35987	1.31433	5	33	lipid storage
7	GO:0006071	0.000652014	13.9451	0.43811	4	11	glycerol metabolic process
8	GO:0071346	0.000652014	13.9451	0.43811	4	11	cellular response to interferon-gamma
13	GO:0010743	0.00132603	10.8433	0.517766	4	13	regulation of macrophage derived foam cell differentiation
14	GO:0090077	0.00132603	10.8433	0.517766	4	13	foam cell differentiation
42	GO:0046635	0.00595107	6.50066	0.756736	4	19	positive regulation of alpha-beta T cell activation
43	GO:0060401	0.00595107	6.50066	0.756736	4	19	cytosolic calcium ion transport
6	GO:0045647	0.000589397	36.5099	0.199141	3	5	negative regulation of erythrocyte differentiation
10	GO:0002825	0.00114405	24.3366	0.238969	3	6	regulation of T-helper 1 type immune response
21	GO:0019886	0.00301783	14.598	0.318626	3	8	antigen processing and presentation of exogenous peptide antigen via MHC class II
29	GO:0002504	0.0043941	12.1634	0.358454	3	9	antigen processing and presentation of peptide or polysaccharide antigen via MHC class II
30	GO:0050732	0.0043941	12.1634	0.358454	3	9	negative regulation of peptidyl-tyrosine phosphorylation
31	GO:0051208	0.0043941	12.1634	0.358454	3	9	sequestering of calcium ion
45	GO:0006024	0.00609374	10.4243	0.398282	3	10	glycosaminoglycan biosynthetic process
46	GO:0010885	0.00609374	10.4243	0.398282	3	10	regulation of cholesterol storage
47	GO:0042953	0.00609374	10.4243	0.398282	3	10	lipoprotein transport
52	GO:0001960	0.00813439	9.12005	0.43811	3	11	negative regulation of cytokine-mediated signaling pathway
53	GO:0019321	0.00813439	9.12005	0.43811	3	11	pentose metabolic process
15	GO:0002830	0.00158131	Inf	0.0796564	2	2	positive regulation of type 2 immune response
32	GO:0042359	0.00461875	48.5263	0.119485	2	3	vitamin D metabolic process
33	GO:0043032	0.00461875	48.5263	0.119485	2	3	positive regulation of macrophage activation
34	GO:0048642	0.00461875	48.5263	0.119485	2	3	negative regulation of skeletal muscle tissue development
35	GO:0090197	0.00461875	48.5263	0.119485	2	3	positive regulation of chemokine secretion
56	GO:0015722	0.00899457	24.2599	0.159313	2	4	canalicular bile acid transport
57	GO:0045059	0.00899457	24.2599	0.159313	2	4	positive thymic T cell selection
58	GO:0045060	0.00899457	24.2599	0.159313	2	4	negative thymic T cell selection

## Sheet: BiologicalProcess.testis
	GOBPID	Pvalue	OddsRatio	ExpCount	Count	Size	Term
8	GO:0052547	0.000890423	3.62803	3.03492	10	118	regulation of peptidase activity
27	GO:0050776	0.00654925	3.10781	2.77773	8	108	regulation of immune response
22	GO:0032101	0.00437893	3.3446	2.59769	8	101	regulation of response to external stimulus
7	GO:0051346	0.000667258	4.14056	2.41765	9	94	negative regulation of hydrolase activity
30	GO:0002443	0.00784625	3.74133	1.74894	6	68	leukocyte mediated immunity
2	GO:0010951	0.000599177	5.44607	1.46602	7	57	negative regulation of endopeptidase activity
13	GO:0051604	0.00185145	5.16541	1.3117	6	51	protein maturation
10	GO:0019724	0.00162759	6.661	0.874469	5	34	B cell mediated immunity
28	GO:0002699	0.00690211	5.91804	0.77159	4	30	positive regulation of immune effector process
9	GO:0002821	0.00149152	9.6285	0.514394	4	20	positive regulation of adaptive immune response
31	GO:0072376	0.00874122	8.21661	0.437235	3	17	protein activation cascade
29	GO:0002708	0.00733602	8.84973	0.411515	3	16	positive regulation of lymphocyte mediated immunity
1	GO:0070374	0.000464879	14.0136	0.385795	4	15	positive regulation of ERK1 and ERK2 cascade
23	GO:0070613	0.0049525	10.4613	0.360076	3	14	regulation of protein processing
24	GO:0072659	0.0049525	10.4613	0.360076	3	14	protein localization in plasma membrane
18	GO:0002478	0.00310913	12.7891	0.308636	3	12	antigen processing and presentation of exogenous peptide antigen
11	GO:0006958	0.0017617	16.4472	0.257197	3	10	complement activation, classical pathway
12	GO:0090150	0.0017617	16.4472	0.257197	3	10	establishment of protein localization in membrane
32	GO:0090004	0.00922564	19.1065	0.154318	2	6	positive regulation of establishment of protein localization in plasma membrane
25	GO:0002675	0.00625608	25.4784	0.128598	2	5	positive regulation of acute inflammatory response
26	GO:0045058	0.00625608	25.4784	0.128598	2	5	T cell selection
19	GO:0006564	0.00381826	38.2222	0.102879	2	4	L-serine biosynthetic process
20	GO:0045059	0.00381826	38.2222	0.102879	2	4	positive thymic T cell selection
21	GO:0051901	0.00381826	38.2222	0.102879	2	4	positive regulation of mitochondrial depolarization
14	GO:0002863	0.00194206	76.4537	0.077159	2	3	positive regulation of inflammatory response to antigenic stimulus
15	GO:0002864	0.00194206	76.4537	0.077159	2	3	regulation of acute inflammatory response to antigenic stimulus
16	GO:0002891	0.00194206	76.4537	0.077159	2	3	positive regulation of immunoglobulin mediated immune response
17	GO:0006957	0.00194206	76.4537	0.077159	2	3	complement activation, alternative pathway
3	GO:0001798	0.000658545	Inf	0.0514394	2	2	positive regulation of type IIa hypersensitivity
4	GO:0002885	0.000658545	Inf	0.0514394	2	2	positive regulation of hypersensitivity
5	GO:0002888	0.000658545	Inf	0.0514394	2	2	positive regulation of myeloid leukocyte mediated immunity
6	GO:0002892	0.000658545	Inf	0.0514394	2	2	regulation of type II hypersensitivity

## Sheet: CellularCompartment.alltissues
BRAIN	GOCCID	Pvalue	OddsRatio	ExpCount	Count	Size	Term
2	GO:0009898	0.00632863	3.9357	1.67415	6	61	internal side of plasma membrane
1	GO:0042612	0.00434012	35.712	0.10978	2	4	MHC class I protein complex
LIVER
8	GO:0031224	0.00576161	1.41479	66.2728	85	1720	intrinsic to membrane
4	GO:0005886	0.00105366	1.60506	44.1562	64	1146	plasma membrane
5	GO:0044421	0.00210956	1.97008	14.2564	26	370	extracellular region part
6	GO:0005887	0.00247643	2.55815	5.95374	14	156	integral to plasma membrane
3	GO:0009897	0.000934613	3.6532	3.08246	10	80	external side of plasma membrane
1	GO:0042613	0.000220131	75.6061	0.154123	3	4	MHC class II protein complex
2	GO:0043020	0.000220131	75.6061	0.154123	3	4	NADPH oxidase complex
9	GO:0065010	0.00742176	9.44192	0.423838	3	11	extracellular membrane-bounded organelle
7	GO:0009331	0.00432626	50.2349	0.115592	2	3	glycerol-3-phosphate dehydrogenase complex
TESTIS
0.01	GO:0005576	2.97728e-05	2.45547	14.2086	31	551	extracellular region
0.02	GO:0005615	4.06696e-05	3.27553	6.1373	18	238	extracellular space
0.03	GO:0016021	0.00906512	1.47503	43.3221	58	1680	integral to membrane

## Sheet: MolecularFunction.alltissues
BRAIN	GOMFID	Pvalue	OddsRatio	ExpCount	Count	Size	Term
1	GO:0003700	0.00011114	2.73713	8.46748	21	310	sequence-specific DNA binding transcription factor activity
2	GO:0043565	0.00698501	2.23868	6.66473	14	244	sequence-specific DNA binding
5	GO:0003690	0.00780036	3.75152	1.74812	6	64	double-stranded DNA binding
6	GO:0030170	0.00957095	5.34691	0.846748	4	31	pyridoxal phosphate binding
3	GO:0001786	0.00703643	23.9284	0.136572	2	5	phosphatidylserine binding
4	GO:0042910	0.00703643	23.9284	0.136572	2	5	xenobiotic transporter activity
LIVER
3	GO:0022891	0.00360203	2.12089	9.65116	19	249	substrate-specific transmembrane transporter activity
2	GO:0004888	0.00200587	2.74119	5.1938	13	134	transmembrane signaling receptor activity
6	GO:0008324	0.00630889	2.36292	5.93023	13	153	cation transmembrane transporter activity
5	GO:0005319	0.00466898	5.23851	1.12403	5	29	lipid transporter activity
7	GO:0004197	0.00720245	4.65453	1.24031	5	32	cysteine-type endopeptidase activity
8	GO:0043548	0.00977292	8.34132	0.465116	3	12	phosphatidylinositol 3-kinase binding
1	GO:0008889	0.00149742	Inf	0.0775194	2	2	glycerophosphodiester phosphodiesterase activity
4	GO:0004367	0.00437693	49.9317	0.116279	2	3	glycerol-3-phosphate dehydrogenase [NAD+] activity
TESTIS
3	GO:0061135	0.000189441	5.70405	1.61701	8	62	endopeptidase regulator activity
4	GO:0030414	0.0002122	5.59966	1.64309	8	63	peptidase inhibitor activity
1	GO:0008201	3.26822e-05	9.2783	0.938907	7	36	heparin binding
5	GO:0030247	0.000465663	5.71226	1.40836	7	54	polysaccharide binding
2	GO:0004867	0.000150905	8.83207	0.834584	6	32	serine-type endopeptidase inhibitor activity
6	GO:0004385	0.00199653	75.3641	0.0782422	2	3	guanylate kinase activity
7	GO:0047498	0.00199653	75.3641	0.0782422	2	3	calcium-dependent phospholipase A2 activity
8	GO:0001848	0.00947752	18.8341	0.156484	2	6	complement binding
