# Supplementary material for: Early gene expression divergence between allopatric populations of the house mouse (Mus musculus domesticus)
Source: Ecol Evol. 2013 Jan 31;3(3):558–68. doi: 10.1002/ece3.447 (PMC3605846; doi:10.1002/ece3.447)
Supplement: Supplementary file 3 [file ece30003-0558-SD3.xlsx]

## Sheet: BRAIN
Parameters of analyses:
Chosen organism: Mus musculus
Chosen identifier type: ensg
Chosen significance level: 0.05
Chosen p-value adjustment for multiple testing (only for pathways, GO, Transfac): fdr
Chosen minimum number of genes (in GO-category, pathways, being transcribed by the same transcription factor): 2
Statistical method used: Hypergeometric Distribution test
Number of uploaded IDs in Set: 9723
Number of known IDs: 9349
Number of known IDs with sequence: 9349
Size of test set: 269
Size of known identifiers in the test set: 250
Number of identifiers with sequence: 250
Summary of significant categories:
Category	Subcategory	Subcategory alternative name	expected	observed	p-value (fdr)	enrichment
KEGG	MAPK signaling pathway	4010	4.46009	13	0.0197617	over
TRANSFAC	T01108 (ATF-47)	T01108	0.159664	3	0.0010309	over
TRANSFAC	T09343 (CArG-binding factor)	T09343	0.212885	3	0.00199192	over
TRANSFAC	T00087 (CBF-A)	T00087	0.106443	2	0.00538192	over
TRANSFAC	T01923 (243/NFA-kappaB)	T01923	0.106443	2	0.00538192	over
TRANSFAC	T05114 (SRF)	T05114	0.159664	2	0.0104202	over
TRANSFAC	T09117 (E2F transcription factor 1)	T09117	0.159664	2	0.0104202	over
TRANSFAC	T00672 (CArG-binding factor)	T00672	0.212885	2	0.0151324	over
TRANSFAC	T01493 (APRF)	T01493	0.212885	2	0.0151324	over
Gene Ontology	regulation of transcription from RNA polymerase II promoter	GO:0006357	8.24807	23	0.00164627	over
Gene Ontology	transcription from RNA polymerase II promoter	GO:0006366	8.866	24	0.00164627	over
Gene Ontology	positive regulation of transcription	GO:0045941	7.03907	21	0.00164627	over
Gene Ontology	positive regulation of biological process	GO:0048518	24.6099	48	0.00164627	over
Gene Ontology	negative regulation of biological process	GO:0048519	22.971	46	0.00164627	over
Gene Ontology	negative regulation of cellular process	GO:0048523	20.6605	42	0.00164627	over
Gene Ontology	positive regulation of nucleobase, nucleoside, nucleotide and nucleic acid metabolic process	GO:0045935	7.76447	22	0.00166742	over
Gene Ontology	positive regulation of nitrogen compound metabolic process	GO:0051173	8.06	22	0.00262924	over
Gene Ontology	transcription factor activity	GO:0003700	7.03907	20	0.00286247	over
Gene Ontology	positive regulation of macromolecule metabolic process	GO:0010604	10.2093	25	0.00286247	over
Gene Ontology	positive regulation of gene expression	GO:0010628	7.657	21	0.00286247	over
Gene Ontology	positive regulation of transcription, DNA-dependent	GO:0045893	5.4002	17	0.00286247	over
Gene Ontology	positive regulation of RNA metabolic process	GO:0051254	5.45393	17	0.00286247	over
Gene Ontology	positive regulation of macromolecule biosynthetic process	GO:0010557	7.84507	21	0.0031359	over
Gene Ontology	positive regulation of cellular metabolic process	GO:0031325	10.5855	25	0.00430236	over
Gene Ontology	positive regulation of transcription from RNA polymerase II promoter	GO:0045944	4.62107	15	0.00430236	over
Gene Ontology	regulation of cellular process	GO:0050794	70.2026	98	0.00471892	over
Gene Ontology	positive regulation of cellular process	GO:0048522	22.165	41	0.00489564	over
Gene Ontology	positive regulation of metabolic process	GO:0009893	11.5527	26	0.00530659	over
Gene Ontology	response to stimulus	GO:0050896	29.3384	50	0.00530659	over
Gene Ontology	positive regulation of cellular biosynthetic process	GO:0031328	8.43614	21	0.00597754	over
Gene Ontology	negative regulation of transcription from RNA polymerase II promoter	GO:0000122	3.3046	12	0.00598465	over
Gene Ontology	positive regulation of biosynthetic process	GO:0009891	8.5436	21	0.00630086	over
Gene Ontology	regulation of biological process	GO:0050789	74.0446	101	0.00630086	over
Gene Ontology	androgen metabolic process	GO:0008209	0.134333	3	0.0085261	over
Gene Ontology	biological regulation	GO:0065007	79.391	106	0.0085261	over
Gene Ontology	regulation of transcription, DNA-dependent	GO:0006355	14.1587	28	0.0177809	over
Gene Ontology	response to organic substance	GO:0010033	8.03314	19	0.0183451	over
Gene Ontology	organ development	GO:0048513	21.0366	37	0.0193499	over
Gene Ontology	regulation of transcription from RNA polymerase II promoter involved in forebrain neuron fate commitment	GO:0021882	0.0537333	2	0.0204028	over
Gene Ontology	cerebral cortex GABAergic interneuron fate commitment	GO:0021893	0.0537333	2	0.0204028	over
Gene Ontology	commitment of multipotent stem cells to the neuronal lineage in the forebrain	GO:0021898	0.0537333	2	0.0204028	over
Gene Ontology	transcription regulator activity	GO:0030528	13.1378	26	0.0204028	over
Gene Ontology	xenobiotic transport	GO:0042908	0.0537333	2	0.0204028	over
Gene Ontology	recognition of apoptotic cell	GO:0043654	0.0537333	2	0.0204028	over
Gene Ontology	negative regulation of transcription, DNA-dependent	GO:0045892	4.5136	13	0.0204028	over
Gene Ontology	regulation of transcription, mitotic	GO:0045896	0.0537333	2	0.0204028	over
Gene Ontology	positive regulation of transcription, mitotic	GO:0045897	0.0537333	2	0.0204028	over
Gene Ontology	regulation of transcription from RNA polymerase II promoter, mitotic	GO:0046021	0.0537333	2	0.0204028	over
Gene Ontology	positive regulation of transcription from RNA polymerase II promoter, mitotic	GO:0046022	0.0537333	2	0.0204028	over
Gene Ontology	regulation of RNA metabolic process	GO:0051252	14.4274	28	0.0204028	over
Gene Ontology	negative regulation of RNA metabolic process	GO:0051253	4.5136	13	0.0204028	over
Gene Ontology	monosaccharide transport	GO:0015749	0.752267	5	0.0220535	over
Gene Ontology	response to stress	GO:0006950	16.3887	30	0.0243197	over
Gene Ontology	negative regulation of developmental process	GO:0051093	3.60013	11	0.0248567	over
Gene Ontology	transcription, DNA-dependent	GO:0006351	15.0722	28	0.0277946	over
Gene Ontology	RNA biosynthetic process	GO:0032774	15.1528	28	0.0294984	over
Gene Ontology	response to biotic stimulus	GO:0009607	2.63293	9	0.0306533	over
Gene Ontology	vasculature development	GO:0001944	4.32553	12	0.0316644	over
Gene Ontology	non-membrane-bounded organelle	GO:0043228	25.4965	12	0.0321761	under
Gene Ontology	intracellular non-membrane-bounded organelle	GO:0043232	25.4965	12	0.0321761	under
Gene Ontology	MHC protein complex	GO:0042611	0.2418	3	0.0327092	over
Gene Ontology	response to protein stimulus	GO:0051789	1.26273	6	0.0339086	over
Gene Ontology	immune system process	GO:0002376	8.3018	18	0.0364622	over
Gene Ontology	internal side of plasma membrane	GO:0009898	0.268667	3	0.043306	over
Gene Ontology	forebrain neuron fate commitment	GO:0021877	0.0806	2	0.0442997	over
Gene Ontology	xenobiotic transporter activity	GO:0042910	0.0806	2	0.0442997	over
Gene Ontology	regulation of developmental process	GO:0050793	10.6392	21	0.0457062	over
Pfam domains	Zinc finger, C2H2 type	PF00096	5.56124	16	0.00387829	over
Pfam domains	Glyoxalase/Bleomycin resistance protein/Dioxygenase superfamily	PF00903	0.054522	2	0.00715077	over
Pfam domains	Domain of unknown function (DUF3446)	PF11928	0.054522	2	0.00715077	over
Pfam domains	KRAB box	PF01352	2.58979	9	0.0078408	over
Pfam domains	Tektin family	PF03148	0.0817829	2	0.0126396	over
Pfam domains	TSC-22/dip/bun family	PF01166	0.109044	2	0.0155157	over
Pfam domains	Immunoglobulin C1-set domain	PF07654	0.327132	3	0.0155157	over
Pfam domains	Voltage gated calcium channel subunit beta domain 4Aa N terminal	PF12052	0.109044	2	0.0155157	over
Pfam domains	bZIP transcription factor	PF00170	0.408915	3	0.022981	over
Pfam domains	Ribosomal protein L7Ae/L30e/S12e/Gadd45 family	PF01248	0.163566	2	0.0272091	over
Pfam domains	Cathepsin propeptide inhibitor domain (I29)	PF08246	0.163566	2	0.0272091	over
Pfam domains	short chain dehydrogenase	PF00106	0.954134	4	0.0350535	over
Pfam domains	Guanylate kinase	PF00625	0.572481	3	0.0412529	over
Pfam domains	CRAL/TRIO domain	PF00650	0.245349	2	0.048616	over

## Sheet: LIVER
Parameters of analyses:
Chosen organism: Mus musculus
Chosen identifier type: ensg
Chosen significance level: 0.05
Chosen p-value adjustment for multiple testing (only for pathways, GO, Transfac): fdr
Chosen minimum number of genes (in GO-category, pathways, being transcribed by the same transcription factor): 2
Statistical method used: Hypergeometric Distribution test
Number of uploaded IDs in Set: 8270
Number of known IDs: 7954
Number of known IDs with sequence: 7954
Size of test set: 320
Size of known identifiers in the test set: 313
Number of identifiers with sequence: 313
Summary of significant categories:
Category	Subcategory	Subcategory alternative name	expected	observed	p-value (fdr)	enrichment
KEGG	Phagosome	4145	3.40771	14	0.000251422	over
KEGG	Antigen processing and presentation	4612	1.38034	8	0.00132238	over
KEGG	Cell adhesion molecules (CAMs)	4514	1.85483	8	0.00817884	over
KEGG	Asthma	5310	0.215678	3	0.0118997	over
KEGG	Leishmaniasis	5140	1.3372	6	0.0221321	over
TRANSFAC	T00702 (B1)	T00702	0.627907	3	0.0247813	over
TRANSFAC	T01192 (IgNF-A)	T01192	0.235465	2	0.0247813	over
TRANSFAC	T06598 (AML1)	T06598	0.235465	2	0.0247813	over
Gene Ontology	'de novo' protein folding	GO:0006458	0.397892	6	0.000214918	over
Gene Ontology	'de novo' posttranslational protein folding	GO:0051084	0.397892	6	0.000214918	over
Gene Ontology	chaperone mediated protein folding requiring cofactor	GO:0051085	0.358103	6	0.000214918	over
Gene Ontology	chaperone-mediated protein folding	GO:0061077	0.397892	6	0.000214918	over
Gene Ontology	integral to plasma membrane	GO:0005887	4.81449	17	0.00128625	over
Gene Ontology	intrinsic to plasma membrane	GO:0031226	5.1726	17	0.00218832	over
Gene Ontology	non-membrane-bounded organelle	GO:0043228	30.757	11	0.00218832	under
Gene Ontology	intracellular non-membrane-bounded organelle	GO:0043232	30.757	11	0.00218832	under
Gene Ontology	antigen processing and presentation of peptide antigen via MHC class II	GO:0002495	0.358103	4	0.0252018	over
Gene Ontology	glycerol metabolic process	GO:0006071	0.358103	4	0.0252018	over
Gene Ontology	antigen processing and presentation of exogenous peptide antigen via MHC class II	GO:0019886	0.358103	4	0.0252018	over
Gene Ontology	organelle part	GO:0044422	53.9542	32	0.0252018	under
Gene Ontology	plasma membrane part	GO:0044459	18.8601	35	0.0252018	over
Gene Ontology	regulation of peptidyl-tyrosine phosphorylation	GO:0050730	0.99473	6	0.0311976	over
Gene Ontology	antigen processing and presentation of peptide or polysaccharide antigen via MHC class II	GO:0002504	0.397892	4	0.0328884	over
Gene Ontology	intracellular organelle part	GO:0044446	52.8798	32	0.0328884	under
Gene Ontology	response to stimulus	GO:0050896	41.7787	63	0.0328884	over
Gene Ontology	transmembrane receptor activity	GO:0004888	5.68986	15	0.0364332	over
Gene Ontology	MHC class II protein complex	GO:0042613	0.198946	3	0.0364332	over
Gene Ontology	regulation of cell cycle	GO:0051726	4.53597	13	0.0364332	over
Gene Ontology	alditol metabolic process	GO:0019400	0.437681	4	0.0383495	over
Gene Ontology	plasma membrane	GO:0005886	35.9296	55	0.040099	over
Pfam domains	Class II histocompatibility antigen, beta domain	PF00969	0.123386	3	0.00371755	over
Pfam domains	Cyclin, N-terminal domain	PF00134	0.699189	5	0.0126106	over
Pfam domains	Glycerophosphoryl diester phosphodiesterase family	PF03009	0.0822576	2	0.0303419	over
Pfam domains	Cathepsin propeptide inhibitor domain (I29)	PF08246	0.32903	3	0.0446013	over

## Sheet: TESTIS
Parameters of analyses:
Chosen organism: Mus musculus
Chosen identifier type: ensg
Chosen significance level: 0.05
Chosen p-value adjustment for multiple testing (only for pathways, GO, Transfac): fdr
Chosen minimum number of genes (in GO-category, pathways, being transcribed by the same transcription factor): 2
Statistical method used: Hypergeometric Distribution test
Number of uploaded IDs in Set: 9238
Number of known IDs: 8773
Number of known IDs with sequence: 8773
Size of test set: 236
Size of known identifiers in the test set: 223
Number of identifiers with sequence: 223
Summary of significant categories:
Category	Subcategory	Subcategory alternative name	expected	observed	p-value (fdr)	enrichment
Gene Ontology	endopeptidase inhibitor activity	GO:0004866	1.22402	8	0.0127116	over
Gene Ontology	endopeptidase regulator activity	GO:0061135	1.24952	8	0.0127116	over
Gene Ontology	peptidase inhibitor activity	GO:0030414	1.32602	8	0.0132419	over
Gene Ontology	serine-type endopeptidase inhibitor activity	GO:0004867	0.790515	6	0.0226774	over
Gene Ontology	peptidase regulator activity	GO:0061134	1.53003	8	0.0226774	over
Gene Ontology	type IIa hypersensitivity	GO:0001794	0.051001	2	0.022889	over
Gene Ontology	regulation of type IIa hypersensitivity	GO:0001796	0.051001	2	0.022889	over
Gene Ontology	positive regulation of type IIa hypersensitivity	GO:0001798	0.051001	2	0.022889	over
Gene Ontology	acute inflammatory response to antigenic stimulus	GO:0002438	0.051001	2	0.022889	over
Gene Ontology	type II hypersensitivity	GO:0002445	0.051001	2	0.022889	over
Gene Ontology	antigen processing and presentation of peptide antigen via MHC class I	GO:0002474	0.178503	3	0.022889	over
Gene Ontology	hypersensitivity	GO:0002524	0.051001	2	0.022889	over
Gene Ontology	positive regulation of B cell mediated immunity	GO:0002714	0.051001	2	0.022889	over
Gene Ontology	regulation of acute inflammatory response to antigenic stimulus	GO:0002864	0.051001	2	0.022889	over
Gene Ontology	positive regulation of acute inflammatory response to antigenic stimulus	GO:0002866	0.051001	2	0.022889	over
Gene Ontology	regulation of hypersensitivity	GO:0002883	0.051001	2	0.022889	over
Gene Ontology	positive regulation of hypersensitivity	GO:0002885	0.051001	2	0.022889	over
Gene Ontology	positive regulation of myeloid leukocyte mediated immunity	GO:0002888	0.051001	2	0.022889	over
Gene Ontology	positive regulation of immunoglobulin mediated immune response	GO:0002891	0.051001	2	0.022889	over
Gene Ontology	regulation of type II hypersensitivity	GO:0002892	0.051001	2	0.022889	over
Gene Ontology	positive regulation of type II hypersensitivity	GO:0002894	0.051001	2	0.022889	over
Gene Ontology	enzyme inhibitor activity	GO:0004857	2.32054	9	0.022889	over
Gene Ontology	nucleus	GO:0005634	58.6766	37	0.022889	under
Gene Ontology	immunoglobulin mediated immune response	GO:0016064	0.714013	5	0.022889	over
Gene Ontology	B cell mediated immunity	GO:0019724	0.714013	5	0.022889	over
Gene Ontology	antigen processing and presentation of peptide antigen	GO:0048002	0.433508	4	0.0246736	over
Gene Ontology	regulation of peptidyl-tyrosine phosphorylation	GO:0050730	0.433508	4	0.0246736	over
Gene Ontology	lymphocyte mediated immunity	GO:0002449	1.12202	6	0.0253908	over
Gene Ontology	negative regulation of endopeptidase activity	GO:0010951	0.204004	3	0.0253908	over
Gene Ontology	extracellular region	GO:0005576	12.7757	25	0.0275366	over
Gene Ontology	adaptive immune response	GO:0002250	1.17302	6	0.0282952	over
Gene Ontology	adaptive immune response based on somatic recombination of immune receptors built from immunoglobulin superfamily domains	GO:0002460	1.17302	6	0.0282952	over
Gene Ontology	positive regulation of immune system process	GO:0002684	2.09104	8	0.029636	over
Gene Ontology	extracellular space	GO:0005615	4.33508	12	0.0343039	over
Gene Ontology	integral to membrane	GO:0016021	40.9028	59	0.0367835	over
Gene Ontology	positive regulation of acute inflammatory response	GO:0002675	0.0765014	2	0.0392502	over
Gene Ontology	positive regulation of inflammatory response to antigenic stimulus	GO:0002863	0.0765014	2	0.0392502	over
Gene Ontology	guanylate kinase activity	GO:0004385	0.0765014	2	0.0392502	over
Gene Ontology	complement activation, alternative pathway	GO:0006957	0.0765014	2	0.0392502	over
Gene Ontology	complement activation, classical pathway	GO:0006958	0.255005	3	0.0392502	over
Gene Ontology	carbohydrate binding	GO:0030246	3.28956	10	0.0392502	over
Gene Ontology	intrinsic to membrane	GO:0031224	41.9993	60	0.0392502	over
Gene Ontology	positive regulation of immune response	GO:0050778	1.30052	6	0.0392502	over
Gene Ontology	antigen processing and presentation	GO:0019882	0.56101	4	0.0416871	over
Gene Ontology	membrane-enclosed lumen	GO:0031974	10.0217	2	0.0416871	under
Gene Ontology	positive regulation of leukocyte mediated immunity	GO:0002705	0.280505	3	0.0436154	over
Gene Ontology	positive regulation of lymphocyte mediated immunity	GO:0002708	0.280505	3	0.0436154	over
Gene Ontology	leukocyte mediated immunity	GO:0002443	1.37703	6	0.043928	over
Gene Ontology	membrane	GO:0016020	64.5927	84	0.04671	over
Pfam domains	Glyoxalase/Bleomycin resistance protein/Dioxygenase superfamily	PF00903	0.0512821	2	0.0107894	over
Pfam domains	Fringe-like	PF02434	0.0512821	2	0.0107894	over
Pfam domains	Alpha-2-macroglobulin family	PF00207	0.102564	2	0.0125136	over
Pfam domains	3' exoribonuclease family, domain 1	PF01138	0.102564	2	0.0125136	over
Pfam domains	MG2 domain	PF01835	0.102564	2	0.0125136	over
Pfam domains	3' exoribonuclease family, domain 2	PF03725	0.102564	2	0.0125136	over
Pfam domains	A-macroglobulin receptor	PF07677	0.102564	2	0.0125136	over
Pfam domains	A-macroglobulin complement component	PF07678	0.102564	2	0.0125136	over
Pfam domains	Alpha-2-macroglobulin family N-terminal region	PF07703	0.102564	2	0.0125136	over
Pfam domains	Alpha-macro-globulin thiol-ester bond-forming region	PF10569	0.102564	2	0.0125136	over
Pfam domains	Kunitz/Bovine pancreatic trypsin inhibitor domain	PF00014	0.179487	2	0.0346888	over
Pfam domains	UNC-6/NTR/C345C module	PF01759	0.179487	2	0.0346888	over
